# Supplementary material for: Analyzing the Complex Regulatory Landscape of Hfq – an Integrative, Multi-Omics Approach
Source: Front Microbiol. 2017 Sep 20;8:1784. doi: 10.3389/fmicb.2017.01784 (PMC5627042; doi:10.3389/fmicb.2017.01784)
Supplement: TABLE S1 — Parallel global analyses of the P. fluorescens hfq null mutant. [file Table_1.XLSX]

## Sheet: RNA-Seq
Gene	logFC	logCPM	P-Value	FDR
PFLU0001	0.287296	8.87467	0.00146702	0.00307586	Gene: dnaA; Product: chromosomal replication initiation protein; Note: binds to the dnaA-box as an ATP-bound complex at the origin of replication during the initiation of chromosomal replication; can also affect transcription of multiple genes including itself.
PFLU0002	-0.170063	9.98083	0.0423032	0.0657173	Gene: dnaN; Product: DNA polymerase III subunit beta; Note: binds the polymerase to DNA and acts as a sliding clamp
PFLU0003	0.388782	8.36501	2.4015e-06	7.46028e-06	Gene: recF; Product: recombination protein F; Note: Required for DNA replication; binds preferentially to single-stranded, linear DNA
PFLU0004	-0.338208	10.6125	0.000124339	0.000312485	Gene: gyrB; Product: DNA gyrase subunit B; Note: negatively supercoils closed circular double-stranded DNA
PFLU0005	0.0152063	6.70943	0.845794	0.877509	Product: putative two-component system response regulator
PFLU0006	-0.0419743	5.69617	0.589533	0.648884	Product: hypothetical protein
PFLU0007	0.136278	5.82604	0.0689108	0.101045	Product: putative two-component system sensor kinase
PFLU0008	0.134783	6.88516	0.26169	0.324904	Product: putative phospholipid biosynthesis-related acyltransferase
PFLU0009	-0.0689278	6.50153	0.383728	0.450447	Gene: gmhB; Product: D,D-heptose 1,7-bisphosphate phosphatase; Note: Converts the D-glycero-beta-D-manno-heptose 1,7-bisphosphate intermediate into D-glycero-beta-D-manno-heptose 1-phosphate
PFLU0010	0.128191	8.87317	0.201966	0.258928	Gene: glyS; Product: glycyl-tRNA synthetase subunit beta; Note: glycine--tRNA ligase beta chain; glyS; class II aminoacyl tRNA synthetase; tetramer of alpha(2)beta(2); catalyzes a two-step reaction; first charging a glycine molecule by linking the carboxyl group to the alpha-phosphate of ATP; second by transfer of the aminoacyl-adenylate to its tRNA
PFLU0011	0.105298	8.5908	0.196299	0.25289	Gene: glyQ; Product: glycyl-tRNA synthetase subunit alpha; Note: glycine--tRNA ligase alpha chain; GlyRS; class II aminoacyl tRNA synthetase; tetramer of alpha(2)beta(2); catalyzes a two-step reaction; first charging a glycine molecule by linking its carboxyl group to the alpha-phosphate of ATP; second by transfer of the aminoacyl-adenylate to its tRNA
PFLU0012	0.321845	5.36628	5.03016e-05	0.000133081	Product: putative DNA-3-methyladenine glycosidase I
PFLU0013	0.183789	7.1623	0.0348583	0.055083	Gene: htrB; Product: lipid A biosynthesis lauroyl acyltransferase; Note: Acylates the intermediate (KDO)2-lipid IVA to form (KDO)2-(lauroyl)-lipid IVA
PFLU0014	0.250973	3.80897	0.0167319	0.028302	Product: hypothetical protein
PFLU0015	0.191567	6.08177	0.075787	0.110146	Gene: trkA; Product: potassium transporter peripheral membrane component; Note: involved in potassium uptake; found to be peripherally associated with the inner membrane in Escherichia coli; contains an NAD-binding domain
PFLU0016	0.487404	4.88373	0.00800878	0.0144838	Gene: rsmB; Product: ribosomal RNA small subunit methyltransferase B
PFLU0017	0.394062	4.46417	0.0150394	0.0256845	Gene: fmt; Product: methionyl-tRNA formyltransferase; Note: modifies the free amino group of the aminoacyl moiety of methionyl-tRNA(fMet) which is important in translation initiation; inactivation of this gene in Escherichia coli severely impairs growth
PFLU0018	0.325024	7.1658	3.86714e-05	0.000103655	Gene: def; Product: peptide deformylase; Note: cleaves off formyl group from N-terminal methionine residues of newly synthesized proteins; binds iron(2+)
PFLU0019	-0.171022	3.77816	0.136125	0.184439	Product: hypothetical protein
PFLU0020	-0.49812	4.11565	6.81215e-08	2.50994e-07	Product: hypothetical protein; Note: similarity does not apply to the N-terminal region
PFLU0021	-0.0705418	7.09839	0.445229	0.510891	Product: hypothetical protein
PFLU0022	-0.765866	7.75534	2.90439e-17	1.94535e-16	Gene: qor; Product: quinone oxidoreductase
PFLU0023	0.228769	5.97325	0.0245686	0.0400414	Gene: hemF; Product: coproporphyrinogen III oxidase; Note: catalyzes the conversion of the propionic acid groups of rings I and III to vinyl groups during heme synthesis
PFLU0024	0.151931	5.22624	0.0984103	0.138274	Gene: aroE; Product: shikimate 5-dehydrogenase; Note: AroE; catalyzes the conversion of shikimate to 3-dehydroshikimate
PFLU0025	0.434922	4.67869	1.08216e-06	3.50517e-06	Product: putative ABC transporter permease
PFLU0026	0.164444	4.43788	0.0835288	0.120101	Product: putative ABC transporter substrate-binding protein
PFLU0027	0.154761	3.46719	0.233922	0.295005	Product: putative choline sulfatase
PFLU0028	0.492424	4.12	6.79011e-06	2.0022e-05	Product: LysR family transcriptional regulator
PFLU0029	0.151439	2.04551	0.330529	0.39705	Product: hypothetical protein
PFLU0030	0.0423836	3.23865	0.759726	0.804856	Product: putative 2-dehydro-3-deoxygalactonokinase
PFLU0031	0.00979138	2.99265	0.930954	0.946021	Product: 2-dehydro-3-deoxy-6-phosphogalactonate aldolase; Note: catalyzes the formation of D-glyceraldehyde 3-phosphate and pyruvate from 2-dehydro-3-deoxy-D-galactonate 6-phosphate; functions in galactonate metabolism
PFLU0032	0.0501382	4.80841	0.550302	0.613507	Gene: dgoD; Product: galactonate dehydratase
PFLU0033	1.03133	3.30447	6.8253e-20	5.15467e-19	Gene: dgoT; Product: D-galactonate transporter
PFLU0034	1.03142	1.04591	2.97932e-05	8.11806e-05	Product: hypothetical protein
PFLU0035	1.38133	8.02964	2.34508e-07	8.18037e-07	Gene: trpA; Product: tryptophan synthase subunit alpha; Note: catalyzes the formation of indole and glyceraldehyde 3-phosphate from indoleglycerol phosphate in tryptophan biosynthesis
PFLU0036	1.53877	8.73988	4.42573e-07	1.49827e-06	Gene: trpB; Product: tryptophan synthase subunit beta; Note: catalyzes the formation of L-tryptophan from L-serine and 1-(indol-3-yl)glycerol 3-phosphate
PFLU0037	0.0899773	6.38489	0.385342	0.451982	Gene: trpI; Product: HTH-type transcriptional regulator trpI (trpBA operon transcriptional activator)
PFLU0038	-1.40265	7.50987	9.14617e-20	6.86368e-19	Product: hypothetical protein
PFLU0039	-0.959166	5.76149	4.36769e-14	2.51567e-13	Product: hypothetical protein
PFLU0040	-0.947817	7.60784	2.13668e-09	8.94082e-09	Product: hypothetical protein
PFLU0041	0.615226	8.34314	0.000192296	0.00047127	Product: putative oxidoreductase
PFLU0042	-1.38238	7.21067	3.70257e-13	2.03744e-12	Gene: osmC; Product: osmotically inducible protein c
PFLU0043	-0.560819	6.36543	3.58561e-14	2.08345e-13	Product: hypothetical protein
PFLU0044	-0.348246	5.57569	4.12706e-06	1.24866e-05	Product: putative lipoprotein
PFLU0045	0.117651	5.19147	0.200883	0.257787	Product: putative lipoprotein
PFLU0046	-0.292207	6.41918	9.67339e-05	0.000246455	Product: putative hydrolase
PFLU0047	0.00400697	5.33794	0.96789	0.975468	Product: hypothetical protein
PFLU0048	0.285357	8.93156	0.0409996	0.0638838	Gene: prlC; Product: oligopeptidase A
PFLU0049	0.0782548	5.97855	0.516634	0.581668	Product: hypothetical protein
PFLU0050	0.662546	2.80869	6.91338e-06	2.03551e-05	Product: hypothetical protein
PFLU0051	0.17527	2.30169	0.263308	0.326639	Product: putative membrane-bound protein
PFLU0052	0.130248	3.42155	0.262021	0.325247	Product: putative dehydrogenase
PFLU0053	0.152039	4.2392	0.164253	0.216698	Gene: adhB; Product: alcohol dehydrogenase cytochrome C subunit
PFLU0054	0.260794	3.75013	0.00958343	0.0170863	Product: hypothetical protein
PFLU0055	-1.45636	7.63415	1.94769e-46	3.69624e-45	Gene: cynT2; Product: carbonic anhydrase 1
PFLU0056	-1.6161	5.86631	5.11549e-40	7.9083e-39	Product: putative transporter-like membrane protein
PFLU0057	-0.22312	5.28659	0.00451271	0.00860263	Product: hypothetical protein
PFLU0058	1.36542	5.19284	1.38169e-36	1.95717e-35	Product: putative cytochrome C oxidase subunit II
PFLU0059	1.4914	5.16584	1.75897e-46	3.34883e-45	Product: putative cytochrome C oxydase subunit I
PFLU0060	1.83896	4.04508	3.46907e-37	4.99766e-36	Product: cytochrome C oxidase assembly protein; Note: involved in the insertion of copper into subunit I of cytochrome C oxidase
PFLU0061	1.33014	4.22963	2.26774e-42	3.82544e-41	Product: putative cytochrome C oxidase subunit III
PFLU0062	0.708218	2.78188	4.68207e-06	1.40795e-05	Product: hypothetical protein
PFLU0063	1.35561	2.35446	3.57755e-17	2.38007e-16	Product: hypothetical protein
PFLU0064	1.99222	2.74717	7.26359e-36	1.00251e-34	Product: hypothetical protein
PFLU0065	2.13138	3.03068	1.06366e-32	1.33714e-31	Product: hypothetical protein
PFLU0066	1.2261	3.26356	2.68675e-18	1.88041e-17	Product: protoheme IX farnesyltransferase; Note: converts protoheme IX and farnesyl diphosphate to heme O
PFLU0067	0.324377	5.60679	0.000203455	0.000495335	Gene: scoP; Product: putative copper-binding protein
PFLU0068	-0.663869	8.1763	1.29321e-16	8.44223e-16	Product: putative D-methionine ABC transporter substrate-binding protein
PFLU0069	-0.147073	5.68057	0.209158	0.267363	Gene: metI; Product: D-methionine ABC transporter permease
PFLU0070	-0.176235	6.17589	0.191014	0.247103	Gene: metN; Product: DL-methionine transporter ATP-binding subunit; Note: part of the metNIQ transport system for methionine
PFLU0071	0.128451	5.30216	0.179992	0.234433	Gene: katE; Product: hydroperoxidase II; Note: Catalase HPII; monofunctional catalase that decomposes hydrogen peroxide into water and oxygen; serves to protect cells from the toxic effects of hydrogen peroxide
PFLU0072	-0.331978	5.82447	8.0284e-05	0.000207039	Product: putative lipoprotein
PFLU0073	-0.347141	5.42892	0.0135023	0.0232676	Gene: znuB; Product: high-affinity zinc ABC transporter membrane protein
PFLU0074	-0.887928	5.5826	1.89877e-12	9.97571e-12	Gene: znuC; Product: high-affinity zinc ABC transporter ATP-binding protein
PFLU0075	-1.04042	5.01891	1.66489e-14	9.84795e-14	Product: putative zinc transporter-like regulatory protein
PFLU0076	-1.36657	6.89464	9.90246e-38	1.45852e-36	Product: putative zinc ABC transporter substrate-binding protein
PFLU0077	-0.126282	5.81544	0.232482	0.293546	Gene: thrB; Product: homoserine kinase; Note: catalyzes the formation of O-phospho-L-homoserine from L-homoserine
PFLU0078	-0.758278	7.73318	2.40259e-13	1.33575e-12	Product: hypothetical protein
PFLU0079	-0.207059	8.67735	0.00930306	0.0166114	Gene: polA; Product: DNA polymerase I; Note: has 3'-5' exonuclease, 5'-3' exonuclease and 5'-3'polymerase activities, primarily functions to fill gaps during DNA replication and repair
PFLU0080	-0.123038	6.27325	0.113567	0.156707	Gene: engB; Product: ribosome biogenesis GTP-binding protein YsxC; Note: binds guanine nucleotides; in Escherichia coli depletion results in defective cell division and filamentation; in Bacillus subtilis this gene is essential
PFLU0081	0.290379	6.16621	0.00105501	0.00226741	Product: putative cytochrome c5
PFLU0082	1.35891	6.94727	5.77423e-67	1.80895e-65	Gene: cycA; Product: cytochrome c4
PFLU0083	-0.242227	8.89266	0.01211	0.0210954	Gene: dsbA; Product: thiol:disulfide interchange protein
PFLU0084	0.0881866	7.28401	0.353769	0.4207	Product: putative endonuclease/exonuclease/phosphatase family protein
PFLU0085	0.331217	6.81048	0.00112571	0.00240772	Product: hypothetical protein
PFLU0086	-0.555081	6.71292	5.8238e-13	3.1752e-12	Product: putative membrane-bound N-acetylmuramoyl-L-alanine amidase
PFLU0087	-0.127125	6.42203	0.121776	0.166674	Product: putative two-component system sensor kinase
PFLU0088	-0.584518	7.23598	4.94613e-12	2.50951e-11	Gene: algB; Product: alginate biosynthesis transcriptional regulatory protein
PFLU0089	-1.43811	6.31271	2.00127e-43	3.48516e-42	Product: hypothetical protein
PFLU0090	-1.60168	7.39722	7.3497e-18	5.03093e-17	Product: hypothetical protein
PFLU0091	-1.427	7.70696	2.29338e-18	1.61081e-17	Product: hypothetical protein
PFLU0093	-0.577935	6.89018	7.69505e-06	2.25333e-05	Gene: gltP; Product: glutamate/aspartate:proton symporter; Note: carrier protein part of the Na(+)-independent, binding-protein-independent glutamate-aspartate transport system
PFLU0094	0.404361	6.66828	0.00184307	0.00379048	Product: hypothetical protein
PFLU0095	-0.108262	5.69698	0.172032	0.225454	Product: putative lipoprotein
PFLU0096	0.00732058	5.5016	0.936204	0.950531	Product: hypothetical protein
PFLU0097	0.24832	4.06551	0.0375105	0.0588344	Product: putative ABC transporter ATP-binding protein
PFLU0098	0.390296	5.21726	0.00029807	0.000706798	Product: putative ABC transporter permease
PFLU0099	0.448587	4.78038	0.000492169	0.00112341	Product: hypothetical protein
PFLU0100	0.0842033	5.00403	0.39552	0.461726	Product: putative membrane-bound peptidase; Note: contains a possible sortase-binding site just before its C-teminal transmembrane region LDQTN, which could mean it is a putside membrane-bound protein
PFLU0101	0.172345	5.71209	0.0895516	0.127614	Product: putative cation transporter-like membrane protein
PFLU0102	-0.12036	7.10128	0.153162	0.20408	Product: hypothetical protein
PFLU0103	0.689247	3.53455	2.75262e-08	1.04476e-07	Product: putative anion transporter, permease
PFLU0104	-0.0998996	5.75778	0.388658	0.455331	Product: hypothetical protein
PFLU0105	-0.622135	6.05735	1.17271e-09	5.03889e-09	Product: hypothetical protein
PFLU0106	0.227971	4.89555	0.040861	0.0636846	Product: hypothetical protein
PFLU0107	0.0180395	5.93218	0.820626	0.855936	Product: hypothetical protein
PFLU0108	1.59821	5.54419	1.9108e-37	2.78666e-36	Product: hypothetical protein
PFLU0109	2.31208	10.9336	2.06738e-131	1.77405e-129	Product: hypothetical protein
PFLU0110	-0.0381636	5.31683	0.609982	0.667475	Product: putative hydrolase
PFLU0111	1.94407	6.72816	8.23186e-98	4.27552e-96	Gene: pntB; Product: NAD(P) transhydrogenase subunit beta
PFLU0112	2.01926	4.55536	3.87906e-64	1.12038e-62	Product: putative NAD(P) transhydrogenase subunit alpha 2
PFLU0113	2.09574	6.07767	7.18621e-111	4.78085e-109	Gene: pntAA; Product: NAD(P) transhydrogenase subunit alpha 1
PFLU0114	0.230196	4.4072	0.0122363	0.021284	Product: LysR family transcriptional regulator
PFLU0115	-0.689286	7.61292	2.6558e-05	7.28684e-05	Product: putative acyl-CoA dehydrogenase
PFLU0116	-0.396099	6.37385	0.00524725	0.00985377	Product: putative CoA-transferase
PFLU0117	-1.23332	6.54549	5.46814e-52	1.2264e-50	Product: putative methyl-accepting chemotaxis protein
PFLU0118	-0.62574	3.18048	6.7753e-08	2.49792e-07	Product: hypothetical protein
PFLU0119	0.198311	5.10572	0.0165885	0.0280951	Product: putative amino acid activating peptide synthase domain; Note: Similar to Bacillus licheniformis BacC in the D-phenylalanine activase domain
PFLU0120	0.339796	3.13842	0.00354508	0.00689797	Product: hypothetical protein
PFLU0121	0.0948056	2.45375	0.566414	0.628451	Product: hypothetical protein
PFLU0122	0.502763	6.1158	7.75699e-10	3.36231e-09	Product: GntR family transcriptional regulator
PFLU0123	-1.10219	4.58196	1.90137e-17	1.28369e-16	Product: putative taurine catabolism dioxygenase
PFLU0124	-1.90554	4.15383	6.44726e-23	5.61386e-22	Product: putative ABC transporter substrate-binding protein
PFLU0125	-1.54665	3.11276	7.91605e-15	4.79744e-14	Product: putative ABC transporter ATP-binding protein
PFLU0126	-1.72984	3.57119	2.42212e-21	1.97268e-20	Product: putative ABC transporter permease
PFLU0127	-0.511507	5.67152	3.48027e-05	9.3923e-05	Product: hypothetical protein
PFLU0128	0.069617	3.6584	0.698932	0.74957	Product: LysR family transcriptional regulator
PFLU0129	0.742334	3.1697	3.62718e-05	9.7665e-05	Product: putative ABC transporter permease
PFLU0130	0.308278	2.3277	0.198672	0.255336	Product: putative ABC transporter lipoprotein
PFLU0131	0.129824	3.30017	0.381539	0.448678	Product: putative ABC transporter lipoprotein
PFLU0132	-0.113218	3.65204	0.269723	0.33327	Product: hypothetical protein
PFLU0133	-0.540816	6.71843	1.36461e-08	5.33322e-08	Product: hypothetical protein
PFLU0134	0.28643	5.21597	0.00581929	0.0108318	Product: hypothetical protein
PFLU0135	-0.104464	3.97679	0.344315	0.410943	Product: hypothetical protein
PFLU0136	0.274765	2.40906	0.313956	0.379607	Product: putative MarR family regulatory protein
PFLU0137	0.437949	3.73595	0.0972832	0.136918	Product: hypothetical protein
PFLU0138	0.518652	1.765	0.0272105	0.0438896	Product: hypothetical protein
PFLU0139	0.312673	3.47711	0.185692	0.241326	Product: hypothetical protein
PFLU0140	0.161514	3.20464	0.452276	0.518375	Product: putative lipoprotein
PFLU0141	1.08459	3.47936	2.43067e-17	1.63175e-16	Product: hypothetical protein
PFLU0142	-0.322584	8.41851	0.000520894	0.0011826	Product: hypothetical protein
PFLU0143	-0.543828	5.66155	3.29665e-05	8.91299e-05	Gene: pgaA; Product: outer membrane protein PgaA; Note: outer membrane protein essential for the synthesis of poly-beta-1,6-N-acetyl-D-glucosamine (PGA); adhesin required for biofilm formation; PgaA (HmsH) seems to translocate and/or dock PGA to the cell surface; member of the hmsHFRS (ycdSRQP or pgaABCD in Escherichia coli) operon in Yersinia
PFLU0144	-0.495196	4.57046	9.20635e-05	0.000235163	Gene: pgaB; Product: outer membrane N-deacetylase; Note: in Yersinia this protein is involved in biofilm formation and hemin adsorption; related protein PgaB in Escherichia coli is an outer membrane N-deacetylase involved in poly-beta-1,6-N-acetyl-D-glucosamine (PGA) export
PFLU0145	-0.51122	4.85968	2.35376e-09	9.8076e-09	Product: N-glycosyltransferase; Note: predicted polysaccharide polymerase involved in biofilm formation; required for the synthesis of the beta-1,6-N-acetylglucosamine polysaccharide; PgaC; in Yersinia the HmsR protein is an inner membrane protein
PFLU0146	-0.689015	3.6282	1.72014e-08	6.66992e-08	Product: hypothetical protein
PFLU0147	-1.54448	4.39876	2.34802e-30	2.67873e-29	Product: putative exported adhesin activator
PFLU0148	-1.12553	6.85901	4.82982e-29	5.23761e-28	Product: putative adhesin; Note: N-terminal region similar to the Proteus database entry and C-terminal to the Escherichia coli one. Whole length of PLFU0148 similar to part of the Photorhabdus database entry
PFLU0148A	-0.0922848	3.46301	0.346271	0.412861	Product: putative transposase
PFLU0149	-0.282028	6.03757	0.000383195	0.000891163	Product: hypothetical protein
PFLU0150	-0.524687	4.59018	4.11033e-07	1.39869e-06	Product: hypothetical protein
PFLU0151	-0.376892	2.7134	0.00310339	0.00609806	Product: hypothetical protein
PFLU0152	-0.516983	4.40499	1.87723e-07	6.63585e-07	Product: hypothetical protein
PFLU0153	-0.287816	4.01645	0.00780694	0.0141404	Product: hypothetical protein
PFLU0154	-0.906427	5.01485	1.03189e-23	9.27132e-23	Product: putative signal peptidase
PFLU0155	-0.680051	3.95993	4.52048e-11	2.15159e-10	Product: hypothetical protein
PFLU0156	-0.95326	4.71303	4.21332e-29	4.61983e-28	Product: hypothetical protein
PFLU0157	-0.625774	4.21157	1.37408e-10	6.31183e-10	Product: hypothetical protein
PFLU0158	-0.410933	2.34715	0.00184737	0.00379801	Product: hypothetical protein
PFLU0159	-0.910151	4.48389	2.40122e-23	2.12203e-22	Product: hypothetical protein
PFLU0160	-0.46797	3.33172	0.000285015	0.00067774	Product: hypothetical protein
PFLU0161	-0.924955	6.16371	2.42453e-18	1.70091e-17	Product: putative lipoprotein
PFLU0162	-1.17883	6.99805	2.23037e-19	1.64459e-18	Product: putative lipoprotein
PFLU0163	-1.44257	6.68695	3.56558e-45	6.49593e-44	Product: putative lipoprotein
PFLU0164	-1.53534	7.05833	8.81246e-52	1.95425e-50	Product: putative lipoprotein
PFLU0165	-0.0680816	4.33863	0.455738	0.521536	Product: hypothetical protein
PFLU0166	0.280894	3.22653	0.0635772	0.0940866	Product: RNA polymerase sigma factor; Note: Bacteria have multiple sigma factors which are active under specific conditions; the sigma factor binds with the catalytic core of RNA polymerase to produce the holoenzyme and directs bacterial core RNA polymerase to specific promoter elements to initiate transcription
PFLU0167	-0.245002	1.87554	0.115128	0.158492	Product: hypothetical protein
PFLU0170	-0.804741	6.25507	1.5509e-18	1.09712e-17	Product: hypothetical protein; Note: similarity to the database matches in PFLU0170 reduced to the N-terminal region
PFLU0171	-0.720796	6.79003	1.42836e-15	8.88373e-15	Product: hypothetical protein
PFLU0172	-0.966975	5.66741	6.10963e-25	5.71487e-24	Product: hypothetical protein
PFLU0173	-0.558748	6.68874	2.48734e-09	1.03279e-08	Product: hypothetical protein
PFLU0174	0.060627	5.71526	0.461263	0.526535	Product: hypothetical protein; Note: no full length similarity found in the database matches. Similar in its N-terminal region to the Wolbachia pipientis entry and in its C-terminal region to the Staphylococcus aureus entry
PFLU0175	-0.395808	2.5624	0.00752001	0.0136709	Product: hypothetical protein
PFLU0176	-0.342711	2.16955	0.0161616	0.0274427	Product: hypothetical protein
PFLU0177	-0.295229	3.15213	0.00883955	0.015894	Product: hypothetical protein
PFLU0178	0.130404	3.85417	0.245552	0.307814	Product: hypothetical protein
PFLU0179	-0.207579	7.0848	0.0140036	0.0240683	Product: putative phage integrase
PFLU0180	-0.787638	8.75967	3.51133e-12	1.7985e-11	Gene: gabD; Product: succinate-semialdehyde dehydrogenase I; Note: catalyzes the formation of succinate from succinate semialdehyde; NADP dependent
PFLU0181	-1.1639	7.56708	1.75429e-21	1.43271e-20	Gene: gabT; Product: 4-aminobutyrate aminotransferase; Note: catalyzes the formation of succinate semialdehyde and glutamate from 4-aminobutanoate and 2-oxoglutarate
PFLU0182	0.214906	4.79559	0.111265	0.153781	Product: putative response regulator
PFLU0183	-0.345757	5.106	0.000832206	0.0018223	Product: hypothetical protein
PFLU0184	0.625648	7.88434	4.64707e-10	2.05799e-09	Product: putative fatty acid desaturase
PFLU0185	-0.0724282	5.64738	0.57543	0.635894	Product: putative sensory box GGDEF/EAL domain-containing protein
PFLU0186	-2.36683	3.69664	1.14632e-41	1.90123e-40	Product: hypothetical protein
PFLU0187	-2.02228	5.975	1.82609e-31	2.20659e-30	Gene: sbp; Product: sulfate ABC transporter sulfate-binding protein
PFLU0188	-0.131039	4.86106	0.251464	0.31425	Gene: cysU; Product: sulfate ABC transporter permease
PFLU0189	-0.362984	5.39443	0.0128891	0.0223082	Gene: cysW; Product: sulfate ABC transporter permease
PFLU0190	-0.602523	6.53252	3.08335e-09	1.27046e-08	Gene: cysA; Product: sulfate/thiosulfate ABC transporter ATP-binding protein
PFLU0191	0.325182	3.07381	0.00400951	0.0077129	Product: hypothetical protein
PFLU0192	0.251951	5.40776	0.00260538	0.00521164	Product: putative regulatory protein
PFLU0193	0.0910227	5.1936	0.24195	0.303836	Product: hypothetical protein
PFLU0194	0.516113	2.82792	0.00541311	0.0101363	Product: hypothetical protein
PFLU0196	0.195749	4.85784	0.0549409	0.0829994	Product: AraC family transcriptional regulator
PFLU0197	-0.00578969	3.36004	0.956078	0.96603	Product: hypothetical protein
PFLU0198	-0.327522	3.36616	0.00186653	0.00382943	Gene: atsA; Product: arylsulfatase; Note: (aryl-sulfate sulphohydrolase)
PFLU0199	-0.200009	1.54609	0.272464	0.336096	Product: putative ABC sulfur transporter ATP-binding protein
PFLU0200	-0.0164821	1.56065	0.943923	0.956688	Product: putative ABC sulfur transporter membrane protein
PFLU0201	-1.26415	2.54093	1.9604e-17	1.32204e-16	Product: putative ABC sulfur transporter substrate-binding protein
PFLU0202	-0.974782	2.63346	2.2136e-05	6.14475e-05	Product: LysR family transcriptional regulator
PFLU0203	-0.100628	3.63825	0.457327	0.523207	Product: putative taurine dioxygenase
PFLU0204	-0.0817615	3.14598	0.533964	0.597657	Product: putative sulfatase
PFLU0205	-1.26544	2.54319	4.07828e-07	1.38938e-06	Product: LysR family transcriptional regulator
PFLU0206	0.0292651	2.56116	0.829792	0.863935	Product: putative TonB-dependent exported protein
PFLU0207	0.281903	1.88885	0.174232	0.227984	Product: putative transporter-like membrane protein
PFLU0208	0.332826	3.84671	0.0186975	0.0313	Product: LysR family transcriptional regulator
PFLU0209	0.326497	1.22919	0.0498558	0.0761403	Product: putative TonB-dependent membrane protein
PFLU0210	-0.364691	2.59075	0.0142539	0.0244488	Product: putative transporter-like membrane protein
PFLU0211	-1.80881	2.63023	1.58652e-24	1.46321e-23	Product: putative transporter-like membrane protein
PFLU0213	-1.10377	3.52191	2.49088e-15	1.53152e-14	Product: hypothetical protein
PFLU0214	-1.02369	3.3579	2.678e-10	1.2049e-09	Product: putative sigma-54 dependent regulatory protein
PFLU0215	-1.1309	7.72326	1.03072e-37	1.51436e-36	Product: hypothetical protein
PFLU0218	-0.299082	6.71642	0.00101133	0.00217828	Product: hypothetical protein
PFLU0219	-0.553547	7.45325	4.29119e-09	1.74987e-08	Product: hypothetical protein
PFLU0227	-1.2166	3.35983	1.68893e-10	7.71619e-10	Product: putative amino acid transporter membrane protein
PFLU0228	-1.40231	3.55965	8.77819e-16	5.5059e-15	Product: putative amino acid ABC transporter membrane protein
PFLU0229	-1.55239	3.98561	9.83902e-19	7.0189e-18	Gene: gluA; Product: glutamate ABC transporter ATP-binding protein
PFLU0230	-1.94554	5.29931	1.19525e-35	1.64583e-34	Product: putative amino acid ABC transporter substrate-binding protein
PFLU0231	0.157571	4.39817	0.143447	0.192728	Product: hypothetical protein
PFLU0232	-0.811455	4.51491	1.16598e-08	4.59943e-08	Product: putative lipoprotein
PFLU0233	-0.767774	3.72361	3.99548e-07	1.36353e-06	Product: putative lipoprotein
PFLU0234	-0.617332	5.79364	4.15634e-11	1.98625e-10	Product: putative transporter-like membrane protein
PFLU0235	0.0221312	3.70266	0.827801	0.862469	Product: hypothetical protein
PFLU0236	0.0877434	5.56568	0.310021	0.37577	Product: hypothetical protein
PFLU0237	-1.26075	1.56878	2.15984e-09	9.03136e-09	Product: amino acid ABC transporter permease
PFLU0238	-1.19004	2.50143	2.77471e-09	1.14808e-08	Product: amino acid ABC transporter ATP-binding protein
PFLU0239	-0.87862	3.23047	7.2242e-11	3.3975e-10	Product: putative amino acid ABC transporter exported protein
PFLU0240	-1.39842	3.52622	3.02365e-18	2.10872e-17	Product: putative monooxygenase
PFLU0241	-1.7362	2.05355	1.00736e-10	4.68913e-10	Product: putative acyl-CoA dehydrogenase; Note: also similar to PFLU0242 (414 aa), E(): 2e-72; 50.646% identity in 387 aa overlap
PFLU0242	-1.408	3.53421	4.26074e-10	1.89408e-09	Product: putative dehydrogenase
PFLU0243	-0.104072	1.66386	0.558744	0.621983	Product: hypothetical protein
PFLU0244	0.187401	6.14109	0.0104429	0.0184355	Product: amino acid ABC transporter ATP-binding protein
PFLU0245	0.273506	6.72915	0.000334632	0.000785007	Product: putative ABC transporter permease
PFLU0246	0.118737	8.68558	0.163087	0.215304	Product: cystine transporter subunit
PFLU0247	0.161548	5.83838	0.131424	0.178641	Gene: dcyD; Product: D-cysteine desulfhydrase; Note: catalyzes the formation of pyruvate from D-cysteine
PFLU0248	-0.965175	5.51017	2.11031e-09	8.83672e-09	Gene: srpH; Product: serine acetyltransferase
PFLU0249	0.00714516	5.91716	0.937064	0.951185	Product: putative choline/betaine transporter-like membrane protein
PFLU0250	0.0822114	3.57058	0.395459	0.461726	Product: hypothetical protein
PFLU0251	-1.76484	7.42139	4.03067e-98	2.13086e-96	Product: putative oxidoreductase
PFLU0252	-1.56071	4.16832	2.8495e-44	5.06664e-43	Gene: tauD; Product: taurine dioxygenase; Note: catalyzes the conversion of taurine (2-aminoethanesulfonate) to sulfite and aminoacetaldehyde concurrently with the conversion of alpha-ketoglutarate to succinate and carbon dioxide; non-heme iron oxidase; allows the use of taurine as an alternative sulfur source; forms homodimers
PFLU0253	-0.906829	3.0158	3.61654e-07	1.24064e-06	Gene: tauC; Product: taurine ABC transporter permease
PFLU0254	-0.924985	3.58325	1.17564e-08	4.63137e-08	Gene: tauB; Product: taurine transporter ATP-binding subunit; Note: Part of the ABC transporter complex tauABC involved in taurine import
PFLU0255	-1.75564	4.56419	1.79605e-15	1.11122e-14	Gene: tauA; Product: taurine ABC transporter substrate-binding periplasmic protein
PFLU0256	0.380855	8.36724	0.0351565	0.055495	Gene: gshA; Product: glutamate--cysteine ligase; Note: involved in the first step of glutathione biosynthesis
PFLU0257	-0.141047	4.40748	0.257648	0.320692	Product: putative thioesterase
PFLU0258	-0.165185	8.48698	0.157851	0.209232	Product: putative S1 RNA-binding domain protein
PFLU0259	0.0840585	9.51714	0.426187	0.491805	Gene: ompR; Product: osmolarity response regulator; Note: part of two-component system EnvZ/OmpR; regulates transcription of outer membrane porin genes ompC/F; under high osmolarity EnvZ functions as kinase/phosphotransferase and phosphorylates OmpR; the result is increased expression of ompC and repression of ompF; also functions in regulation of other genes; forms dimers upon phosphorylation
PFLU0260	0.680653	7.99326	2.21953e-13	1.23746e-12	Gene: envZ; Product: osmolarity-sensing histidine-kinase
PFLU0261	0.43661	5.74971	3.82782e-07	1.30857e-06	Gene: rimK; Product: ribosomal protein S6 modification protein
PFLU0262	0.943136	3.66853	4.44463e-22	3.73286e-21	Product: hypothetical protein
PFLU0263	0.484596	5.40064	2.969e-09	1.22676e-08	Product: EAL domain-containing protein
PFLU0264	-0.0633505	6.12627	0.390703	0.457365	Gene: hslR; Product: heat shock protein 15
PFLU0265	-0.0758475	7.62106	0.476255	0.541665	Product: hypothetical protein
PFLU0266	-0.0125298	7.26651	0.908206	0.928273	Gene: hslO; Product: Hsp33-like chaperonin; Note: becomes active under oxidative stress; four conserved cysteines bind a zinc atom when they are in the reduced state and the enzyme is inactive; oxidative stress results in oxidized cysteines, release of zinc, and binding of Hsp33 to aggregation-prone proteins; forms dimers and higher order oligomers
PFLU0267	-0.0667964	9.08791	0.558367	0.62168	Gene: pckA; Product: phosphoenolpyruvate carboxykinase; Note: [ATP]; PEP carboxykinase; PEP carboxylase; PEPCK; catalyzes the phosphorylation and decarboxylation of oxaloacetate to form phosphoenolpyruvate using ATP
PFLU0268	0.169861	2.35098	0.217528	0.276629	Product: hypothetical protein
PFLU0269	0.0863388	4.50902	0.285531	0.350245	Product: hypothetical protein
PFLU0270	0.19372	5.63133	0.007448	0.0135608	Gene: fic; Product: cell filamentation protein
PFLU0271	-0.0566768	5.67287	0.47276	0.538108	Product: hypothetical protein
PFLU0272	-0.872906	6.69124	2.78288e-22	2.36405e-21	Product: hypothetical protein
PFLU0274	-0.320856	6.23235	3.89715e-05	0.000104412	Product: putative ATP-dependent DNA helicase
PFLU0275	0.162045	4.63346	0.0788973	0.114051	Product: hypothetical protein
PFLU0276	0.275989	5.46638	0.000501905	0.00114343	Product: putative thioesterase
PFLU0277	-0.49145	3.66416	0.000124318	0.000312485	Product: hypothetical protein
PFLU0278	0.11307	6.34318	0.289066	0.353993	Product: putative molybdopterin oxidoreductase
PFLU0279	-0.220975	4.42011	0.136826	0.185091	Product: hypothetical protein
PFLU0280	0.0545361	5.05867	0.572959	0.633913	Product: LysR family transcriptional regulator
PFLU0281	-1.78016	6.9911	6.36327e-27	6.40764e-26	Product: LysM domain/BON superfamily protein
PFLU0282	-0.0344209	5.78145	0.651306	0.705393	Product: putative hydrolase
PFLU0283	0.0774889	5.79709	0.363502	0.430718	Gene: nudE; Product: ADP-ribose diphosphatase NudE; Note: ADP-sugar pyrophosphatase; catalyzes the formation of D-ribose 5-phosphate from ADP-ribose; can also act on ADP-mannose and ADP-glucose
PFLU0284	0.193387	6.12605	0.0658272	0.0970283	Product: sulfur metabolism-like protein
PFLU0285	0.199944	5.19974	0.0137952	0.0237307	Product: hypothetical protein
PFLU0286	0.316073	4.76188	0.0237649	0.0388493	Product: putative sigma-54 interactive two-component system response regulator
PFLU0287	0.480679	5.19274	0.000993101	0.00214057	Product: putative two-component system sensor kinase
PFLU0288	0.184593	5.8103	0.0884098	0.126189	Product: putative dTDP-4-dehydrorhamnose reductase
PFLU0289	-0.159657	6.49006	0.0336332	0.0532893	Gene: rfbC; Product: dTDP-4-dehydrorhamnose 3,5-epimerase
PFLU0290	-0.235677	7.40905	0.00383022	0.00739202	Gene: rfbA; Product: glucose-1-phosphate thymidylyltransferase
PFLU0291	0.00518535	7.62168	0.9588	0.968285	Gene: rfbB; Product: dTDP-glucose 4,6-dehydratase
PFLU0292	-0.0492983	7.34998	0.638898	0.69424	Product: hypothetical protein
PFLU0293	-0.205606	5.59632	0.057782	0.0867462	Product: agmatine deiminase; Note: catalyzes the formation of carbamoylputrescine from agmatine in the arginine decarboxylase pathway of putrescine biosynthesis
PFLU0294	-1.07246	3.93653	1.64257e-24	1.51254e-23	Product: hypothetical protein
PFLU0295	1.09211	9.77745	2.46852e-21	2.0077e-20	Product: putative iron-transport related exported protein
PFLU0296	-0.00874411	11.2008	0.929017	0.944814	Gene: oprQ; Product: outer membrane protein, oprE3
PFLU0299	-1.85597	6.49004	8.40346e-81	3.07141e-79	Product: putative lipoprotein
PFLU0300	0.105228	5.27031	0.310454	0.376217	Gene: wssA; Product: putative cell morphology-like protein
PFLU0301	0.253413	5.57149	0.0240874	0.0393222	Gene: wssB; Product: cellulose synthase catalytic subunit
PFLU0302	0.200294	5.85278	0.0454984	0.0700457	Gene: wssC; Product: cellulose synthase regulator protein; Note: binds the cellulose synthase activator, bis-(3'-5') cyclic diguanylic acid (c-di-GMP)
PFLU0303	0.409581	5.27269	0.00150367	0.00314713	Gene: wssD; Product: endo-1,4-D-glucanase; Note: catalyzes the hydrolysis of 1,4-beta-D-glucosidic linkages in cellulose, lichenin and cereal beta-D-glucans
PFLU0304	0.252036	6.66107	0.0623	0.0924043	Gene: wssE; Product: cellulose synthase operon protein C
PFLU0305	-0.0672275	6.22507	0.537062	0.60033	Gene: wssF; Product: cell morphology-like protein
PFLU0306	0.0981762	5.08452	0.503747	0.568456	Gene: wssG; Product: cell morphology-like protein
PFLU0307	0.386214	5.28366	0.0035451	0.00689797	Gene: wssH; Product: cell morphology-like protein
PFLU0308	0.433442	3.95609	0.0113613	0.0199084	Gene: wssI; Product: cell morphology-like protein
PFLU0309	0.556461	5.19668	3.75679e-11	1.80698e-10	Gene: wssJ; Product: cell morphology-like protein
PFLU0310	0.406034	5.69491	2.45827e-06	7.62064e-06	Product: hypothetical protein
PFLU0311	0.160686	6.66731	0.0537594	0.0813882	Product: putative amino acid ABC transporter membrane protein
PFLU0312	0.000510505	5.58835	0.994632	0.995473	Product: amino acid ABC transporter permease
PFLU0313	-0.410162	10.4137	0.00124407	0.00264185	Product: putative amino acid ABC transporter membrane protein
PFLU0314	0.268948	7.98856	0.00208282	0.00424377	Product: amino acid ABC transporter ATP-binding protein
PFLU0315	-2.5973	8.30191	9.25362e-189	1.71221e-186	Gene: gabP; Product: GABA permease
PFLU0316	0.00533206	5.52633	0.957179	0.966813	Product: hypothetical protein
PFLU0317	0.866768	3.99192	6.02889e-13	3.284e-12	Product: hypothetical protein
PFLU0318	0.415314	3.93753	0.00176131	0.00364185	Product: putative transporter-like membrane protein
PFLU0319	0.775697	6.04982	1.96674e-12	1.02781e-11	Product: hypothetical protein
PFLU0320	-0.384349	4.29303	5.47644e-06	1.63191e-05	Product: hypothetical protein
PFLU0321	-0.495387	4.47595	1.48595e-07	5.30337e-07	Product: putative lipoprotein
PFLU0322	0.299704	5.54391	0.000913833	0.00198053	Product: hypothetical protein
PFLU0323	-0.111769	6.83521	0.264358	0.327735	Gene: mutY; Product: A/G-specific adenine glycosylase
PFLU0324	-0.266031	8.05622	0.0076875	0.0139625	Product: hypothetical protein
PFLU0325	0.557125	9.47716	1.25095e-11	6.20343e-11	Product: hypothetical protein
PFLU0327	0.163541	7.30404	0.100282	0.14047	Gene: hisB; Product: imidazoleglycerol-phosphate dehydratase; Note: catalyzes the dehydration of D-erythro-1-(imidazol-4-yl)glycerol 3-phosphate to 3-(imidazol-4-yl)-2-oxopropyl phosphate in histidine biosynthesis
PFLU0328	0.166312	6.92975	0.12987	0.176691	Gene: hisH; Product: imidazole glycerol phosphate synthase subunit HisH; Note: with HisF IGPS catalyzes the conversion of phosphoribulosyl-formimino-5-aminoimidazole-4-carboxamide ribonucleotide phosphate and glutamine to imidazole-glycerol phosphate, 5-aminoimidazol-4-carboxamide ribonucleotide, and glutamate in histidine biosynthesis; the HisH subunit provides the glutamine amidotransferase act…
PFLU0329	0.153445	5.20223	0.0627493	0.0929311	Product: hypothetical protein
PFLU0330	0.0576033	6.86984	0.656809	0.710703	Gene: hisA; Product: 1-(5-phosphoribosyl)-5-[(5- phosphoribosylamino)methylideneamino] imidazole-4-carboxamide isomerase; Note: catalyzes the formation of 5-(5-phospho-1-deoxyribulos-1-ylamino)methylideneamino-l- (5-phosphoribosyl)imidazole-4-carboxamide from 1-(5-phosphoribosyl)-5-[(5- phosphoribosylamino)methylideneamino] imidazole-4-carboxamide
PFLU0331	0.117763	6.12808	0.321522	0.387568	Gene: hisF; Product: imidazole glycerol phosphate synthase subunit HisF; Note: catalyzes the conversion of 5-[(5-phospho-1-deoxyribulos-1-ylamino)methylideneamino]- 1-(5-phosphoribosyl)imidazole-4-carboxamideand glutamine to imidazole-glycerol phosphate, 5-aminoimidazol-4-carboxamideribonucleotide and glutamate; the HisF subunit acts as a cyclase
PFLU0332	0.0637237	6.89749	0.398826	0.465127	Product: hypothetical protein
PFLU0333	0.0973402	6.06172	0.170942	0.224124	Product: putative lipoprotein
PFLU0334	0.603146	3.88908	4.19974e-05	0.000112012	Product: hypothetical protein
PFLU0335	0.116162	7.21194	0.333137	0.399778	Gene: ctpA; Product: carboxy-terminal processing protease
PFLU0336	0.469334	6.94207	9.44813e-06	2.74093e-05	Product: putative peptidase
PFLU0337	-0.243517	7.90082	0.0138692	0.0238511	Gene: gpmI; Product: phosphoglyceromutase; Note: catalyzes the interconversion of 2-phosphoglycerate and 3-phosphoglycerate
PFLU0338	0.182147	6.71452	0.0969898	0.136632	Product: putative rhodanese domain containing protein
PFLU0339	0.0737116	5.99491	0.470393	0.535821	Gene: grxC; Product: glutaredoxin 3
PFLU0340	-1.05122	9.96851	4.76814e-33	6.08451e-32	Gene: secB; Product: preprotein translocase subunit SecB; Note: molecular chaperone that is required for the normal export of envelope proteins out of the cell cytoplasm; in Escherichia coli this proteins forms a homotetramer in the cytoplasm and delivers proteins to be exported to SecA
PFLU0341	0.392528	4.96403	0.00254054	0.00509571	Product: putative RNA-methyl transferase
PFLU0342	0.00328929	3.98011	0.981672	0.9855	Product: hypothetical protein
PFLU0343	-0.335528	4.8449	0.000526777	0.00119412	Gene: glnG; Product: nitrogen regulation protein NR(I)
PFLU0344	-0.335467	4.52532	0.000583527	0.00131521	Gene: glnL; Product: nitrogen regulation protein NR(II)
PFLU0345	0.096902	3.5701	0.3644	0.431695	Product: putative lipoprotein
PFLU0346	-0.032259	6.14216	0.666917	0.720192	Product: chorismate mutase; Note: catalyzes the interconversion of chorismate to prephenate
PFLU0347	-0.352075	2.92617	0.014487	0.024827	Product: hypothetical protein
PFLU0348	-0.42829	10.9128	5.97344e-06	1.77109e-05	Gene: glnA; Product: glutamine synthetase
PFLU0349	0.579888	7.00382	6.89372e-08	2.53842e-07	Gene: thiI; Product: thiamine biosynthesis protein ThiI; Note: Required for the synthesis of the thiazole moiety
PFLU0350	-0.128061	9.52955	0.166015	0.218488	Gene: typA; Product: putative elongation facotr/GTP-binding protein TypA/BipA
PFLU0351	0.129406	2.20475	0.356709	0.423856	Product: hypothetical protein
PFLU0352	-1.6842	9.75146	3.13737e-81	1.15381e-79	Gene: glgP; Product: glycogen phosphorylase
PFLU0353	-0.370405	6.18944	0.00249921	0.00501962	Product: hypothetical protein
PFLU0354	-0.382472	5.71669	0.00215083	0.00436581	Product: hypothetical protein
PFLU0355	-0.189171	8.37505	0.0351955	0.0555335	Gene: fbp; Product: fructose-1,6-bisphosphatase; Note: catalyzes the formation of D-fructose 6-phosphate from fructose-1,6-bisphosphate
PFLU0356	-0.265535	5.77454	0.00117262	0.00250112	Product: putative lipoprotein
PFLU0357	-0.0690194	6.90045	0.379378	0.44658	Product: putative lipoprotein
PFLU0358	2.25421	9.41922	6.10437e-38	9.03599e-37	Product: N-formimino-L-glutamate deiminase; Note: catalyzes the deimination of N-formimino-L-glutamate to ammonia and N-formyl-L-glutamate
PFLU0359	1.10846	5.86805	4.18871e-25	3.96822e-24	Gene: hutC; Product: GntR family transcriptional regulator
PFLU0360	0.905478	7.16061	9.15812e-15	5.5163e-14	Product: hypothetical protein
PFLU0361	-1.00753	9.20813	5.89356e-06	1.74916e-05	Gene: hutU; Product: urocanate hydratase; Note: catalyzes the formation of 4-imidazolone-5-propanoate from urocanate during histidine metabolism
PFLU0362	-0.494787	7.57595	0.0556095	0.0838249	Product: putative histidine ABC transporter membrane protein
PFLU0363	-0.241748	7.32549	0.356851	0.423918	Product: putative histidine transporter substrate-binding protein
PFLU0364	-0.102948	7.0821	0.505358	0.570056	Product: putative histidine ABC transporter membrane protein
PFLU0365	-0.158783	6.61906	0.425548	0.49126	Product: putative histidine ABC transporter ATP-binding protein
PFLU0366	-0.222157	6.65089	0.254604	0.317504	Product: putative histidine lyase; Note: also similar to the CDS just downstream, PFLU0367, hutH (512 aa); E(): 8.1e-55; 37.251% identity in 502 aa overlap
PFLU0367	-0.389933	7.84101	0.0900604	0.128215	Gene: hutH; Product: histidine ammonia-lyase; Note: catalyzes the degradation of histidine to urocanate and ammmonia
PFLU0368	0.525624	6.73276	0.00833027	0.0150331	Product: putative histidine ABC transporter permease
PFLU0369	0.113288	6.78666	0.489751	0.554458	Product: imidazolonepropionase; Note: catalyzing the hydrolysis of 4-imidazolone-5-propionate to N-formimidoyl-L-glutamate, the third step in the histidine degradation pathway
PFLU0370	-0.119528	7.55399	0.601876	0.66019	Product: putative hydrolase
PFLU0371	0.240867	7.41373	0.0063317	0.0116766	Gene: pip; Product: proline iminopeptidase
PFLU0372	0.255909	5.51322	0.00197547	0.00404034	Gene: dtd; Product: D-tyrosyl-tRNA(Tyr) deacylase; Note: hydrolyzes D-tyrosyl-tRNA(Tyr) into D-tyrosine and free tRNA(Tyr); possible defense mechanism against a harmful effect of D-tyrosine
PFLU0373	-0.184041	9.27968	0.0249022	0.0405741	Gene: mdoG; Product: glucan biosynthesis protein G; Note: involved in the biosynthesis of osmoregulated periplasmic glucans; required for the assembly of the polyglucose structure of glucan
PFLU0374	0.130706	8.69545	0.223553	0.283377	Gene: mdoH; Product: glucosyltransferase MdoH; Note: necessary for biosynthesis of osmoregulated periplasmic glucans possibly involved in the transfer to the periplasmic space
PFLU0375	0.834962	2.79472	6.86194e-13	3.72748e-12	Product: putative ABC transporter substrate-binding protein
PFLU0376	0.828745	8.35384	5.69219e-19	4.13033e-18	Product: putative ABC transporter exported protein
PFLU0377	1.09017	6.93549	4.10957e-18	2.84594e-17	Product: putative ABC transporter membrane protein
PFLU0378	0.935209	6.67776	1.45667e-21	1.19293e-20	Product: putative ABC transporter ATP-binding protein
PFLU0379	0.244514	3.75068	0.0335365	0.0531788	Product: putative methyl-accepting chemotaxis protein
PFLU0380	-0.486522	6.52958	8.99112e-09	3.57052e-08	Product: putative methyl-accepting chemotaxis protein
PFLU0381	0.491205	4.74206	0.00161859	0.00336152	Product: 16S ribosomal RNA methyltransferase RsmE; Note: in Escherichia coli RsmE methylates the N3 position of the U1498 base in 16S rRNA; cells lacking this function can grow, but are outcompeted by wild-type; SAM-dependent m(3)U1498 methyltransferase
PFLU0382	0.225142	6.6039	0.00339116	0.00662019	Gene: tatC; Product: Sec-independent protein translocase protein, TAT system
PFLU0383	-0.0435579	5.49203	0.564388	0.626709	Gene: tatB; Product: sec-independent translocase; Note: Required for correct localization of precursor proteins bearing signal peptides with the twin arginine conserved motif
PFLU0384	-0.207318	7.33279	0.0118794	0.0207426	Gene: tatA; Product: twin arginine translocase protein A; Note: TatA; similar to TatE that is found in some proteobacteria; part of system that translocates proteins with a conserved twin arginine motif across the inner membrane; capable of translocating folded substrates typically those with bound cofactors; similar to a protein import system in thylakoid membranes
PFLU0385	0.43017	6.73984	1.26962e-07	4.57263e-07	Gene: hisE; Product: phosphoribosyl-ATP pyrophosphatase; Note: catalyzes the formation of 1-(5-phosphoribosyl)-AMP from 1-(5-phosphoribolsyl)-ATP in histidine biosynthesis
PFLU0386	0.715088	6.39026	5.8819e-06	1.74657e-05	Gene: hisI; Product: phosphoribosyl-AMP cyclohydrolase; Note: PR-AMP cyclohydrolase; functions in histidine biosynthesis from PRPP; converts 1-(5-phosphoribosyl)-AMP to 1-(5-phosphoribosyl)-5-[(5- phosphoribosylamino)methylideneamino]imidazole-4- carboxyamide during the histidine biosynthesis pathway; binds zinc and magnesium; forms homodimers
PFLU0387	0.579727	7.17009	4.97869e-06	1.49487e-05	Product: putative ubiquinone biosynthesis-like protein
PFLU0388	0.703028	5.76829	1.28347e-10	5.92317e-10	Product: hypothetical protein
PFLU0389	0.275818	8.07699	0.00259771	0.00519981	Gene: ubiE; Product: ubiquinone/menaquinone biosynthesis methyltransferase; Note: Catalyzes the carbon methylation reaction in the biosynthesis of ubiquinone
PFLU0390	0.366376	5.17938	0.000771598	0.00169838	Product: hypothetical protein
PFLU0391	-0.30286	8.37099	0.0189695	0.0317015	Gene: phaI; Product: putative polyhydroxyalkanoate biosynthesis-like protein
PFLU0392	-0.160778	10.1261	0.203156	0.260309	Gene: algP2; Product: transcriptional regulatory protein
PFLU0393	-0.318222	5.06418	0.00370764	0.00718121	Product: TetR family transcriptional regulator
PFLU0394	-0.366512	6.10971	5.25219e-06	1.5718e-05	Gene: phaC; Product: poly(3-hydroxyalkanoate) polymerase 2
PFLU0395	0.223893	6.3636	0.00441262	0.00842811	Gene: phaB; Product: poly(3-hydroxyalkanoate) depolymerase
PFLU0396	0.0159576	8.49653	0.845484	0.877342	Gene: phaA; Product: poly(3-hydroxyalkanoate) polymerase 1
PFLU0397	-0.205058	5.18133	0.0909061	0.129295	Product: hypothetical protein
PFLU0398	-0.14888	9.41283	0.459015	0.524678	Gene: hslU; Product: ATP-dependent protease ATP-binding subunit HslU; Note: heat shock protein involved in degradation of misfolded proteins
PFLU0399	-0.116035	7.95712	0.580729	0.640794	Gene: hslV; Product: ATP-dependent protease peptidase subunit; Note: heat shock protein involved in degradation of misfolded proteins
PFLU0400	0.0954442	6.16025	0.375999	0.443131	Product: hypothetical protein
PFLU0401	0.0299402	8.17118	0.753284	0.799318	Gene: argS; Product: arginyl-tRNA synthetase; Note: catalyzes a two-step reaction, first charging an arginine molecule by linking its carboxyl group to the alpha-phosphate of ATP, followed by transfer of the aminoacyl-adenylate to its tRNA; class-I aminoacyl-tRNA synthetase
PFLU0402	0.242675	5.12284	0.0563269	0.0847983	Gene: priA; Product: primosome assembly protein PriA; Note: binding of PriA to forked DNA starts the assembly of the primosome, also possesses 3'-5' helicase activity
PFLU0403	0.283866	8.47119	0.00220166	0.00445525	Gene: rpmE; Product: 50S ribosomal protein L31
PFLU0404	0.450863	4.62857	0.000220394	0.000533782	Product: putative nuclease
PFLU0405	-0.24111	10.5029	0.00504907	0.00951784	Product: putative NADP-dependent malic enzyme
PFLU0406	0.260311	6.75466	0.0480566	0.0736396	Product: putative penicillin-binding protein 1A
PFLU0408	0.0606453	5.03506	0.649942	0.704045	Product: putative fimbriae biogenesis-like protein
PFLU0409	0.208772	2.92866	0.105065	0.146271	Product: putative fimbriae biogenesis-related fusion protein; Note: N-terminus similar to Pseudomonas syringae PilO and C-terminus similar to Pseudomonas syringae PilP
PFLU0411	0.362039	5.97281	2.27713e-06	7.09998e-06	Gene: aroK; Product: shikimate kinase; Note: catalyzes the formation of shikimate 3-phosphate from shikimate in aromatic amino acid biosynthesis
PFLU0412	-0.0230821	8.07663	0.815354	0.851455	Gene: aroB; Product: 3-dehydroquinate synthase; Note: catalyzes the formation of 3-dehydroquinate from 3-deoxy-arabino-heptulonate 7-phosphate; functions in aromatic amino acid biosynthesis
PFLU0413	-0.256695	8.13007	0.00509272	0.00958182	Product: hypothetical protein
PFLU0414	1.07056	8.14986	2.22866e-18	1.56907e-17	Gene: gltB; Product: glutamate synthase subunit alpha; Note: catalyzes the formation of glutamate from glutamine and alpha-ketoglutarate
PFLU0415	0.8184	6.46456	3.10292e-16	2.00572e-15	Gene: gltD; Product: glutamate synthase subunit beta; Note: glutamate synthase is composed of subunits alpha and beta; beta subunit is a flavin adenine dinucleotide-NADPH dependent oxidoreductase; provides electrons to the alpha subunit, which binds L-glutamine and 2-oxoglutarate and forms L-glutamate
PFLU0416	0.367171	5.81973	0.00234289	0.00472649	Gene: hemE; Product: uroporphyrinogen decarboxylase; Note: catalyzes the formation of coproporphyrinogen from uroporphyrinogen III
PFLU0417	1.92438	6.56621	8.59928e-45	1.55233e-43	Product: putative transporter-like membrane protein
PFLU0418	0.391499	4.08103	0.00733576	0.013367	Product: LysR family transcriptional regulator
PFLU0419	-0.677702	6.46754	7.61688e-13	4.12999e-12	Product: hypothetical protein
PFLU0420	-0.0096908	5.38005	0.944584	0.957194	Gene: fabF; Product: 3-oxoacyl-(acyl carrier protein) synthase II; Note: FabB; beta-ketoacyl-ACP synthase I, KASI; catalyzes a condensation reaction in fatty acid biosynthesis: addition of an acyl acceptor of two carbons from malonyl-ACP; required for the elongation of short-chain unsaturated acyl-ACP
PFLU0421	-0.221813	5.39173	0.0735503	0.107211	Gene: fabG; Product: 3-ketoacyl-ACP reductase; Note: catalyzes the first of the two reduction steps in the elongation cycle of fatty acid synthesis
PFLU0422	-0.134793	4.06281	0.285413	0.350173	Product: hypothetical protein
PFLU0423	1.95197e-05	4.7695	0.999962	0.999962	Product: 3-oxoacyl-(acyl carrier protein) synthase I; Note: FabB; beta-ketoacyl-ACP synthase I, KASI; catalyzes a condensation reaction in fatty acid biosynthesis: addition of an acyl acceptor of two carbons from malonyl-ACP; required for the elongation of short-chain unsaturated acyl-ACP
PFLU0424	0.107572	3.4782	0.532075	0.596105	Product: putative lipoprotein
PFLU0425	-0.104037	4.86703	0.444284	0.509906	Product: hypothetical protein
PFLU0426	-0.0693919	5.57399	0.649236	0.703409	Product: hypothetical protein
PFLU0427	0.358738	5.03043	0.0822886	0.11849	Product: hypothetical protein
PFLU0428	-0.201167	4.44592	0.165423	0.217902	Product: hypothetical protein
PFLU0429	0.253771	4.08692	0.0700934	0.102627	Product: hypothetical protein
PFLU0430	0.073538	5.10871	0.732411	0.779684	Product: putative histidine ammonia-lyase
PFLU0433	0.143174	5.55701	0.378979	0.446287	Product: hypothetical protein
PFLU0434	0.196425	4.4955	0.165754	0.21824	Product: hypothetical protein
PFLU0435	-0.0414088	5.25647	0.699605	0.750021	Product: acyl carrier protein; Note: carries the fatty acid chain in fatty acid biosynthesis
PFLU0436	-0.235981	5.27754	0.0392064	0.0612833	Product: putative acyl carrier protein
PFLU0437	0.279089	4.89107	0.0260481	0.0422435	Product: putative acyltransferase
PFLU0438	0.318282	4.24314	0.0816588	0.117669	Product: hypothetical protein
PFLU0439	-0.918576	7.89537	2.5529e-18	1.78884e-17	Product: putative chromosome partitioning ParA-like protein
PFLU0440	0.577016	5.57045	0.000316356	0.000744789	Product: hypothetical protein
PFLU0441	0.932385	6.46769	4.42445e-07	1.49827e-06	Gene: trxC; Product: thioredoxin
PFLU0442	0.289668	6.54735	0.000205277	0.000499361	Product: hypothetical protein
PFLU0443	-0.249568	6.78157	0.00145299	0.00305185	Product: hypothetical protein
PFLU0444	0.12708	6.72308	0.13439	0.182338	Product: hypothetical protein
PFLU0445	0.276395	7.14753	0.0226162	0.0371251	Product: potassium efflux protein KefA; Note: small mechanosensitive ion channel (MscS) that opens in response to stretch forces in the membrane lipid bilayer; maintains cell turgor through accumulation and release of potassium; large protein class of MscS
PFLU0446	0.610215	6.34852	0.000572488	0.0012923	Gene: cvrA; Product: potassium/proton antiporter; Note: the Vibrio parahaemolyticus gene VP2867 was found to be a potassium/proton antiporter; can rapidly extrude potassium against a potassium gradient at alkaline pH when cloned and expressed in Escherichia coli
PFLU0447	0.432079	5.44505	3.69245e-06	1.12348e-05	Product: putative methyl-accepting chemotaxis protein
PFLU0448	-0.00305988	3.22256	0.977321	0.982298	Product: hypothetical protein
PFLU0449	-0.0275321	3.55128	0.774443	0.81681	Product: hypothetical protein
PFLU0450	0.191724	5.83925	0.0211847	0.035067	Product: putative acyl-CoA dehydrogenase
PFLU0451	0.0905963	10.2933	0.387877	0.454596	Gene: putA; Product: trifunctional transcriptional regulator/proline dehydrogenase/pyrroline-5-carboxylate dehydrogenase; Note: proline utilization protein A; multifunctional protein that functions in proline catabolism in the first two enzymatic steps resulting in the conversion of proline to glutamate; in Escherichai coli this protein also self-regulates transcription via a DNA-binding domain a…
PFLU0452	0.917683	9.80713	1.76139e-12	9.29516e-12	Gene: putP; Product: sodium/proline symporter
PFLU0453	-0.0128404	3.83738	0.90765	0.928025	Product: hypothetical protein
PFLU0454	-1.42301	3.68439	3.56692e-43	6.17536e-42	Product: hypothetical protein
PFLU0455	-1.99439	5.45871	2.12766e-62	5.83235e-61	Product: putative homocysteine synthase
PFLU0456	0.144864	6.19538	0.148194	0.198206	Product: hypothetical protein
PFLU0457	-0.472615	7.90228	1.96418e-08	7.55681e-08	Gene: msrA; Product: methionine sulfoxide reductase A; Note: this stereospecific enzymes reduces the S isomer of methionine sulfoxide while MsrB reduces the R form; provides protection against oxidative stress
PFLU0458	0.274427	7.91728	0.0032242	0.00630466	Product: hypothetical protein
PFLU0459	1.28107	10.6608	2.46462e-40	3.85039e-39	Gene: aceF; Product: dihydrolipoamide acetyltransferase
PFLU0460	1.38175	12.3238	9.55087e-50	1.99826e-48	Gene: aceE; Product: pyruvate dehydrogenase subunit E1; Note: E1 component; part of pyruvate dehydrogenase; forms a complex with DlaT and LpdC
PFLU0461	-0.0179097	7.90652	0.847577	0.879205	Product: bifunctional glutamine-synthetase adenylyltransferase/deadenyltransferase; Note: catalyzes the ATP-dependent addition of AMP to a subunit of glutamine synthetase; also catalyzes the reverse reaction - deadenylation; adenylation/deadenylation of glutamine synthetase subunits is important for the regulation of this enzyme
PFLU0462	0.16072	6.27924	0.166922	0.219534	Gene: rfaF; Product: ADP-heptose--LPS heptosyltransferase II
PFLU0463	0.302946	5.75617	0.0113473	0.0198898	Gene: rfaC; Product: lipopolysaccharide heptosyltransferase-1
PFLU0464	0.236578	5.88851	0.0448062	0.0691085	Gene: rfaG; Product: lipopolysaccharide core biosynthesis protein
PFLU0465	0.361511	5.99731	0.00606229	0.0112312	Gene: rfaP; Product: lipopolysaccharide core biosynthesis protein
PFLU0466	0.438837	5.48035	0.000699596	0.00155201	Product: putative lipopolysaccharide core biosynthesis protein
PFLU0467	0.293544	5.35785	0.0959877	0.135481	Product: putative lipopolysaccharide biosynthesis-like protein
PFLU0468	0.271039	6.44903	0.0574069	0.0862268	Product: hypothetical protein
PFLU0469	0.408861	1.58158	0.0173175	0.0291878	Product: putative ABC transporter periplasmic substrate-binding protein
PFLU0471	-1.65979	4.33287	3.26973e-70	1.07556e-68	Product: putative ABC transporter permease
PFLU0472	-1.97975	7.39251	6.11677e-106	3.65832e-104	Product: putative lipoprotein
PFLU0473	-1.08324	8.22288	8.31602e-28	8.68416e-27	Product: putative TonB-dependent exported protein
PFLU0474	-0.00549215	2.21207	0.975076	0.981041	Product: hypothetical protein
PFLU0475	0.0786016	9.0827	0.448924	0.514932	Product: putative carbamoyltransferase
PFLU0476	0.435212	6.06808	0.00155557	0.00324429	Product: hypothetical protein
PFLU0477	0.512949	6.25075	6.90917e-05	0.000180058	Product: putative deacetylase
PFLU0478	0.207127	6.61017	0.0600587	0.0896866	Product: putative glycosyl transferase
PFLU0479	-0.0219812	7.01669	0.791577	0.831016	Product: putative glycosyl transferase
PFLU0480	0.259243	7.39104	0.0375228	0.058838	Product: hypothetical protein
PFLU0481	0.0534073	7.86877	0.60101	0.659485	Gene: msbA; Product: lipid A export ATP-binding/permease
PFLU0482	-0.0249893	7.91381	0.812548	0.848967	Gene: hldE; Product: bifunctional heptose 7-phosphate kinase/heptose 1-phosphate adenyltransferase; Note: catalyzes the phosphorylation of D-glycero-D-manno-heptose 7-phosphate to form D,D-heptose-1,7-bisphosphate and catalyzes transfer of ADP to D-glycero-D-manno-heptose 1-phosphate forming ADP-D,D-heptose
PFLU0483	-0.0165312	7.17895	0.867556	0.895069	Product: putative lipopolysaccharide biosynthesis-related epimerase/dehydratase
PFLU0485	0.154202	5.45241	0.0502747	0.0766614	Product: hypothetical protein
PFLU0486	-0.0840321	6.03626	0.28461	0.349331	Product: putative oxidoreductase
PFLU0487	0.12701	5.60142	0.340056	0.406516	Product: hypothetical protein
PFLU0488	0.269062	2.32334	0.0897635	0.127854	Gene: qacE; Product: quaternary ammonium compound-resistance protein
PFLU0489	0.0783316	3.67139	0.592232	0.650818	Product: LysR family transcriptional regulator
PFLU0490	0.353701	5.52794	0.00343058	0.00669054	Gene: kdtA; Product: 3-deoxy-D-manno-octulosonic-acid transferase; Note: catalyzes the transfer of 2-keto-3-deoxy-D-manno-octulosonic acid to lipid A
PFLU0491	-0.0874055	7.18644	0.346891	0.413435	Product: hypothetical protein
PFLU0492	0.985253	10.6384	9.27283e-26	8.986e-25	Gene: thiC; Product: thiamine biosynthesis protein ThiC; Note: required for the synthesis of the hydromethylpyrimidine moiety of thiamine
PFLU0493	1.1426	7.66279	3.9695e-33	5.10944e-32	Product: putative membrane transporter-like permease
PFLU0494	0.417533	7.5008	5.45079e-06	1.62754e-05	Product: putative lipoprotein
PFLU0495	-0.49657	7.62396	4.13652e-10	1.84291e-09	Product: hypothetical protein
PFLU0496	0.0405412	5.20649	0.602145	0.660241	Product: hypothetical protein
PFLU0497	0.301021	5.68804	0.000647476	0.0014445	Product: putative phosphoesterase
PFLU0498	0.115135	6.27993	0.169889	0.22299	Product: hypothetical protein
PFLU0499	-0.323429	8.21128	0.000201631	0.00049156	Gene: parE; Product: DNA topoisomerase IV subunit B; Note: decatenates newly replicated chromosomal DNA and relaxes positive and negative DNA supercoiling
PFLU0500	-0.00164917	6.41959	0.987886	0.990899	Product: hypothetical protein
PFLU0501	-0.357332	8.76459	4.50039e-05	0.000119546	Gene: parC; Product: DNA topoisomerase IV subunit A; Note: decatenates newly replicated chromosomal DNA and relaxes positive and negative DNA supercoiling
PFLU0502	0.252498	7.28443	0.0181922	0.0305145	Product: putative lipoprotein
PFLU0503	0.169688	7.66345	0.160031	0.211744	Product: hypothetical protein
PFLU0504	0.216048	7.03633	0.0230231	0.0377304	Product: putative phosphatase
PFLU0505	-0.152476	7.34111	0.0807358	0.116509	Gene: psd; Product: phosphatidylserine decarboxylase; Note: catalyzes the decarboxylation of phosphatidyl-L-serine to phosphatidylethanoleamine
PFLU0506	-0.102519	6.5232	0.174184	0.227972	Gene: rhdA; Product: thiosulfate sulfurtransferase
PFLU0507	0.68317	6.88626	8.98899e-09	3.57052e-08	Product: hypothetical protein
PFLU0508	-0.0370923	6.50126	0.614287	0.671813	Gene: motA; Product: flagellar motor protein MotA; Note: With MotB forms the ion channels that couple flagellar rotation to proton/sodium motive force across the membrane and forms the stator elements of the rotary flagellar machine
PFLU0509	-0.0958645	5.64129	0.276096	0.339727	Gene: motB; Product: flagellar motor protein MotB; Note: with MotA forms the ion channels that couple flagellar rotation to proton/sodium motive force across the membrane and forms the stator elements of the rotary flagellar machine
PFLU0510	1.12795	4.21156	3.61475e-27	3.69016e-26	Product: hypothetical protein
PFLU0511	0.245986	5.68266	0.0550227	0.0830671	Product: ribosome-associated GTPase; Note: EngC; RsgA; CpgA; circularly permuted GTPase; ribosome small subunit-dependent GTPase A; has the pattern G4-G1-G3 as opposed to other GTPases; interacts strongly with 30S ribosome which stimulates GTPase activity
PFLU0512	0.0238447	6.03676	0.755782	0.801394	Gene: orn; Product: oligoribonuclease; Note: 3'-5' exoribonuclease specific for small oligoribonuclotides
PFLU0513	0.348567	4.05013	0.0068659	0.0125822	Product: hypothetical protein
PFLU0514	-0.375642	6.51807	3.58921e-07	1.23198e-06	Product: putative iron-sulfur binding protein
PFLU0515	-0.0258934	6.47176	0.829253	0.863526	Product: hypothetical protein; Note: similarity to the Pseudomonas syringae database match is limited to the C-terminal region of the latter
PFLU0516	-0.135414	6.58398	0.080364	0.116057	Product: hypothetical protein
PFLU0517	0.328381	7.32477	0.00484972	0.00917711	Gene: amiC; Product: N-acetylmuramoyl-l-alanine amidase
PFLU0518	0.160566	8.10012	0.271488	0.335032	Gene: mutL; Product: DNA mismatch repair protein; Note: This protein is involved in the repair of mismatches in DNA. It is required for dam-dependent methyl-directed DNA mismatch repair. Promotes the formation of a stable complex between two or more DNA-binding proteins in an ATP-dependent manner without itself being part of a final effector complex
PFLU0519	0.280344	7.81638	0.0028408	0.00563307	Gene: miaA; Product: tRNA delta(2)-isopentenylpyrophosphate transferase; Note: IPP transferase; isopentenyltransferase; involved in tRNA modification; in Escherichia coli this enzyme catalyzes the addition of a delta2-isopentenyl group from dimethylallyl diphosphate to the N6-nitrogen of adenosine adjacent to the anticodon of tRNA species that read codons starting with uracil; further tRNA modifi…
PFLU0520	-5.87292	8.52934	9.52534283391668e-310	5.12723e-307	Gene: hfq; Product: RNA-binding protein Hfq; Note: Stimulates the elongation of poly(A) tails
PFLU0521	-0.763735	9.48116	3.22527e-14	1.88146e-13	Gene: hflX; Product: GTP-binding protein HflX
PFLU0522	-0.00207855	10.4408	0.980894	0.984886	Product: putative phage-like protein
PFLU0523	-0.00915684	9.79279	0.917732	0.936232	Product: putative phage-like protein
PFLU0524	0.258933	7.17783	0.0121659	0.0211865	Gene: hisZ; Product: ATP phosphoribosyltransferase regulatory subunit; Note: May allow the feedback regulation of ATP phosphoribosyltransferase activity by histidine
PFLU0525	-0.167015	8.56484	0.0435852	0.0674334	Gene: purA; Product: adenylosuccinate synthetase; Note: catalyzes the formation of N6-(1,2,-dicarboxyethyl)-AMP from L-aspartate, inosine monophosphate and GTP in AMP biosynthesis
PFLU0526	-1.0505	4.81138	2.75507e-37	3.98846e-36	Product: putative methyl-accepting chemotaxis protein
PFLU0527	-0.0213338	6.40835	0.890476	0.914889	Gene: fbpB; Product: iron(III)-transporter permease
PFLU0528	-0.40692	7.62437	0.0044659	0.00852162	Product: putative iron-binding periplasmic protein
PFLU0530	-0.110302	9.80005	0.255338	0.318286	Gene: rnr; Product: ribonuclease R
PFLU0531	-0.145317	7.20502	0.197174	0.253798	Gene: rlmB; Product: 23s rRNA (guanosine-2'-o-)-methyltransferase
PFLU0533	-0.202622	10.7687	0.0240139	0.0392238	Gene: rpsF; Product: 30S ribosomal protein S6; Note: binds cooperatively with S18 to the S15-16S complex, allowing platform assembly to continue with S11 and S21
PFLU0534	-0.261716	9.70896	0.00250041	0.00502031	Gene: rpsR; Product: 30S ribosomal protein S18; Note: binds as a heterodimer with protein S6 to the central domain of the 16S rRNA; helps stabilize the platform of the 30S subunit
PFLU0535	-0.279978	11.148	0.00210826	0.00428674	Product: hypothetical protein
PFLU0536	-0.350984	10.2641	0.000240452	0.000578041	Gene: rplI; Product: 50S ribosomal protein L9; Note: in Escherichia coli this protein is wrapped around the base of the L1 stalk
PFLU0537	0.0494431	7.84431	0.572769	0.633901	Gene: dnaB; Product: replicative DNA helicase; Note: unwinds double stranded DNA
PFLU0538	0.15648	8.72733	0.155523	0.206562	Product: hypothetical protein
PFLU0539	-0.929584	5.73643	2.22268e-28	2.35008e-27	Product: hypothetical protein
PFLU0540	-0.991722	4.10738	2.50157e-24	2.29996e-23	Product: hypothetical protein
PFLU0541	-0.334173	5.88256	0.00120589	0.00256469	Product: hypothetical protein
PFLU0542	0.350946	5.95749	0.00374161	0.00723989	Product: hypothetical protein
PFLU0543	0.0797891	4.29983	0.401312	0.467382	Product: hypothetical protein
PFLU0545	-0.848362	8.88852	1.87823e-14	1.10877e-13	Gene: azu; Product: azurin
PFLU0546	-0.400867	7.77973	5.57678e-07	1.86871e-06	Gene: nadE; Product: NAD synthetase; Note: catalyzes the formation of nicotinamide adenine dinucleotide (NAD) from nicotinic acid adenine dinucleotide (NAAD) using either ammonia or glutamine as the amide donor and ATP; ammonia-utilizing enzymes include the ones from Bacillus and Escherichia coli while glutamine-utilizing enzymes include the Mycobacterial one; forms homodimers
PFLU0547	0.206264	6.49111	0.00692032	0.0126662	Gene: pncB; Product: nicotinate phosphoribosyltransferase; Note: catalyzes the formation of nictonate and 5-phospho-alpha-D-ribose 1-diphosphate from nicotinate D-ribonucleotide and diphosphate
PFLU0548	0.343688	4.45426	0.00326733	0.00638689	Product: LysR family transcriptional regulator
PFLU0549	1.21878	8.78698	9.2965e-11	4.34106e-10	Product: putative dehydrogenase
PFLU0550	1.55364	6.90186	3.0956e-12	1.59245e-11	Product: putative oxidoreductase
PFLU0551	0.736461	7.77088	0.000147612	0.000368004	Gene: livJ2; Product: putative branched amino acid ABC transporter substrate-binding protein
PFLU0553	0.936618	5.51545	2.1866e-05	6.07264e-05	Gene: livH2; Product: high-affinity branched-chain amino acid transporter permease
PFLU0554	1.05916	6.18244	1.79353e-05	5.01866e-05	Gene: livM2; Product: high-affinity branched-chain amino acid transporter permease
PFLU0555	0.998842	6.21686	0.000131209	0.000328633	Gene: livG2; Product: high-affinity branched-chain amino acid transport ATP-binding protein
PFLU0556	0.899777	6.00822	0.000450646	0.00103502	Gene: livF2; Product: high-affinity branched-chain amino acid transport ATP-binding protein
PFLU0557	-0.294937	7.63274	0.00777469	0.0140992	Product: putative amino acid oxidase
PFLU0558	-0.192784	7.24774	0.0165206	0.0279881	Product: putative cation transporter-like membrane protein
PFLU0559	0.188545	6.03741	0.0874829	0.125117	Product: putative epimerase
PFLU0560	0.50079	0.673054	0.055326	0.08344	Product: putative urease/membrane protein
PFLU0561	-0.141714	1.33724	0.401258	0.467382	Gene: ureG; Product: urease accessory protein
PFLU0562	0.153814	-0.312646	0.566465	0.628451	Product: putative urease accessory protein
PFLU0563	0.144099	0.739704	0.395311	0.461664	Gene: ureE; Product: urease accessory protein UreE; Note: involved in the assembly of the urease metallocenter; possible nickel donor
PFLU0564	0.378251	2.09193	0.0072746	0.0132614	Product: hypothetical protein
PFLU0565	0.214388	4.74143	0.043157	0.0668759	Product: TetR family transcriptional regulator
PFLU0566	2.4538	7.06487	3.70998e-40	5.76557e-39	Product: hypothetical protein
PFLU0567	-0.598189	6.18009	1.54401e-09	6.52539e-09	Product: hypothetical protein
PFLU0568	1.80358	4.80869	5.86608e-26	5.72208e-25	Product: putative bacterioferritin
PFLU0569	-0.893522	3.45363	1.47261e-20	1.14879e-19	Gene: lipA; Product: lipase
PFLU0570	-1.99142	5.15479	3.86365e-132	3.36421e-130	Product: hypothetical protein
PFLU0571	0.365973	4.07225	0.00455814	0.00867805	Product: AraC family transcriptional regulator
PFLU0572	-0.859942	6.43515	2.13994e-20	1.65845e-19	Gene: psiF; Product: phosphate starvation-inducible protein
PFLU0573	0.152373	5.18331	0.147527	0.197417	Product: hypothetical protein
PFLU0574	0.0480629	4.73624	0.741363	0.788788	Product: putative chaperone/heat shock protein
PFLU0575	0.30961	8.74072	0.152383	0.203211	Gene: cbpA; Product: curved DNA-binding protein
PFLU0576	0.534531	5.73658	0.00163458	0.00339116	Product: hypothetical protein
PFLU0577	0.212219	4.37246	0.0855582	0.12275	Product: hypothetical protein
PFLU0578	0.0415485	5.90162	0.659902	0.713658	Gene: ureC; Product: urease subunit alpha; Note: ureases catalyze the hydrolysis of urea into ammonia and carbon dioxide; in Helicobacter pylori the ammonia released plays a key role in bacterial survival by neutralizing acids when colonizing the gastric mucosa; the holoenzyme is composed of 3 ureC (alpha) and 3 ureAB (gamma/beta) subunits
PFLU0579	0.163045	3.51747	0.101311	0.141678	Gene: ureB; Product: urease subunit beta; Note: ureases catalyze the hydrolysis of urea into ammonia and carbon dioxide; in Helicobacter pylori and Yersinia enterocolitica the ammonia released plays a key role in bacterial survival by neutralizing acids when colonizing the gastric mucosa; the holoenzyme is composed of 3 UreC (alpha) and 3 UreAB (gamma/beta); in Brucella suis the urease encoded by…
PFLU0580	0.208645	3.71818	0.0567991	0.0854223	Product: putative acetyltransferase
PFLU0581	0.122485	4.77185	0.244385	0.306568	Product: putative acetyltransferase
PFLU0582	0.0995831	4.04027	0.354466	0.421445	Gene: ureA; Product: urease subunit gamma; Note: UreA, with UreB and UreC catalyzes the hydrolysis of urea into ammonia and carbon dioxide; nickel metalloenzyme; accessory proteins UreD, UreE, UreF, and UreG are necessary for assembly of the metallocenter
PFLU0583	0.455122	3.2617	0.0112674	0.0197555	Product: putative uerase accessory protein
PFLU0584	-0.227461	2.27391	0.136219	0.184524	Product: putative amina acid ABC transporter ATP-binding protein
PFLU0585	-0.0272132	2.51264	0.85268	0.883106	Product: amino acid ABC transporter ATP-binding protein
PFLU0586	0.0268533	1.51046	0.876404	0.902939	Product: amino acid ABC transporter permease
PFLU0587	-0.0434143	1.56658	0.81879	0.854434	Product: amino acid ABC transporter permease
PFLU0588	0.0110929	4.18915	0.907332	0.928025	Product: putative amino acid ABC transporter substrate-binding protein
PFLU0589	0.107953	4.55346	0.251265	0.314067	Product: hypothetical protein
PFLU0590	-0.669496	2.65298	0.000902601	0.00195834	Product: putative iron ABC transporter permease
PFLU0591	-1.27814	3.9058	1.46544e-27	1.52762e-26	Product: putative iron ABC transporter periplasmic substrate-binding protein
PFLU0592	-1.27702	3.67247	3.72203e-21	2.9862e-20	Product: putative iron ABC transporter ATP-binding protein
PFLU0593	-1.29072	5.51983	5.58907e-39	8.50716e-38	Product: putative TonB-dependent membrane receptor
PFLU0594	0.267452	3.73988	0.0165145	0.0279858	Product: hypothetical protein
PFLU0595	0.900231	4.55489	1.26346e-08	4.96084e-08	Product: hypothetical protein
PFLU0596	0.733022	1.86111	8.85016e-05	0.000226749	Product: hypothetical protein
PFLU0597	0.420411	4.23496	2.98146e-05	8.12016e-05	Product: hypothetical protein
PFLU0598	0.843384	4.48148	4.09836e-14	2.37208e-13	Product: hypothetical protein
PFLU0601	-0.372569	4.31791	0.000234183	0.000564575	Product: hypothetical protein
PFLU0602	0.270019	4.18881	0.00246847	0.00496292	Gene: cobK; Product: cobalt-precorrin-6x reductase; Note: CobK/CbiJ; there are 2 pathways for cobalamin (vitamin B12) production, one aerobic (ex. P. denitrificans), the other anaerobic (ex. S. typhimurium); the CobK/CbiJ perform similar reactions in both; the anaerobic pathway includes the use of a chelated cobalt ion in order for ring contraction to occur; CobK thus converts precorrin 6 into di…
PFLU0603	0.420369	5.60736	0.00179126	0.00369807	Gene: cobL; Product: precorrin-6Y C(5,15)-methyltransferase; Note: [decarboxylating]
PFLU0604	0.473509	4.80931	0.00514619	0.00967628	Product: putative cobalamin biosynthesis protein
PFLU0605	0.444622	3.70779	0.028285	0.0454725	Gene: cobH; Product: precorrin-8X methylmutase; Note: catalyzes the interconversion of precorrin-8X and hydrogenobyrinate
PFLU0606	0.34458	4.7029	0.0220961	0.0363556	Gene: cobI; Product: precorrin-2 C(20)-methyltransferase; Note: catalyzes the formation of precorrin-3 from precorrin-2
PFLU0607	0.471075	5.31541	0.00939439	0.0167644	Product: putative precorrin-3B C17-methyltransferase, cobalamin biosynthesis protein
PFLU0608	-0.0878795	4.09223	0.335002	0.401566	Product: hypothetical protein
PFLU0609	0.206585	4.30092	0.0423615	0.0657636	Product: hypothetical protein
PFLU0610	-0.360455	6.94725	0.00607527	0.0112517	Product: putative sensor kinase/response regulator fusion protein
PFLU0611	-0.125187	7.16734	0.398372	0.464781	Gene: purD; Product: phosphoribosylamine--glycine ligase; Note: catalyzes the formation of N(1)-(5-phospho-D-ribosyl)glycinamide from 5-phospho-D-ribosylamine and glycine in purine biosynthesis
PFLU0612	-0.153639	7.80699	0.19405	0.250375	Gene: purH; Product: bifunctional phosphoribosylaminoimidazolecarboxamide formyltransferase/IMP cyclohydrolase; Note: involved in de novo purine biosynthesis
PFLU0613	0.0103309	5.20077	0.900872	0.922689	Gene: fis; Product: DNA-binding protein Fis; Note: Stimulates excision of phage lambda; affects Mu development; acts as an activator of rRNA and iRNA transcription
PFLU0614	0.277472	7.31144	0.00916687	0.0163929	Gene: dusB; Product: tRNA-dihydrouridine synthase B
PFLU0615	0.412072	6.55097	0.00381116	0.00736243	Product: hypothetical protein
PFLU0616	0.167203	5.6901	0.217461	0.276603	Gene: prmA; Product: ribosomal protein L11 methyltransferase; Note: methylates ribosomal protein L11 at multiple amino acid positions; mutations of these genes in Escherichia coli or Thermus thermophilus has no apparent phenotype
PFLU0617	-0.222449	9.9371	0.00702648	0.0128367	Gene: accC; Product: acetyl-CoA carboxylase biotin carboxylase subunit; Note: an AccC homodimer forms the biotin carboxylase subunit of the acetyl CoA carboxylase, an enzyme that catalyzes the formation of malonyl-CoA, which in turn controls the rate of fatty acid metabolism
PFLU0618	-0.190886	7.64718	0.0181096	0.0303846	Gene: accB; Product: acetyl-CoA carboxylase biotin carboxyl carrier protein subunit; Note: composes the biotin carboxyl carrier protein subunit of the acetyl-CoA carboxylase complex, the enzyme that catalyzes the carboxylation of acetyl-CoA to malonyl-CoA, which in turn controls the rate of fatty acid metabolism
PFLU0619	0.843269	7.35982	3.29224e-24	3.01289e-23	Gene: yqhS; Product: 3-dehydroquinate dehydratase; Note: catalyzes the formation of 3-dehydroshikimate from 3-dehydroquinate in chorismate biosynthesis
PFLU0620	0.436305	2.63907	0.00849578	0.0153084	Product: putative methyl-accepting chemotaxis protein
PFLU0621	0.436727	6.54549	0.000120564	0.000303511	Product: putative GGDEF domain response regulator
PFLU0623	-0.493895	7.60325	1.46187e-07	5.2269e-07	Product: hypothetical protein
PFLU0624	-0.277224	5.98238	0.000630789	0.00141153	Product: hypothetical protein
PFLU0625	0.505995	5.81652	8.05732e-06	2.3536e-05	Product: translation initiation factor Sui1; Note: involved in start site selection during the initiation of translation
PFLU0626	0.101856	7.16219	0.291489	0.356445	Gene: speA; Product: arginine decarboxylase; Note: catalyzes the formation of agmatine from arginine in putrescine and spermidine biosynthesis
PFLU0627	0.361382	3.69893	0.02111	0.0349628	Product: putative hydrolase
PFLU0628	0.40504	3.62279	0.00914006	0.0163499	Gene: dinF; Product: DNA-damage-inducible protein F
PFLU0629	-0.573892	7.19823	1.74897e-06	5.53777e-06	Product: putative lipoprotein
PFLU0630	-0.474231	4.85639	6.17395e-06	1.8278e-05	Product: hypothetical protein
PFLU0631	-0.21986	3.81091	0.107047	0.148766	Product: penicillin-binding protein 1C; Note: penicillin-insensitive transglycosylase/transpeptidase
PFLU0632	0.375574	6.06811	7.50948e-07	2.47708e-06	Product: hypothetical protein
PFLU0633	0.411232	5.81399	2.92934e-06	8.98684e-06	Product: putative methyltransferase
PFLU0634	0.318504	4.47168	0.00636066	0.0117252	Product: putative lipoprotein
PFLU0635	0.222659	4.92724	0.0167558	0.0283298	Product: putative lipoprotein
PFLU0636	-0.168334	5.25042	0.0260843	0.0422906	Product: hypothetical protein
PFLU0637	-0.213011	4.43878	0.0192386	0.0321241	Product: putative two-component system sensor kinase
PFLU0638	-0.476526	3.19557	2.14545e-05	5.97518e-05	Product: hypothetical protein
PFLU0639	0.42175	2.9556	0.00319593	0.00625763	Product: hypothetical protein
PFLU0640	-0.581486	5.46843	8.77393e-10	3.792e-09	Product: putative two-component system response regulator
PFLU0641	-0.680751	2.61693	7.09079e-06	2.08567e-05	Product: hypothetical protein
PFLU0642	-0.66158	2.82433	3.78241e-07	1.29454e-06	Product: putative lipoprotein
PFLU0643	-0.295391	2.49574	0.0259249	0.0420551	Product: hypothetical protein
PFLU0644	-0.372309	2.58343	0.00783098	0.0141796	Product: hypothetical protein
PFLU0645	-0.882135	3.80257	2.07582e-22	1.77358e-21	Product: putative type II secretion system protein
PFLU0646	-0.364698	3.55797	0.00275322	0.00547775	Product: hypothetical protein
PFLU0647	-0.0161319	4.43665	0.880305	0.906126	Product: putative type II secretion system protein
PFLU0648	-0.840897	3.10428	1.81936e-12	9.5755e-12	Product: hypothetical protein
PFLU0649	-0.30096	1.87945	0.0857896	0.122993	Product: hypothetical protein
PFLU0650	-0.0352474	2.38246	0.79998	0.838647	Product: putative response regulator
PFLU0651	-0.190961	4.63143	0.0162919	0.0276402	Product: hypothetical protein
PFLU0652	-0.14655	2.90667	0.431243	0.496768	Product: putative lipoprotein
PFLU0653	-0.240105	3.54515	0.00916966	0.016393	Product: hypothetical protein
PFLU0654	-0.344473	3.09665	0.00475393	0.00901602	Gene: fabG; Product: 3-ketoacyl-ACP reductase; Note: Catalyzes the first of the two reduction steps in the elongation cycle of fatty acid synthesis
PFLU0655	-0.468354	4.89925	2.39302e-05	6.60872e-05	Product: acetyl-CoA acetyltransferase; Note: Catalyzes the synthesis of acetoacetyl coenzyme A from two molecules of acetyl coenzyme A. It can also act as a thiolase, catalyzing the reverse reaction and generating two-carbon units from the four-carbon product of fatty acid oxidation
PFLU0656	0.202943	7.79052	0.0229713	0.0376559	Product: hypothetical protein
PFLU0657	0.218944	4.38043	0.0110009	0.019334	Gene: cueR; Product: HTH-type copper-efflux MerR family transcriptional regulator
PFLU0658	0.291706	4.06478	0.026843	0.0433426	Gene: copA; Product: copper-transporting P-type ATPase
PFLU0659	-0.0475966	4.87516	0.549712	0.612965	Product: hypothetical protein
PFLU0660	0.670353	3.90448	1.83299e-09	7.69726e-09	Product: putative substrate-binding periplasmic protein
PFLU0661	0.638225	5.26354	3.80114e-07	1.30021e-06	Product: putative transporter-like membrane protein
PFLU0662	-0.285643	4.29921	0.0029552	0.0058371	Product: hypothetical protein
PFLU0663	-0.0598238	5.78237	0.415822	0.481723	Product: putative dehydrogenase
PFLU0664	0.193364	4.24035	0.0306009	0.0488641	Product: hypothetical protein
PFLU0665	0.454042	3.89073	0.00107593	0.00230986	Product: LysR family transcriptional regulator
PFLU0666	0.53706	3.90474	7.49337e-10	3.25281e-09	Product: putative ArsR family regulatory protein
PFLU0667	0.817999	6.61313	1.99339e-20	1.54691e-19	Product: adenosine deaminase; Note: catalyzes the formation of inosine from adenosine
PFLU0668	-0.238967	4.06662	0.0261913	0.0424291	Product: putative calcium/proton antiporter membrane protein
PFLU0669	0.371736	3.46075	0.00102566	0.00220753	Product: hydroxydechloroatrazine ethylaminohydrolase; Note: catalyzes the transformation of hydroxyatrazine to N-isopropylammelide and ethylamine in the atrazine degradation pathway.
PFLU0670	-0.581782	7.3943	1.93448e-12	1.01274e-11	Product: short chain dehydrogenase
PFLU0671	-0.0567226	4.48873	0.531931	0.596105	Product: hypothetical protein
PFLU0672	-0.210254	5.99747	0.00531781	0.00997364	Product: TetR family transcriptional regulator
PFLU0673	0.217619	3.98089	0.0878457	0.125545	Product: putative purine transporter-like permease
PFLU0674	-0.0856062	4.7824	0.370073	0.437453	Product: LysR family transcriptional regulator
PFLU0675	-1.14902	7.73633	1.59178e-31	1.92739e-30	Product: beta alanine--pyruvate transaminase; Note: catalyzes the formation of pyruvate and beta-alanine from L-alanine and 3-oxopropanoate
PFLU0676	-1.08527	6.95025	1.00248e-26	9.97599e-26	Gene: mmsA; Product: methylmalonate-semialdehyde dehydrogenase
PFLU0677	0.167598	5.68292	0.0365842	0.0574729	Product: putative paraquat-inducible protein; Note: similarity is reduced to the C-terminal region of the to the E.coli entry. Possible duplication with the downstream CDS, PFLU0678
PFLU0678	0.28941	5.67328	0.000292764	0.000695608	Product: putative paraquat-inducible protein; Note: similarity is reduced to the C-terminal region of the E.coli entry. Possible duplication with the upstream CDS, PFLU0677
PFLU0679	-0.0375864	7.44268	0.644046	0.698681	Product: putative paraquat-inducible protein; Note: similarity reduced to the N-terminal region of the E.coli sequence
PFLU0680	-0.161854	8.81898	0.0557456	0.0839872	Product: hypothetical protein
PFLU0681	-0.104684	6.4326	0.154553	0.205503	Product: hypothetical protein
PFLU0682	0.216848	6.5764	0.0674763	0.0992121	Product: hypothetical protein
PFLU0683	0.262673	4.87498	0.0582126	0.0872379	Product: hypothetical protein
PFLU0684	-0.00105299	4.8628	0.989442	0.991619	Product: putative ribosomal-protein-alanine acetyltransferase
PFLU0685	-1.13705	3.98736	4.52898e-20	3.46461e-19	Product: hypothetical protein
PFLU0686	0.0102663	5.64012	0.907544	0.928025	Gene: cynT1; Product: carbonic anhydrase
PFLU0687	-0.0160968	5.27887	0.8356	0.868907	Product: hypothetical protein
PFLU0688	-0.0667378	6.07098	0.468438	0.533902	Product: hypothetical protein
PFLU0689	0.367181	3.56353	0.0231142	0.0378691	Product: putative phosphesterase
PFLU0690	0.161144	2.49042	0.383064	0.450024	Product: hypothetical protein
PFLU0691	2.55768	5.25871	4.80447e-20	3.65646e-19	Product: putative fatty acid transporter-like membrane protein
PFLU0692	0.201825	4.46652	0.162292	0.21435	Product: putative major facilitator family membrane protein
PFLU0693	0.214871	7.83354	0.0102848	0.0181888	Product: hypothetical protein
PFLU0694	0.136765	6.08572	0.0777958	0.112651	Product: hypothetical protein
PFLU0695	0.200399	4.34914	0.0298334	0.0477802	Product: putative gluconate transporter-like membrane protein
PFLU0696	-0.268045	3.44152	0.0109757	0.0192954	Gene: czcD; Product: cobalt-zinc-cadmium resistance protein
PFLU0697	-0.111687	1.39184	0.546284	0.609832	Product: putative metal transporter-like exported protein
PFLU0698	0.103184	1.03322	0.600758	0.659331	Product: putative metal transporter-like exported protein
PFLU0699	0.196676	3.87473	0.0925482	0.131284	Gene: czcA; Product: cobalt-zinc-cadmium resistance membrane protein
PFLU0700	0.595258	2.23565	0.00133097	0.00281352	Product: putative two-component system sensor kinase
PFLU0701	0.481319	0.964967	0.00628341	0.0116009	Gene: czcR; Product: two-component system response regulator
PFLU0702	0.350509	3.60591	0.00417124	0.00800061	Product: hypothetical protein
PFLU0703	-0.314574	2.86002	0.0176111	0.0296406	Product: hypothetical protein
PFLU0704	-0.0844789	4.28333	0.432668	0.498119	Product: putative chemotaxis protein
PFLU0705	0.421311	4.67413	0.000158252	0.000392547	Product: AraC family transcriptional regulator
PFLU0706	0.0622797	7.03426	0.474771	0.540184	Gene: ddl; Product: D-alanyl-alanine synthetase A; Note: D-alanine--D-alanine ligase; DdlA; DdlB; cytoplasmic; catalyzes the formation of D-alanyl-D-alanine from two D-alanines in peptidoglycan synthesis; there are two forms of this enzyme in Escherichia coli
PFLU0707	-0.013251	6.74421	0.877694	0.903646	Product: putative lipoprotein
PFLU0708	-0.226196	5.80175	0.00553376	0.0103394	Gene: ropE; Product: putative type III secreted protein
PFLU0709	0.148535	3.56805	0.163527	0.215837	Gene: rspL; Product: sigma factor
PFLU0712	0.30658	1.5152	0.0495156	0.0757185	Gene: rspO; Product: hypothetical protein
PFLU0713	0.54179	0.750747	0.0040573	0.00779723	Gene: rspP; Product: hypothetical protein; Note: The N-terminal region of this CDS overlaps in 21 residues with the CDS upstream
PFLU0714	0.378496	2.72323	0.0148615	0.0254028	Gene: rscQAB; Product: putative type III secretion protein; Note: N-terminal identical to the previously sequenced RscQA and C-terminal region identical to RscQB both from Pseudomonas fluorescens
PFLU0715	0.142351	3.60883	0.203762	0.260945	Gene: rscR; Product: type III secretion system protein; Note: part of a set of proteins involved in the infection of eukaryotic cells; in plant pathogens involved in the hypersensitivity response
PFLU0716	0.567201	0.852785	0.00331572	0.0064772	Gene: rscS; Product: putative type III secretion membrane protein
PFLU0717	0.255347	3.15147	0.0362087	0.0569283	Gene: rscT; Product: putative type III secretion protein
PFLU0718	0.122711	3.60772	0.215637	0.274578	Gene: rscU; Product: putative type III secretion protein
PFLU0719	0.252063	1.42837	0.123442	0.16876	Gene: rspV; Product: hypothetical protein
PFLU0720	0.23762	1.40385	0.174782	0.228603	Gene: rspT; Product: putative type III secretion lipoprotein
PFLU0721	0.0659958	5.38161	0.393184	0.459619	Gene: rscC; Product: putative type III secretion protein
PFLU0722	0.00721669	3.50729	0.945193	0.957647	Gene: rspG; Product: hypothetical protein
PFLU0723	-0.0983107	1.99816	0.532825	0.596523	Gene: rspF; Product: hypothetical protein
PFLU0724	0.0543027	4.84615	0.515423	0.580414	Gene: rspE; Product: putative type III secretion protein
PFLU0725	0.175972	3.87244	0.109567	0.15186	Gene: rspD; Product: putative type III secretion protein
PFLU0726	0.060852	3.48638	0.595536	0.654205	Gene: rscJ; Product: putative type III secretion protein
PFLU0727	-0.22864	1.99956	0.191764	0.247749	Gene: rspB; Product: putative type III secretion protein
PFLU0728	0.264651	3.0069	0.0625821	0.0927298	Gene: rspR; Product: putative type III secretion system, regulatory protein
PFLU0729	-0.396709	7.45245	5.21665e-07	1.75002e-06	Product: GTP-dependent nucleic acid-binding protein EngD; Note: translation-associated GTPase; the crystal structure of the Haemophilus influenzae YchF protein showed similarity to the yeast structure (PDB: 1NI3); fluorescence spectroscopy revealed nucleic acid binding; the yeast protein YBR025c interacts with the translation elongation factor eEF1
PFLU0730	0.150741	5.43118	0.0445706	0.0688502	Gene: pth; Product: peptidyl-tRNA hydrolase; Note: Enables the recycling of peptidyl-tRNAs produced at termination of translation
PFLU0731	-0.0991257	10.8008	0.31001	0.37577	Product: 50S ribosomal protein L25/general stress protein Ctc; Note: the Ctc family of proteins consists of two types, one that contains the N-terminal ribosomal protein L25 domain only which in Escherichia coli binds the 5S rRNA while a subset of proteins contain a C-terminal extension that is involved in the stress response
PFLU0732	0.188484	10.4821	0.0343814	0.0543874	Gene: prs; Product: ribose-phosphate pyrophosphokinase; Note: catalyzes the formation of 5-phospho-alpha-D-ribose 1-phosphate from D-ribose 5-phosphate and ATP
PFLU0733	0.291662	9.75258	0.0254611	0.0413795	Gene: ipk; Product: 4-diphosphocytidyl-2-C-methyl-D-erythritol kinase; Note: An essential enzyme in the nonmevalonate pathway of isopentenyl diphosphate and dimethylallyl diphosphate biosynthesis
PFLU0734	0.18258	6.46216	0.0545413	0.0824877	Gene: lolB; Product: outer membrane lipoprotein LolB; Note: Incorporates lipoproteins in the outer membrane after they are released by the LolA protein
PFLU0735	0.0790582	7.73739	0.342194	0.408741	Product: hypothetical protein
PFLU0737	0.720425	6.30628	6.9751e-10	3.03897e-09	Gene: hemA; Product: glutamyl-tRNA reductase; Note: catalyzes the formation of glutamate-1-semialdehyde from glutamyl-tRNA(Glu) and NADPH; the second step of the pathway is catalyzed by glutamate-1-semialdehyde aminomutase which results in the formation of 5-aminolevulinic acid; functions in porphyrin (tetrapyrroles) biosynthesis; the crystal structure showed a C-terminal dimerization domain that…
PFLU0738	0.382291	6.95966	0.0036825	0.00713717	Gene: prfA; Product: peptide chain release factor 1; Note: recognizes the termination signals UAG and UAA during protein translation a specificity which is dependent on amino acid residues residing in loops of the L-shaped tRNA-like molecule of RF1; this protein is similar to release factor 2
PFLU0739	0.408502	5.84433	2.6098e-05	7.16394e-05	Gene: hemK; Product: protein methyltransferase
PFLU0740	0.51722	5.95914	1.33607e-05	3.80148e-05	Gene: moeB; Product: molybdopterin biosynthesis protein MoeB; Note: ATP-dependent adenylate transferase, transfers adenyl moiety to the MoeD subunit of molybdopterin synthase
PFLU0741	0.636939	5.09815	2.44141e-07	8.48831e-07	Product: glutamate racemase; Note: converts L-glutamate to D-glutamate, a component of peptidoglycan
PFLU0742	-0.0804862	9.19268	0.478284	0.543555	Product: hypothetical protein
PFLU0743	0.650461	3.65337	1.62235e-09	6.84182e-09	Product: hypothetical protein
PFLU0744	0.778516	3.07159	1.44851e-06	4.62352e-06	Product: hypothetical protein
PFLU0745	0.547455	6.1387	5.76367e-07	1.93024e-06	Product: putative cyclopropane-fatty-acyl-phospholipid synthase
PFLU0746	0.529802	5.29464	6.40457e-07	2.13162e-06	Product: hypothetical protein
PFLU0747	0.61577	6.58907	8.51008e-11	3.98011e-10	Product: putative oxidoreductase
PFLU0748	0.494458	5.76434	2.08444e-06	6.54053e-06	Product: putative oxidoreductase
PFLU0749	0.354056	5.22903	6.12484e-05	0.000160536	Product: hypothetical protein
PFLU0750	0.740546	5.96263	9.97345e-09	3.94738e-08	Gene: phrB; Product: deoxyribodipyrimidine photo-lyase
PFLU0751	0.717349	5.54103	2.5118e-09	1.04221e-08	Product: putative MerR family regulatory protein
PFLU0752	0.355516	6.12427	0.000526611	0.00119412	Product: hypothetical protein
PFLU0753	0.334599	3.3141	0.000940015	0.00203281	Product: hypothetical protein
PFLU0754	0.49122	6.11522	5.11264e-05	0.000135143	Product: hypothetical protein
PFLU0755	0.521885	5.54837	2.10706e-07	7.39093e-07	Product: hypothetical protein
PFLU0756	0.225628	6.5101	0.0132525	0.022877	Gene: hemH; Product: ferrochelatase; Note: protoheme ferro-lyase; catalyzes the insertion of a ferrous ion into protoporphyrin IX to form protoheme; involved in protoheme biosynthesis; in some organisms this protein is membrane-associated while in others it is cytosolic
PFLU0757	-3.34139	7.94286	4.65394e-297	2.29633e-294	Product: putative TonB-dependent exported protein
PFLU0758	0.352226	6.01506	0.00176127	0.00364185	Product: hypothetical protein
PFLU0759	0.0130805	4.90506	0.921731	0.939794	Product: hypothetical protein
PFLU0760	-0.808926	8.92089	1.18943e-09	5.09965e-09	Gene: cysD; Product: sulfate adenylyltransferase subunit 2; Note: with CysN catalyzes the formation of adenylylsulfate from sulfate and ATP
PFLU0761	-0.753934	9.13952	2.10076e-06	6.58826e-06	Gene: cysN; Product: bifunctional sulfate adenylyltransferase subunit 1/adenylylsulfate kinase protein; Note: in Rhizobium meliloti this protein is involved in the synthesis of nodulation factors that are active on the roots of alfalfa; catalyzes formation of activated sulfate intermediate; converts ATP and sulfate to diphosphate and adenylylsulfate and then ATP and adenylyl sulfate to ADP and 3'…
PFLU0762	0.247857	5.93243	0.0021975	0.00444834	Product: putative acyltransferase
PFLU0763	0.260309	6.71016	0.0125032	0.0217037	Gene: pta; Product: phosphate acetyltransferase; Note: catalyzes the synthesis of acetylphosphate or propionylphosphate from acetyl-CoA or propionyl-CoA and inorganic phosphate; when using propionyl-CoA the enzyme is functioning in the anaerobic pathway catabolizing threonine to propionate
PFLU0763A	0.171894	4.16099	0.0327338	0.0519756	Product: hypothetical protein
PFLU0764	-0.234174	9.20997	0.00364755	0.00707408	Gene: slyD; Product: peptidyl-prolyl cis-trans isomerase
PFLU0765	0.367169	9.3271	3.42816e-05	9.26011e-05	Gene: rpsT; Product: 30S ribosomal protein S20; Note: binds directly to the 16S rRNA and is involved in post-translational inhibition of arginine and ornithine decarboxylase
PFLU0766	0.33864	5.23729	0.000192673	0.000471801	Gene: mviN; Product: putative virulence factor
PFLU0767	0.153699	7.20866	0.122093	0.167048	Gene: ribF; Product: bifunctional riboflavin kinase/FMN adenylyltransferase; Note: catalyzes the formation of FMN from riboflavin and the formation of FAD from FMN; in Bacillus the ribC gene has both flavokinase and FAD synthetase activities
PFLU0768	0.27539	9.77412	0.00614753	0.0113713	Gene: ileS; Product: isoleucyl-tRNA synthetase; Note: IleRS; catalyzes the formation of isoleucyl-tRNA(Ile) from isoleucine and tRNA(Ile); since isoleucine and other amino acids such as valine are similar, there are additional editing function in this enzyme; one is involved in hydrolysis of activated valine-AMP and the other is involved in deacylation of mischarged Val-tRNA(Ile); there are two a…
PFLU0769	0.398801	7.33267	8.47741e-06	2.47143e-05	Gene: lspA; Product: lipoprotein signal peptidase; Note: lipoprotein signal peptidase; integral membrane protein that removes signal peptides from prolipoproteins during lipoprotein biosynthesis
PFLU0770	0.18154	7.28191	0.0264317	0.0427368	Gene: yaaD; Product: FKBP-type 16 kDa peptidyl-prolyl cis-trans isomerase
PFLU0771	0.0616577	7.5238	0.523902	0.588731	Gene: ispH; Product: 4-hydroxy-3-methylbut-2-enyl diphosphate reductase; Note: catalyzes the conversion of 1-hydroxy-2-methyl-2-(E)-butenyl 4-diphosphate into isopentenyl diphosphate (IPP) and dimethylallyl diphosphate (DMAPP); functions in the nonmevalonate isoprenoid biosynthesis pathway
PFLU0772	0.0236191	4.25835	0.822092	0.857124	Product: putative type IV pilus-like protein
PFLU0773	0.331649	2.10516	0.0278763	0.044852	Product: hypothetical protein
PFLU0774	0.0314446	2.25436	0.859929	0.888951	Product: hypothetical protein
PFLU0775	0.26013	1.58031	0.151309	0.201916	Product: hypothetical protein
PFLU0776	0.458683	3.7321	0.000297623	0.00070602	Product: putative type IV pilus-like protein
PFLU0777	0.250819	5.73194	0.0048629	0.00919912	Product: putative oxidoreductase
PFLU0778	0.378493	3.4898	0.0130132	0.0225099	Product: hypothetical protein
PFLU0779	-0.0451367	8.12224	0.600589	0.659268	Product: putative lipoprotein
PFLU0780	0.354833	7.50946	0.000207541	0.000504662	Gene: rluD; Product: ribosomal large subunit pseudouridine synthase D
PFLU0781	0.440511	5.37901	0.000346414	0.000811039	Product: hypothetical protein
PFLU0782	0.0145522	9.78848	0.935472	0.950073	Gene: clpB1; Product: chaperone
PFLU0783	-0.576602	8.13834	5.2544e-10	2.31139e-09	Gene: ndh; Product: NADH dehydrogenase II
PFLU0784	-0.188223	4.77196	0.0158052	0.02691	Product: hypothetical protein
PFLU0785	0.213338	4.93928	0.0243324	0.0397003	Product: hypothetical protein
PFLU0786	0.0255134	4.2654	0.772051	0.814802	Product: hypothetical protein
PFLU0787	0.255473	3.88611	0.0035363	0.00688539	Product: hypothetical protein
PFLU0788	0.0906357	5.45277	0.22253	0.282262	Product: zinc-binding protein
PFLU0789	0.111608	5.84131	0.26099	0.324209	Gene: coaE; Product: dephospho-CoA kinase; Note: catalyzes the phosphorylation of the 3'-hydroxyl group of dephosphocoenzyme A to form coenzyme A; involved in coenzyme A biosynthesis
PFLU0790	0.226705	5.19735	0.0489876	0.0749886	Gene: pilD; Product: type IV prepilin-like proteins leader peptide processing enzyme
PFLU0791	0.170011	4.41838	0.0580308	0.0870535	Gene: pilC; Product: type IV fimbrial assembly protein
PFLU0793	-0.102765	6.14843	0.195763	0.252255	Gene: pilA; Product: fimbrial protein
PFLU0794	-0.000717332	6.07214	0.993472	0.994654	Product: putative pilus biosynthesis-like protein
PFLU0795	0.249496	7.2951	0.00558326	0.0104253	Product: hypothetical protein
PFLU0796	0.0308791	6.8041	0.748972	0.795313	Gene: nadC; Product: nicotinate-nucleotide pyrophosphorylase; Note: catalyzes the formation of pyridine-2,3-dicarboxylate and 5-phospho-alpha-D-ribose 1-diphosphate from nictinate D-ribonucleotide
PFLU0797	-0.982348	6.17272	1.48025e-40	2.35686e-39	Product: hypothetical protein
PFLU0798	0.0413793	5.6106	0.591548	0.65038	Gene: ampD; Product: N-acetyl-anhydromuranmyl-L-alanine amidase
PFLU0799	0.011884	5.84891	0.88364	0.908813	Product: putative inner membrane protein
PFLU0800	2.19522	5.52498	3.07928e-126	2.399e-124	Product: putative methyl-accepting chemotaxis protein
PFLU0801	1.19072	3.23929	1.24425e-24	1.15293e-23	Product: hypothetical protein
PFLU0802	0.547455	5.08658	2.92955e-08	1.10978e-07	Product: putative deoxyribonuclease
PFLU0803	0.191169	6.88601	0.071657	0.104761	Gene: fruR; Product: DNA-binding transcriptional regulator FruR; Note: binds D-fructose as an inducer; involved in regulation of operons for central pathways of carbon metabolism
PFLU0804	0.249294	4.94818	0.0241498	0.0394131	Product: putative PTS system multiphosphoryl transfer protein
PFLU0805	0.169339	3.3375	0.156019	0.207034	Gene: fruK; Product: 1-phosphofructokinase
PFLU0806	0.132407	4.44322	0.141751	0.190751	Gene: fruA; Product: PTS system fructose-specific transporter subunit IIBC
PFLU0807	0.183409	2.76295	0.145388	0.194938	Product: putative exported alkaline phosphatase
PFLU0808	0.254367	5.51255	0.0549638	0.0829994	Product: putative transporter-like membrane protein
PFLU0809	1.49531	-1.6307	1.4348e-05	4.06675e-05	Product: hypothetical protein
PFLU0810	-0.322637	6.88689	1.35337e-05	3.84885e-05	Product: putative protease
PFLU0811	0.152116	7.65808	0.0976191	0.137358	Product: putative ornithine decarboxylase
PFLU0812	-0.767124	5.78619	1.06214e-20	8.36292e-20	Gene: opuBA; Product: choline ABC transporter ATP-binding protein
PFLU0813	-0.556145	3.39953	9.26912e-07	3.0292e-06	Product: putative amino acid ABC transporter membrane protein
PFLU0814	-0.793851	4.3062	6.2706e-19	4.52783e-18	Product: putative amino acid ABC transporter substrate-binding protein
PFLU0815	-0.708092	3.93329	7.6571e-12	3.8487e-11	Product: putative amino acid ABC transporter membrane protein
PFLU0816	-0.0253542	6.78667	0.821115	0.856256	Gene: prfC; Product: peptide chain release factor 3; Note: stimulates the release of release factors 1 and 2 from the ribosome after hydrolysis of the ester bond in peptidyl-tRNA has occurred; GDP/GTP-binding protein
PFLU0817	-0.428757	3.91555	0.00088203	0.00191933	Product: hypothetical protein
PFLU0818	-0.509949	5.22262	0.00310668	0.00610105	Product: hypothetical protein
PFLU0819	1.6437	6.4519	2.56582e-75	8.73117e-74	Gene: dppF; Product: dipeptide transporter ATP-binding subunit; Note: Part of the ABC transporter complex DppABCDF involved in the transport of dipeptides
PFLU0820	1.73648	5.91559	6.19616e-65	1.82525e-63	Gene: dppD; Product: dipeptide ABC transporter ATP-binding protein
PFLU0821	1.8716	5.54085	9.78566e-77	3.38836e-75	Gene: dppC; Product: dipeptide ABC transporter permease
PFLU0822	1.50835	5.59967	1.01395e-47	1.99456e-46	Gene: dppB; Product: dipeptide ABC transporter permease
PFLU0823	1.95768	6.26968	2.43543e-49	5.04202e-48	Gene: dppA1; Product: dipeptide ABC transporter substrate-binding protein
PFLU0824	3.63862	9.99517	3.94117e-131	3.33366e-129	Product: putative outer membrane porin
PFLU0825	2.43338	8.00397	2.78283e-121	1.96156e-119	Gene: dppA2; Product: dipeptide ABC transporter substrate-binding protein
PFLU0826	2.37679	10.8326	1.02389e-107	6.58961e-106	Gene: dppA3; Product: dipeptide ABC transporter substrate-binding protein
PFLU0827	-0.660134	8.25761	4.31499e-14	2.48774e-13	Gene: dppA4; Product: dipeptide ABC transporter substrate-binding protein
PFLU0828	-0.769053	6.58871	1.43537e-19	1.06903e-18	Product: hypothetical protein
PFLU0829	0.658094	5.03781	3.58341e-14	2.08345e-13	Product: putative two-component system sensor kinase
PFLU0830	0.318034	5.85248	0.00198822	0.00405939	Product: putative two-component system response regulator
PFLU0831	0.258046	7.11476	0.00546596	0.0102223	Product: putative ABC transporter ATP-binding protein
PFLU0832	-0.361432	6.8589	2.06497e-05	5.75645e-05	Product: hypothetical protein
PFLU0833	0.146126	6.57001	0.072454	0.105769	Product: hypothetical protein
PFLU0834	0.00774257	8.05493	0.927859	0.944123	Product: tryptophanyl-tRNA synthetase; Note: catalyzes a two-step reaction, first charging a tryptophan molecule by linking its carboxyl group to the alpha-phosphate of ATP, followed by transfer of the aminoacyl-adenylate to its tRNA
PFLU0835	0.116176	7.61567	0.189878	0.245903	Product: putative ATPase
PFLU0836	0.798789	6.58503	2.63326e-26	2.59426e-25	Product: AraC family transcriptional regulator
PFLU0837	0.231218	5.50049	0.00560536	0.0104632	Product: putative acyl-CoA dehydrogenase
PFLU0838	-0.518447	8.55806	1.85636e-10	8.43554e-10	Gene: tas; Product: NADP(H)-dependt aldo-keto reductase
PFLU0839	0.230598	10.4296	0.00587288	0.0109178	Gene: rplM; Product: 50S ribosomal protein L13; Note: in Escherichia coli this protein is one of the earliest assembly proteins in the large subunit
PFLU0840	-0.0149218	10.644	0.860177	0.889005	Gene: rpsI; Product: 30S ribosomal protein S9; Note: forms a direct contact with the tRNA during translation
PFLU0841	1.77061	7.11815	1.44327e-107	9.18884e-106	Gene: petA; Product: ubiquinol-cytochrome C reductase iron-sulfur subunit
PFLU0842	1.97815	7.91213	1.32023e-123	9.65072e-122	Gene: petB; Product: cytochrome B
PFLU0843	1.6045	7.97547	1.5924e-81	5.92994e-80	Product: putative ubiquinol--cytochrome C reductase, cytochrome C1
PFLU0844	1.01435	6.14348	5.36906e-33	6.8366e-32	Gene: sspA; Product: stringent starvation protein A
PFLU0845	0.461908	6.47702	8.60734e-10	3.72272e-09	Gene: sspB; Product: ClpXP protease specificity-enhancing factor
PFLU0846	0.216118	6.62351	0.0104974	0.0185262	Product: GntR family transcriptional regulator
PFLU0848	1.13548	7.59423	1.37617e-07	4.9324e-07	Gene: plc; Product: phosphatidylcholine-hydrolyzing phospholipase C
PFLU0849	0.537467	4.26959	2.16032e-08	8.28447e-08	Product: 5-dehydro-4-deoxyglucarate dehydratase; Note: catalyzes the formation of 2,5-dioxopentanoate from 5-dehydro-4-deoxy-D-glucarate
PFLU0850	0.197672	4.74067	0.0149442	0.0255294	Product: putative aldehyde dehydrogenase
PFLU0851	0.817077	5.63063	9.8739e-24	8.9257e-23	Product: putative sugar ABC transporter membrane protein
PFLU0852	0.634032	5.71971	1.04025e-16	6.79838e-16	Gene: garD; Product: D-galactarate dehydratase
PFLU0853	0.465698	3.83296	2.62378e-07	9.101e-07	Product: hypothetical protein
PFLU0854	0.0491224	3.33038	0.612467	0.669946	Product: hypothetical protein; Note: similarity reduced to parts of the sequence of the database matches
PFLU0855	-0.0558702	2.19814	0.711457	0.761073	Product: hypothetical protein
PFLU0856	0.393405	4.97836	1.62095e-05	4.5573e-05	Product: hypothetical protein
PFLU0857	0.147925	5.55627	0.100813	0.141114	Gene: pcaC; Product: 4-carboxymuconolactone decarboxylase
PFLU0858	0.212392	5.45941	0.0219563	0.0361421	Product: putative Na+/Ca+ exchanger membrane protein
PFLU0859	-0.145472	4.92846	0.139577	0.188083	Product: putative lipoprotein A-like protein
PFLU0860	-0.209413	8.54485	0.00961576	0.0171336	Gene: gatB; Product: aspartyl/glutamyl-tRNA amidotransferase subunit B; Note: allows the formation of correctly charged Asn-tRNA(Asn) or Gln-tRNA(Gln) through the transamidation of misacylated Asp-tRNA(Asn) or Glu-tRNA(Gln) in organisms which lack either or both of asparaginyl-tRNA or glutaminyl-tRNA synthetases; reaction takes place in the presence of glutamine and ATP through an activated phosp…
PFLU0861	-0.141716	7.98073	0.100254	0.140464	Gene: gatA; Product: aspartyl/glutamyl-tRNA amidotransferase subunit A; Note: allows the formation of correctly charged Asn-tRNA(Asn) or Gln-tRNA(Gln) through the transamidation of misacylated Asp-tRNA(Asn) or Glu-tRNA(Gln) in organisms which lack either or both of asparaginyl-tRNA or glutaminyl-tRNA synthetases; reaction takes place in the presence of glutamine and ATP through an activated phosp…
PFLU0862	0.0769583	6.11486	0.287681	0.352426	Gene: gatC; Product: aspartyl/glutamyl-tRNA amidotransferase subunit C; Note: allows the formation of correctly charged Asn-tRNA(Asn) or Gln-tRNA(Gln) through the transamidation of misacylated Asp-tRNA(Asn) or Glu-tRNA(Gln) in organisms which lack either or both of asparaginyl-tRNA or glutaminyl-tRNA synthetases; reaction takes place in the presence of glutamine and ATP through an activated phosp…
PFLU0863	-0.0233338	9.54549	0.791199	0.830913	Gene: mreB; Product: rod shape-determining protein MreB; Note: functions in MreBCD complex in some organisms
PFLU0864	0.560801	5.78599	0.000155805	0.000386964	Gene: mreC; Product: rod shape-determining protein MreC; Note: in some organisms this protein is a transmembrane protein while in others it is periplasmic; involved in some organisms with other components of the MreBCD complex and with penicillin binding proteins in the periplasm or cell wall
PFLU0865	0.659591	5.08597	1.22989e-08	4.83543e-08	Gene: mreD; Product: rod shape-determining protein
PFLU0866	0.460302	4.29198	0.000171525	0.000424581	Product: Maf-like protein; Note: Maf; overexpression in Bacillus subtilis inhibits septation in the dividing cell
PFLU0867	0.0095116	6.36892	0.900253	0.922533	Gene: cafA; Product: ribonuclease G
PFLU0868	0.227956	6.69755	0.0208501	0.0345518	Product: hypothetical protein
PFLU0869	0.346805	6.82129	0.0287276	0.0461426	Product: putative hydrolase
PFLU0870	-0.0789774	7.99494	0.500983	0.565767	Product: putative modulation of DNA gyrase-like protein
PFLU0871	0.198557	7.89857	0.0504364	0.0768289	Product: hypothetical protein
PFLU0872	-0.216681	7.27057	0.018012	0.0302589	Product: putative modulation of DNA gyrase-like protein
PFLU0873	0.303346	8.99216	0.00118361	0.00252093	Product: hypothetical protein
PFLU0874	-0.119945	11.8956	0.225579	0.28575	Gene: fumC; Product: fumarate hydratase; Note: class II family (does not require metal); tetrameric enzyme; fumarase C; reversibly converts (S)-malate to fumarate and water; functions in the TCA cycle
PFLU0875	-0.128387	9.7609	0.147941	0.197912	Product: hypothetical protein
PFLU0876	-0.217277	11.1943	0.0275875	0.0444236	Gene: sodA; Product: superoxide dismutase; Note: [Mn]
PFLU0877	0.0514534	10.1995	0.563319	0.625898	Product: putative transporter-like membrane protein
PFLU0878	0.246603	6.14473	0.000498596	0.00113633	Product: putative phosphocarrier protein
PFLU0879	0.315731	7.80094	0.000178376	0.000440068	Product: hypothetical protein
PFLU0880	0.0669635	7.83917	0.484354	0.548978	Gene: ptsN; Product: PTS system transporter subunit IIA
PFLU0881	-0.833018	10.8683	2.05839e-05	5.74081e-05	Gene: rpoX; Product: putative sigma-54 modulation protein
PFLU0882	0.176506	8.59085	0.0378473	0.0593155	Gene: rpoN; Product: RNA polymerase factor sigma-54; Note: sigma factors are initiation factors that promote the attachment of RNA polymerase to specific initiation sites and are then released; sigma 54 factor is responsible for the expression of enzymes involved in nitrogen assimilation and metabolism; the rhizobia often have 2 copies of this sigma factor; in Rhizobium etli RpoN1 shown to be inv…
PFLU0883	0.174753	8.05079	0.0545942	0.0825465	Product: putative ABC transporter ATP-binding protein
PFLU0884	0.0329225	8.75598	0.681338	0.732825	Product: hypothetical protein
PFLU0885	-0.0681016	7.23012	0.393662	0.459828	Product: hypothetical protein
PFLU0886	-0.232769	6.45182	0.00185495	0.00380964	Gene: kdsC; Product: 3-deoxy-D-manno-octulosonate 8-phosphate phosphatase
PFLU0887	0.124132	7.22021	0.232096	0.293153	Gene: kdsD; Product: arabinose 5-phosphate isomerase
PFLU0888	0.0829457	7.60949	0.30439	0.370461	Product: putative ABC transporter ATP-binding protein
PFLU0889	-0.0511718	7.03103	0.526136	0.590793	Product: putative ABC transporter membrane protein
PFLU0890	-0.0262168	7.04359	0.74189	0.789207	Product: putative ABC transporter substrate-binding protein
PFLU0891	0.109657	8.5285	0.250376	0.313156	Product: putative ABC transporter exported protein
PFLU0892	0.332245	5.77202	0.000385269	0.000895281	Product: hypothetical protein
PFLU0893	0.0443891	5.85486	0.561202	0.624367	Product: hypothetical protein
PFLU0894	-0.0458979	8.33144	0.62173	0.678759	Gene: murA; Product: UDP-N-acetylglucosamine 1-carboxyvinyltransferase; Note: adds enolpyruvyl to UDP-N-acetylglucosamine as a component of cell wall formation; gram-positive bacteria have 2 copies of MurA which are active
PFLU0895	0.181355	7.29734	0.0689412	0.101065	Gene: hisG; Product: ATP phosphoribosyltransferase catalytic subunit; Note: short form of enzyme; requires HisZ for function; catalyzes the formation of N'-5'-phosphoribosyl-ATP from phosphoribosyl pyrophosphate; crucial role in histidine biosynthesis; forms heteromultimer of HisG and HisZ
PFLU0896	0.108395	6.29005	0.220028	0.279567	Gene: hisD; Product: histidinol dehydrogenase; Note: catalyzes the oxidation of L-histidinol to L-histidinaldehyde and then to L-histidine in histidine biosynthesis; functions as a dimer
PFLU0897	-0.141856	6.77558	0.061638	0.0914683	Product: histidinol-phosphate aminotransferase; Note: catalyzes the formation of L-histidinol phosphate from imidazole-acetol phosphate and glutamate in histidine biosynthesis
PFLU0898	0.0753263	6.26946	0.376535	0.443675	Gene: uraA; Product: uracil permease
PFLU0899	-0.101097	5.99186	0.222907	0.282619	Gene: upp; Product: uracil phosphoribosyltransferase; Note: Catalyzes the formation of uracil and 5-phospho-alpha-D-ribosy 1-diphosphate from UMP and diphosphate
PFLU0900	0.11923	4.80856	0.178592	0.233105	Product: hypoxanthine-guanine phosphoribosyltransferase; Note: Catalyzes the salvage synthesis of inosine-5'-monophosphate (IMP) and guanosine-5'-monophosphate (GMP) from the purine bases hypoxanthine and guanine, respectively
PFLU0901	0.0622969	3.00022	0.623092	0.679935	Product: hypothetical protein
PFLU0902	-0.0264904	3.41226	0.791718	0.831016	Product: hypothetical protein
PFLU0903	0.0802007	7.05631	0.309411	0.375269	Product: hypothetical protein
PFLU0904	0.450295	9.41155	2.61205e-08	9.95235e-08	Gene: mqo; Product: malate:quinone oxidoreductase; Note: malate dehydrogenase; catalyzes the oxidation of malate to oxaloacetate
PFLU0905	0.442841	6.9234	2.66966e-08	1.01588e-07	Product: hypothetical protein
PFLU0906	0.796459	6.7509	1.81946e-21	1.48389e-20	Product: hypothetical protein
PFLU0907	0.250281	2.50456	0.0646406	0.0954457	Product: hypothetical protein
PFLU0908	-0.0742189	7.97268	0.413048	0.478977	Product: putative lipoprotein
PFLU0909	-0.848331	7.21545	6.19618e-14	3.54127e-13	Product: hypothetical protein
PFLU0910	0.899113	7.00499	9.97069e-12	4.99462e-11	Product: putative lipoprotein
PFLU0912	0.319767	7.46414	0.000509992	0.00115918	Product: hypothetical protein
PFLU0913	0.0840947	4.93664	0.32777	0.394056	Product: hypothetical protein
PFLU0914	0.152858	4.44269	0.0540977	0.0818376	Product: hypothetical protein
PFLU0915	0.435653	4.55071	1.88787e-06	5.95213e-06	Product: hypothetical protein
PFLU0916	-0.331891	4.9969	0.00042829	0.000987503	Product: putative methyl-accepting chemotaxis protein
PFLU0917	-0.809101	8.52059	1.15299e-23	1.03437e-22	Product: putative exported peptidase
PFLU0918	0.97397	5.20079	1.36063e-40	2.18921e-39	Product: hypothetical protein
PFLU0919	-0.0479184	5.46166	0.547918	0.611194	Product: putative ribosomal RNA small subunit methyltransferase C
PFLU0920	-0.556015	4.76906	1.3871e-09	5.88327e-09	Gene: hprA; Product: glycerate dehydrogenase; Note: Catalyzes the reduction of hydroxypyruvate to form D-glycerate, using NADH as an electron donor
PFLU0921	0.772078	6.53603	5.83156e-11	2.76009e-10	Product: putative transporter-like LysE family membrane protein
PFLU0922	0.293457	9.23764	0.00505293	0.00952208	Product: long-chain-fatty-acid--CoA ligase; Note: activates fatty acids by binding to coenzyme A
PFLU0923	1.58196	10.7294	2.88139e-21	2.33389e-20	Product: hypothetical protein
PFLU0924	1.59369	9.66863	2.02931e-32	2.51898e-31	Product: hypothetical protein
PFLU0925	1.03461	7.81797	2.65004e-27	2.72885e-26	Product: putative LuxR family regulatory protein
PFLU0926	0.687949	4.10862	1.35849e-14	8.07594e-14	Product: hypothetical protein
PFLU0927	0.349552	5.17404	6.7624e-06	1.99503e-05	Product: hypothetical protein
PFLU0928	0.434822	4.04725	7.42326e-07	2.45001e-06	Product: putative inner membrane paraquat-inducible protein; Note: similarity to the E. coli database entry reduced to the C-terminal region of this entry
PFLU0929	0.473746	3.61913	1.96805e-05	5.49662e-05	Product: putative inner membrane paraquat-inducible protein; Note: similarity to the E. coli database entry reduced to the C-terminal region of this entry
PFLU0930	-0.218399	4.35454	0.0269203	0.0434437	Product: putative metallo-beta-lactamase family protein
PFLU0931	-0.116969	8.62216	0.144918	0.194439	Product: hypothetical protein
PFLU0932	-0.27047	6.80413	0.000344203	0.0008065	Product: putative phospholipid-binding lipoprotein
PFLU0933	-0.0204442	6.59389	0.797638	0.836489	Gene: diaA; Product: phosphoheptose isomerase; Note: catalyzes the isomerization of sedoheptulose 7-phosphate to D-glycero-D-manno-heptose 7-phosphate
PFLU0934	0.856677	3.6253	1.02989e-14	6.17832e-14	Product: hypothetical protein
PFLU0935	0.225602	4.06443	0.0263497	0.0426308	Product: hypothetical protein
PFLU0936	0.0477961	7.24876	0.689939	0.741134	Product: putative lipoprotein
PFLU0937	0.190067	5.71171	0.0435252	0.0673758	Product: hypothetical protein
PFLU0938	0.524023	8.24355	1.98556e-08	7.63408e-08	Product: cell division protein MraZ; Note: MraZ; UPF0040; crystal structure shows similarity to AbrB
PFLU0939	0.566225	7.70172	2.06368e-07	7.25166e-07	Gene: mraW; Product: S-adenosyl-methyltransferase MraW
PFLU0940	0.264614	6.07659	0.0038299	0.00739202	Product: putative cell division protein
PFLU0941	0.778038	7.76083	8.21592e-12	4.12608e-11	Product: putative peptidoglycan glycosyltransferase cell division-like protein
PFLU0942	0.347155	7.99482	0.00487166	0.0092098	Gene: murE; Product: UDP-N-acetylmuramoylalanyl-D-glutamate--2, 6-diaminopimelate ligase; Note: involved in cell wall formation; peptidoglycan synthesis; cytoplasmic enzyme; catalyzes the addition of meso-diaminopimelic acid to the nucleotide precursor UDP-N-aceylmuramoyl-l-alanyl-d-glutamate
PFLU0943	0.289718	7.70573	0.0175123	0.0294993	Gene: murF; Product: UDP-N-acetylmuramoyl-tripeptide--D-alanyl-D-ala ni ne ligase
PFLU0944	0.242979	8.62727	0.00382107	0.00737917	Gene: mraY; Product: phospho-N-acetylmuramoyl-pentapeptide- transferase; Note: First step of the lipid cycle reactions in the biosynthesis of the cell wall peptidoglycan
PFLU0945	0.373656	8.10012	0.000494491	0.00112828	Gene: murD; Product: UDP-N-acetylmuramoyl-L-alanyl-D-glutamate synthetase; Note: UDP-N-acetylmuramoylalanine--D-glutamate ligase; involved in peptidoglycan biosynthesis; cytoplasmic; catalyzes the addition of glutamate to the nucleotide precursor UDP-N-acetylmuramoyl-L-alanine during cell wall formation
PFLU0946	0.605991	7.81961	7.16663e-10	3.11783e-09	Gene: ftsW; Product: cell division protein
PFLU0947	0.565602	7.47767	1.23423e-06	3.96952e-06	Gene: murG; Product: UDP diphospho-muramoyl pentapeptide beta-N acetylglucosaminyl transferase; Note: UDP-N-acetylglucosamine--N-acetylmuramyl- (pentapeptide) pyrophosphoryl-undecaprenol N-acetylglucosamine transferase; involved in cell wall formation; inner membrane-associated; last step of peptidoglycan synthesis
PFLU0948	0.419397	8.6861	3.9991e-05	0.00010695	Gene: murC; Product: UDP-N-acetylmuramate--L-alanine ligase; Note: Catalyzes the formation of UDP-N-acetylmuramoyl-L-alanine from UDP-N-acetylmuramate and L-alanine in peptidoglycan synthesis
PFLU0949	0.238124	8.46859	0.00545087	0.0101973	Gene: ddl; Product: D-alanine--D-alanine ligase; Note: D-alanine--D-alanine ligase; DdlA; DdlB; cytoplasmic; catalyzes the formation of D-alanyl-D-alanine from two D-alanines in peptidoglycan synthesis; there are two forms of this enzyme in Escherichia coli
PFLU0950	0.48171	7.1732	6.83162e-06	2.01344e-05	Product: putative cell division protein
PFLU0951	0.218505	8.51923	0.0311111	0.0496253	Gene: ftsA; Product: cell division protein
PFLU0952	-0.0655829	11.2484	0.490867	0.555403	Gene: ftsZ; Product: cell division protein FtsZ; Note: GTPase; similar structure to tubulin; forms ring-shaped polymers at the site of cell division; other proteins such as FtsA, ZipA, and ZapA, interact with and regulate FtsZ function
PFLU0953	-0.144741	10.5246	0.144566	0.194011	Gene: lpxC; Product: UDP-3-O-[3-hydroxymyristoyl] N-acetylglucosamine deacetylase; Note: zinc-dependent; catalyzes the deacetylation of UDP-(3-O-acyl)-N-acetylglucosamine to UDP-3-O-(3-hydroxytetradecanoyl)-glucosamine in the second step of lipid A biosynthesis
PFLU0954	1.9379	5.52588	6.85357e-37	9.8495e-36	Product: hypothetical protein
PFLU0955	1.56253	5.6888	7.56349e-34	9.97404e-33	Product: hypothetical protein
PFLU0956	0.535678	5.69624	6.14034e-13	3.34163e-12	Product: hypothetical protein
PFLU0957	-0.942116	4.37433	1.90646e-16	1.23638e-15	Product: hypothetical protein
PFLU0958	0.0751942	4.96226	0.392108	0.458466	Product: putative two-component system sensor kinase
PFLU0959	0.16563	3.50109	0.278094	0.341922	Gene: cusR; Product: tw-component system, response regulator
PFLU0960	0.219317	4.45665	0.0554631	0.0836254	Product: hypothetical protein
PFLU0961	0.299618	3.31813	0.0427407	0.0662829	Product: hypothetical protein
PFLU0962	0.0128366	4.80926	0.870696	0.897995	Product: hypothetical protein
PFLU0963	1.11044	3.12141	1.13762e-18	8.09598e-18	Product: hypothetical protein
PFLU0964	1.15268	4.52452	3.50099e-32	4.31861e-31	Product: hypothetical protein
PFLU0965	0.198349	3.64114	0.0732464	0.106821	Product: putative acetyltransferase
PFLU0966	-0.310325	5.89359	0.00105602	0.00226876	Product: putative chemotaxis protein
PFLU0968	0.342492	7.08692	0.00124441	0.00264185	Gene: tkrA; Product: 2-ketogluconate reductase
PFLU0969	0.227767	5.98523	0.0324133	0.051522	Product: LysR family transcriptional regulator
PFLU0970	2.11016	3.62921	3.7982e-25	3.60981e-24	Product: putative fusaric acid resistance protein
PFLU0971	1.59338	2.77953	3.41082e-21	2.74768e-20	Product: putative fusaric acid resistance protein fusion
PFLU0972	2.08585	-0.0257099	1.95228e-10	8.8578e-10	Product: hypothetical protein
PFLU0973	1.63098	2.77899	1.07952e-15	6.74243e-15	Product: putative transporter-like membrane protein
PFLU0974	-0.120754	4.34625	0.163678	0.215988	Product: hypothetical protein
PFLU0975	0.183966	4.58961	0.117828	0.161833	Product: short chain dehydrogenase
PFLU0976	0.184914	4.10244	0.106014	0.147454	Product: hypothetical protein
PFLU0977	0.0271653	3.79117	0.774597	0.81681	Product: hypothetical protein
PFLU0978	0.375776	4.71367	1.51584e-05	4.27191e-05	Product: hypothetical protein
PFLU0979	-1.7963	7.06307	2.60159e-79	9.22395e-78	Gene: algA; Product: alginate biosynthesis protein
PFLU0980	-1.6047	4.948	2.03682e-45	3.73375e-44	Gene: algF; Product: alginate biosynthesis protein
PFLU0981	-0.575266	3.99326	7.6972e-08	2.81676e-07	Gene: algJ; Product: alginate biosynthesis protein
PFLU0982	-0.643195	4.06358	4.00594e-08	1.49931e-07	Gene: algI; Product: poly(beta-D-mannuronate) O-acetylase
PFLU0983	-1.19672	4.33598	2.99559e-33	3.88967e-32	Gene: algL; Product: poly(beta-D-mannuronate) lyase; Note: Depolymerizes alginate by cleaving the beta-1,4 glycosidic bond: may enhance the production of alginate by controlling the length of the polymer chain during export
PFLU0984	-1.08542	3.58354	1.24938e-18	8.88067e-18	Gene: algX; Product: alginate biosynthesis protein
PFLU0985	-0.566074	4.36523	4.32982e-09	1.76077e-08	Gene: algG; Product: poly(beta-D-mannuronate) C5 epimerase
PFLU0986	-1.0445	2.94903	8.81592e-08	3.21423e-07	Gene: algE; Product: alginate production protein
PFLU0987	-1.18936	3.16888	1.56466e-12	8.27173e-12	Gene: algK; Product: alginate biosynthesis protein
PFLU0988	-0.967089	3.03427	4.06429e-07	1.38541e-06	Product: putative alginate biosynthesis-like protein
PFLU0989	-0.122119	4.56008	0.254078	0.316915	Product: putative alginate biosynthesis-like protein
PFLU0990	-2.2549	5.12643	1.1867e-44	2.13571e-43	Gene: algD; Product: GDP-mannose 6-dehydrogenase
PFLU0992	-0.0172471	6.80677	0.820465	0.855936	Product: hypothetical protein
PFLU0993	0.000145012	6.12691	0.998838	0.999007	Product: putative polysaccharide deacetylase
PFLU0994	-0.893073	8.82909	2.27716e-27	2.35307e-26	Product: hypothetical protein
PFLU0995	0.444497	5.85498	1.46752e-05	4.14955e-05	Gene: moaC; Product: molybdenum cofactor biosynthesis protein MoaC; Note: MoaC; along with MoaA is involved in conversion of a guanosine derivative into molybdopterin precursor Z; involved in molybdenum cofactor biosynthesis
PFLU0996	0.298278	5.41763	0.00048399	0.00110688	Gene: moaD; Product: molybdopterin converting factor subunit 1
PFLU0997	0.434115	5.19422	9.22339e-06	2.67704e-05	Gene: moaE; Product: molybdopterin converting factor subunit 2
PFLU0998	0.209538	7.44386	0.0352662	0.0556089	Gene: rhlB; Product: ATP-dependent RNA helicase RhlB; Note: enables ATP-dependent unwinding of double stranded RNA as a component of the RNA degradosome, a multi-enzyme complex important in RNA processing and messenger RNA degradation
PFLU0999	-0.508867	6.79475	4.40585e-09	1.78923e-08	Gene: estB; Product: carboxylesterase 2
PFLU1000	-1.78117	7.33678	4.44473e-59	1.17488e-57	Product: putative amino acid ABC transporter substrate-binding protein
PFLU1001	-1.6557	4.79953	2.79735e-73	9.35769e-72	Product: putative amino acid ABC transporter membrane protein
PFLU1002	-1.31342	5.39555	8.22618e-65	2.39937e-63	Product: putative amino acid ABC transporter membrane protein
PFLU1003	-1.26719	6.33731	2.96163e-53	6.87679e-52	Product: amino acid ABC transporter ATP-binding protein
PFLU1004	-0.429483	7.26623	2.78609e-05	7.61258e-05	Product: hypothetical protein
PFLU1005	-0.294868	6.6503	0.00394217	0.00758829	Product: hypothetical protein
PFLU1006	-0.263021	2.87043	0.108173	0.150061	Product: GntR family transcriptional regulator
PFLU1007	-0.0974435	3.58303	0.527756	0.592163	Product: putative transporter-like membrane protein
PFLU1008	-0.198187	3.44605	0.0604818	0.0901592	Product: hypothetical protein
PFLU1009	0.129701	1.73167	0.385308	0.451982	Product: hypothetical protein
PFLU1010	0.0668573	2.24721	0.675815	0.728075	Product: putative outer membrane usher protein
PFLU1011	-0.0190842	2.83552	0.908421	0.928333	Product: putative fimbrial chaperone protein
PFLU1012	-0.741644	4.70672	4.49401e-17	2.9764e-16	Product: hypothetical protein
PFLU1013	-0.370988	3.25821	0.000428621	0.000987881	Product: hypothetical protein
PFLU1014	-0.0858637	3.32459	0.374566	0.441776	Product: hypothetical protein
PFLU1015	-0.0303483	2.52428	0.852829	0.883106	Product: hypothetical protein
PFLU1016	0.399817	2.64171	0.0109083	0.019194	Product: hypothetical protein
PFLU1017	0.096417	4.16734	0.370676	0.437903	Product: putative response regulator receiver domain-containing protein; Note: similarity reduced to parts of the sequence in the database matches
PFLU1018	0.295493	6.37237	9.1824e-05	0.000234653	Product: putative response regulator receiver domain-containing protein
PFLU1019	0.664887	5.70454	1.58207e-09	6.67797e-09	Product: hypothetical protein
PFLU1020	0.421031	3.70428	9.90732e-05	0.000251892	Product: GIY-YIG nuclease superfamily protein
PFLU1021	-0.167543	5.92817	0.0374617	0.0587889	Product: hypothetical protein
PFLU1022	1.05715	8.93615	1.10427e-12	5.9171e-12	Product: putative ferric siderophore receptor
PFLU1023	0.736695	5.88392	7.59066e-17	4.98827e-16	Product: putative penicillin-binding exported protein
PFLU1024	0.906655	4.6264	0.000122517	0.000308167	Product: putative regulatory protein
PFLU1025	4.53879	9.76323	1.87792e-08	7.25928e-08	Gene: hmgA; Product: homogentisate 1,2-dioxygenase; Note: An oxygenase that acts to open the ring of homogentisate formingmaleylacetoacetate as part of the catabolism of L-tyrosine and L-phenylalanine
PFLU1026	4.47827	9.1105	3.00396e-08	1.13652e-07	Product: putative fumarylacetoacetase
PFLU1027	4.57355	8.33466	6.43297e-10	2.81104e-09	Product: putative maleylacetoacetate isomerase
PFLU1028	4.0073	7.5148	2.575e-11	1.25177e-10	Product: putative MFS family membrane protein
PFLU1029	1.61581	6.29493	5.97331e-08	2.2105e-07	Product: hypothetical protein
PFLU1030	0.339409	4.57446	0.00823447	0.0148693	Product: putative leucine dehydrogenase
PFLU1031	0.308716	5.29758	0.0047622	0.00902881	Product: hypothetical protein
PFLU1032	-1.28696	4.20273	6.96389e-36	9.63392e-35	Product: hypothetical protein
PFLU1033	-1.89908	5.27602	8.64763e-75	2.90924e-73	Product: hypothetical protein
PFLU1034	-1.55233	7.95505	0.00195361	0.00399845	Gene: sdaC; Product: serine transporter
PFLU1035	-6.75001	7.67638	0	0	Gene: sdaA; Product: L-serine dehydratase 1
PFLU1036	-0.0659329	3.76371	0.632008	0.688776	Product: LysR family transcriptional regulator
PFLU1037	-0.714993	10.8769	3.4585e-13	1.90846e-12	Product: hypothetical protein
PFLU1038	0.38601	2.02003	0.0107538	0.0189447	Product: putative transporter-like membrane protein
PFLU1039	1.17917	3.22215	1.70888e-23	1.52614e-22	Product: LysR family transcriptional regulator
PFLU1040	1.66276	7.58828	4.81669e-29	5.23296e-28	Gene: fecA; Product: iron (III) dicitrate transport protein
PFLU1041	0.26822	7.8935	0.0129398	0.0223894	Product: putative iron transporter-like regulatory protein
PFLU1042	0.521071	7.54491	5.91459e-06	1.75452e-05	Gene: fecI; Product: RNA polymerase sigma factor; Note: Bacteria have multiple sigma factors which are active under specific conditions; the sigma factor binds with the catalytic core of RNA polymerase to produce the holoenzyme and directs bacterial core RNA polymerase to specific promoter elements to initiate transcription; in Pseudomonas aeruginosa this protein may be involved in ferric dicitra…
PFLU1043	0.677541	7.00266	8.69097e-14	4.9385e-13	Product: hypothetical protein
PFLU1044	0.72843	8.11377	1.01377e-10	4.71155e-10	Product: hypothetical protein
PFLU1045	0.870869	6.09923	2.67479e-09	1.10829e-08	Product: hypothetical protein
PFLU1046	0.737024	6.02486	6.93978e-07	2.30199e-06	Product: putative RNA polymerase sigma factor
PFLU1047	0.63784	6.42151	2.69085e-07	9.31725e-07	Product: putative transmembrane sensor protein
PFLU1048	0.398726	4.05692	3.98594e-06	1.20782e-05	Product: hypothetical protein
PFLU1049	0.071854	7.00879	0.408989	0.474828	Product: nucleoid-associated protein NdpA
PFLU1050	-0.761193	10.4891	2.26132e-15	1.39182e-14	Product: putative DNA-binding protein
PFLU1051	0.36667	6.61271	5.60659e-06	1.66901e-05	Product: putative SAM-dependent methyltransferase
PFLU1052	-0.000617081	8.77213	0.995163	0.995667	Gene: valS; Product: valyl-tRNA synthetase; Note: valine--tRNA ligase; ValRS; converts valine ATP and tRNA(Val) to AMP PPi and valyl-tRNA(Val); class-I aminoacyl-tRNA synthetase type 1 subfamily; has a posttransfer editing process to hydrolyze mischarged Thr-tRNA(Val) which is done by the editing domain
PFLU1053	0.102396	5.79431	0.153279	0.20413	Product: hypothetical protein
PFLU1054	0.0892641	6.04591	0.24006	0.301782	Product: DNA polymerase III subunit chi; Note: binds to single-strand binding (SSB) protein and acts as a bridge between the DnaX clamp loader complex and the SSB
PFLU1055	-0.162292	8.64577	0.0520396	0.079027	Gene: pepA; Product: leucyl aminopeptidase; Note: catalyzes the removal of N-terminal amino acids preferably leucine from various peptides
PFLU1056	0.10997	7.79874	0.194437	0.25082	Product: putative ABC transporter membrane protein
PFLU1057	0.178973	7.52491	0.0689971	0.101122	Product: putative ABC transporter membrane protein
PFLU1058	0.101826	8.50794	0.204149	0.261354	Gene: lepA; Product: GTP-binding protein LepA; Note: binds to the ribosome on the universally-conserved alpha-sarcin loop
PFLU1059	0.211724	7.43392	0.0085827	0.015451	Gene: lepB; Product: signal peptidase I
PFLU1060	0.113458	5.82389	0.24076	0.302523	Gene: rnc; Product: ribonuclease III; Note: cytoplasmic enzyme involved in processing rRNA and some mRNAs; substrates typically have dsRNA regions; forms a homodimer; have N-terminal nuclease and C-terminal RNA-binding domains; requires magnesium as preferred ion for activity
PFLU1061	0.070901	6.93714	0.41327	0.479047	Gene: era; Product: GTP-binding protein Era; Note: Era; Escherichia coli Ras-like protein; Bex; Bacillus Era-complementing segment; essential protein in Escherichia coli that is involved in many cellular processes; GTPase; binds the cell membrane through apparent C-terminal domain; mutants are arrested during the cell cycle; Streptococcus pneumoniae Era binds to RNA and Escherichia coli Era binds…
PFLU1062	0.489074	1.30004	0.0225824	0.03708	Gene: recO; Product: DNA repair protein RecO; Note: involved in DNA repair and RecFOR pathway recombination; RecFOR proteins displace ssDNA-binding protein and facilitate the production of RecA-coated ssDNA
PFLU1063	-0.00988479	5.4706	0.940708	0.954082	Gene: pdxJ; Product: pyridoxine 5'-phosphate synthase; Note: involved in the de novo synthesis of pyridoxine (Vitamin B6)
PFLU1064	0.401251	6.33577	0.000328476	0.000771483	Product: putative multicopper oxidase
PFLU1065	0.311759	4.24447	0.00202192	0.00412393	Product: putative deaminase
PFLU1066	0.223905	6.01751	0.0214324	0.0353879	Product: hypothetical protein
PFLU1067	0.441533	4.87595	8.53564e-06	2.48596e-05	Product: hypothetical protein
PFLU1068	0.376621	4.50829	0.00154035	0.00321482	Product: hypothetical protein
PFLU1069	0.198356	5.09402	0.0923407	0.131052	Product: hypothetical protein
PFLU1070	0.187027	9.36378	0.214323	0.273022	Gene: lon; Product: ATP-dependent protease
PFLU1071	0.566093	3.9983	2.38096e-05	6.57846e-05	Product: GntR family transcriptional regulator
PFLU1072	-0.0863202	0.635425	0.678498	0.730301	Product: hypothetical protein
PFLU1073	-0.0378105	1.72258	0.828041	0.862567	Product: putative deacetylase
PFLU1074	0.175738	1.9194	0.272678	0.33629	Product: putative sugar transporter-like, membrane protein
PFLU1075	0.355411	2.25323	0.0297676	0.0477136	Product: putative dehydrogenase
PFLU1076	0.116363	1.92874	0.563735	0.626243	Product: putative short chain dehydrogenase
PFLU1077	0.0251408	1.52275	0.897411	0.920009	Product: hypothetical protein
PFLU1078	0.459319	3.20453	0.00146017	0.00306258	Product: putative cobalamin synthesis-like protein
PFLU1079	0.725062	4.62573	6.05791e-10	2.65106e-09	Product: hypothetical protein
PFLU1081	0.689082	4.12446	7.52556e-08	2.75906e-07	Product: putative signal transduction GGDEF domain-containing membrane protein; Note: Possible duplication as also similar to the downstream CDS PFLU1083 (792 aa), E(): 1.8e-154; 59.794% identity in 776 aa overlap
PFLU1082	0.466354	3.03167	0.00619913	0.0114596	Product: hypothetical protein
PFLU1083	0.373369	4.45911	0.00895096	0.0160651	Product: putative signal transduction GGDEF domain-containing membrane protein; Note: Possible duplication as also similar to the upstream CDS PFLU1081, (808 aa), E(): 1.3e-145; 59.923% identity in 776 aa overlap
PFLU1084	0.361741	3.72272	0.00392799	0.00756346	Product: hypothetical protein
PFLU1085	-0.0540642	3.70422	0.598641	0.657372	Product: putative globin lipoprotein
PFLU1086	-1.24277	9.62531	1.18022e-47	2.31394e-46	Gene: gcd; Product: quinoprotein glucose dehydrogenase
PFLU1087	-3.96483	5.82883	5.59696e-268	1.74419e-265	Product: putative TonB-dependent receptor
PFLU1087A	0.587212	4.9181	1.5609e-12	8.25925e-12	Product: hypothetical protein
PFLU1088	-0.486574	5.87012	1.22946e-09	5.25607e-09	Product: hypothetical protein
PFLU1089	-1.22762	9.4343	1.90271e-40	3.00426e-39	Product: putative iron utilisation protein
PFLU1090	-0.858629	7.22454	6.6642e-18	4.57228e-17	Product: putative PadR family regulatory protein
PFLU1091	-0.33471	1.26735	0.0659234	0.097137	Product: putative fimbrial protein
PFLU1092	0.111111	0.420466	0.639162	0.6944	Product: putative fimbrial protein
PFLU1093	0.110323	4.10699	0.339309	0.405705	Product: putative fimbrial outer membrane usher protein
PFLU1094	-0.181321	2.52641	0.154034	0.204952	Product: putative exported fimbrial chaperone
PFLU1095	-0.106164	2.62329	0.427978	0.493349	Product: putative exported fimbrial protein
PFLU1096	-0.0773745	2.37086	0.567893	0.629586	Product: putative exported fimbrial protein
PFLU1097	-0.0351991	2.03097	0.807364	0.844893	Product: putative exported fimbrial protein
PFLU1098	-0.246833	2.87919	0.0264548	0.0427625	Product: putative exported fimbrial protein
PFLU1099	0.268708	3.70588	0.00613296	0.0113505	Product: hypothetical protein
PFLU1100	0.209353	4.36611	0.0148087	0.0253215	Product: hypothetical protein
PFLU1101	0.140865	4.91145	0.123484	0.168779	Product: hypothetical protein
PFLU1102	0.192444	3.80571	0.0451498	0.0695814	Product: hypothetical protein
PFLU1103	1.99287	9.4262	1.09415e-106	6.67884e-105	Product: putative amino acid transporter-like membrane protein
PFLU1104	0.737765	5.87623	1.9447e-19	1.43932e-18	Product: hypothetical protein
PFLU1105	0.587107	5.18921	3.14548e-09	1.29426e-08	Product: hypothetical protein
PFLU1107	0.250507	6.63532	0.00198347	0.00405249	Product: putative glutamate synthase
PFLU1108	-2.65482	9.06997	1.78961e-149	1.9266e-147	Gene: rpmE2; Product: 50S ribosomal protein L31 type B; Note: RpmE2; there appears to be two types of ribosomal proteins L31 in bacterial genomes; some contain a CxxC motif while others do not; Bacillus subtilis has both types; the proteins in this cluster do not have the CXXC motif; RpmE is found in exponentially growing Bacilli while YtiA was found after exponential growth; expression of ytiA i…
PFLU1109	-1.07263	6.21305	1.03522e-30	1.20188e-29	Product: putative plasmid maintenance system killer protein
PFLU1110	-1.1853	5.45939	1.79652e-44	3.22338e-43	Product: putative DNA-binding protein
PFLU1111	-0.13154	6.31934	0.0960658	0.135494	Product: putative two-component system sensor kinase
PFLU1112	0.183295	6.15001	0.0231345	0.037892	Product: putative two-component system sensor kinase
PFLU1113	0.141934	5.1347	0.108218	0.150061	Product: putative cytochrome C551 peroxidase
PFLU1114	0.163979	6.28966	0.0215557	0.0355816	Product: hypothetical protein
PFLU1115	-0.741357	7.6389	4.12927e-19	3.01101e-18	Product: putative two-component system response regulator
PFLU1116	-0.789279	5.65996	2.75063e-21	2.23409e-20	Product: hypothetical protein
PFLU1117	-0.490079	5.16368	8.74979e-07	2.87022e-06	Product: putative acetyltransferase
PFLU1118	0.0605655	4.30844	0.495397	0.560101	Product: LysR family transcriptional regulator
PFLU1119	0.115089	5.37732	0.116335	0.160039	Product: hypothetical protein
PFLU1120	0.396663	0.819247	0.057391	0.0862248	Product: putative exported hydrolase
PFLU1121	-0.127389	7.64427	0.107507	0.149249	Product: putative isomerase
PFLU1122	-0.165815	2.71716	0.242644	0.304594	Product: hypothetical protein
PFLU1123	-0.237103	0.105819	0.233244	0.294276	Product: hypothetical protein
PFLU1124	0.215174	0.566437	0.236635	0.298047	Product: hypothetical protein
PFLU1125	-0.370043	3.28232	0.000884026	0.00192213	Product: putative fatty acid desaturase
PFLU1126	-0.0171846	4.37869	0.845028	0.877176	Product: hypothetical protein
PFLU1127	-0.305211	4.11795	0.0025918	0.00518974	Product: putative phosphoserine phosphatase
PFLU1128	-0.862787	6.34678	1.165e-25	1.12528e-24	Product: putative aminotransferase
PFLU1129	-0.625799	4.84181	2.36408e-11	1.15493e-10	Product: putative lipase
PFLU1130	-0.0415536	3.73616	0.699963	0.750268	Product: hypothetical protein
PFLU1131	0.187529	5.30421	0.0775835	0.112426	Product: putative two-component system sensor kinase; Note: similarity reduced to the N-terminal region of the sequence in the database matches
PFLU1132	0.24374	5.34914	0.0251595	0.0409369	Product: putative two-component system response regulator
PFLU1133	0.578743	5.15457	7.56314e-08	2.77075e-07	Product: hypothetical protein
PFLU1134	0.621929	6.34252	3.07715e-08	1.16272e-07	Product: putative two-component system response regulator
PFLU1135	0.860278	6.15356	1.29651e-21	1.06325e-20	Product: putative two-component system sensor kinase
PFLU1136	1.71366	9.43595	5.92361e-21	4.72691e-20	Gene: gltL; Product: glutamate/aspartate ABC transporter ATP-binding protein
PFLU1137	1.97519	8.86889	3.93372e-23	3.45572e-22	Gene: gltK; Product: glutamate/aspartate ABC transporter permease
PFLU1138	2.03008	9.13146	5.43576e-24	4.95919e-23	Gene: gltJ; Product: glutamate/aspartate ABC transporter permease
PFLU1139	2.5864	13.581	1.40111e-39	2.1548e-38	Gene: gltI; Product: glutamate/aspartate ABC transporter periplasmic binding protein
PFLU1140	-0.223786	6.23889	0.0235292	0.0384882	Gene: glpD; Product: glycerol-3-phosphate dehydrogenase; Note: in Escherichia coli this homodimeric enzyme is expressed under aerobic conditions; anaerobic expression is repressed by the arcAB system; converts sn-glycerol-3-phosphate and ubiquinone-8 to dihydroxy acetone phosphate and ubiquinol-8; associates with the cytoplasmic membrane
PFLU1141	-0.0559871	6.84987	0.497945	0.562551	Gene: glpR; Product: glycerol-3-phosphate regulon repressor
PFLU1142	-0.336116	7.06106	0.00515412	0.0096881	Gene: glpK; Product: glycerol kinase; Note: Converts glycerol and ADP to glycerol-3-phosphate and ADP
PFLU1143	0.66178	5.10842	4.62637e-08	1.72281e-07	Gene: glpF; Product: glycerol uptake facilitator protein
PFLU1144	-1.45079	3.90866	4.5354e-56	1.10967e-54	Product: hypothetical protein
PFLU1145	0.505125	6.06039	1.23482e-09	5.27515e-09	Product: putative ABC transporter ATP-binding protein
PFLU1146	0.557044	6.40828	1.03015e-12	5.55008e-12	Gene: argF; Product: ornithine carbamoyltransferase; Note: catalyzes the formation of L-citrulline from carbamoyl phosphate and L-ornithine in arginine biosynthesis and degradation
PFLU1148	0.735363	5.17076	1.19664e-12	6.38893e-12	Product: putative formate dehydrogenase
PFLU1149	0.0138326	9.04765	0.886549	0.911171	Product: hypothetical protein
PFLU1150	0.137807	4.69878	0.225006	0.285098	Gene: bfr1; Product: bacterioferritin
PFLU1151	-0.44773	7.19345	5.59062e-08	2.07406e-07	Gene: bfd; Product: bacterioferritin-associated ferredoxin
PFLU1152	-0.947173	11.224	1.17242e-19	8.75397e-19	Product: putative alkyl hydroperoxide reductase
PFLU1153	0.150451	7.39762	0.120802	0.165418	Gene: rnt; Product: ribonuclease T; Note: Responsible for the end-turnover of tRNA: specifically removes the terminal AMP residue from uncharged tRNA (tRNA-C-C-A)
PFLU1154	0.367034	7.53391	0.00509008	0.00958182	Gene: pyrC; Product: dihydroorotase; Note: catalyzes the formation of N-carbamoyl-L-aspartate from (S)-dihydroorotate in pyrimidine biosynthesis
PFLU1155	-0.625778	5.89621	1.49435e-17	1.01468e-16	Product: putative exported flagellar protein
PFLU1156	0.0999028	8.76142	0.28716	0.351951	Gene: argG; Product: argininosuccinate synthase; Note: catalyzes the formation of 2-N(omega)-(L-arginino)succinate from L-citrulline and L-aspartate in arginine biosynthesis, AMP-forming
PFLU1157	-0.0165313	5.22688	0.828754	0.863158	Product: putative LuxR family regulatory protein
PFLU1158	0.0847752	7.0341	0.274998	0.338657	Product: hypothetical protein
PFLU1159	0.00959387	5.98526	0.900037	0.922471	Gene: nth; Product: endonuclease III
PFLU1160	0.338345	4.76065	0.000465886	0.00106754	Product: putative electron transpor-like protein
PFLU1161	-0.0235484	8.76501	0.770192	0.813448	Gene: metG; Product: methionyl-tRNA synthetase; Note: methionine--tRNA ligase; MetRS; adds methionine to tRNA(Met) with cleavage of ATP to AMP and diphosphate; some MetRS enzymes form dimers depending on a C-terminal domain that is also found in other proteins such as Trbp111 in Aquifex aeolicus and the cold-shock protein CsaA from Bacillus subtilis while others do not; four subfamilies exist bas…
PFLU1162	-0.283999	7.43832	0.00482937	0.00914445	Product: hypothetical protein
PFLU1163	1.05288	5.73725	1.53026e-46	2.92279e-45	Gene: fdxA; Product: ferredoxin I
PFLU1164	0.0271393	8.41689	0.770309	0.813448	Gene: mutS; Product: DNA mismatch repair protein MutS; Note: This protein performs the mismatch recognition step during the DNA repair process
PFLU1165	-0.652504	5.93778	1.36047e-11	6.72401e-11	Product: hypothetical protein
PFLU1166	-0.65832	8.04342	7.71552e-13	4.17965e-12	Product: hypothetical protein
PFLU1167	0.228443	6.95613	0.0970731	0.136687	Product: putative regulatory protein
PFLU1169	1.27416	4.7538	4.01908e-08	1.50328e-07	Product: hypothetical protein
PFLU1170	1.20166	5.30724	1.2227e-09	5.23095e-09	Product: hypothetical protein
PFLU1171	1.20975	5.1516	2.03655e-09	8.53389e-09	Product: putative phage assembly-like protein
PFLU1172	1.07477	5.13795	1.22206e-06	3.9325e-06	Product: hypothetical protein
PFLU1173	0.998387	5.96287	3.84801e-07	1.31472e-06	Product: putative phage baseplate assembly protein
PFLU1174	0.964098	4.86295	0.000208164	0.000505968	Product: putative phage tail-like protein
PFLU1175	0.663265	7.81591	5.93505e-07	1.98091e-06	Product: putative phage tail fiber-like protein
PFLU1176	0.605745	5.89433	1.45944e-05	4.1287e-05	Product: putative phage-like protein
PFLU1177	0.607257	5.36457	0.00145894	0.00306109	Product: hypothetical protein
PFLU1178	0.672581	7.99816	0.00112599	0.00240772	Product: putative phage tail-like protein
PFLU1179	0.702635	7.01345	0.00172215	0.00356909	Product: putative phage tail-like protein
PFLU1180	0.817107	6.23891	2.45009e-05	6.75687e-05	Product: phage protein
PFLU1181	0.791572	4.18854	8.78698e-06	2.55539e-05	Product: phage protein
PFLU1182	0.846773	6.82286	2.70957e-05	7.41718e-05	Product: hypothetical protein; Note: similarity reduced to the C-terminal part of this CDS
PFLU1183	0.804284	4.80952	8.3379e-06	2.43316e-05	Product: putative phage-like protein
PFLU1184	0.756074	3.91789	0.000529256	0.00119836	Product: putative phage-like tail protein X
PFLU1185	0.849747	5.92657	2.30176e-05	6.36857e-05	Product: putative phage-like tail protein
PFLU1186	0.784641	3.91608	4.95694e-07	1.66951e-06	Product: hypothetical protein
PFLU1187	0.79842	4.7535	7.01961e-05	0.000182775	Product: hypothetical protein
PFLU1188	0.548669	5.83206	7.89765e-08	2.88476e-07	Product: hypothetical protein
PFLU1189	0.0658916	9.48178	0.434155	0.499443	Gene: recA; Product: recombinase A; Note: catalyzes the hydrolysis of ATP in the presence of single-stranded DNA, the ATP-dependent uptake of single-stranded DNA by duplex DNA, and the ATP-dependent hybridization of homologous single-stranded DNAs
PFLU1190	0.331575	7.08121	3.5271e-05	9.51433e-05	Gene: recX; Product: recombination regulator RecX; Note: binds RecA and inhibits RecA-mediated DNA strand exchange and ATP hydrolysis and coprotease activities
PFLU1191	-0.322218	7.47534	0.000202626	0.00049352	Product: putative decarboxylase
PFLU1192	-0.500296	5.44055	7.98866e-10	3.45766e-09	Product: hypothetical protein
PFLU1193	0.371419	4.60101	0.000886141	0.00192474	Product: hypothetical protein
PFLU1195	0.518647	6.44146	3.87171e-11	1.85623e-10	Product: putative regulatory protein
PFLU1196	0.914212	4.46961	1.61662e-23	1.44593e-22	Gene: dgkA; Product: diacylglycerol kinase
PFLU1197	0.869246	4.888	2.89378e-17	1.94044e-16	Product: LysR family transcriptional regulator
PFLU1198	-1.03581	10.1581	1.18599e-08	4.66594e-08	Gene: fpr; Product: ferredoxin--NADP reductase
PFLU1199	0.0778711	5.02477	0.460069	0.525583	Product: hypothetical protein
PFLU1200	-0.191287	5.23605	0.0104035	0.0183878	Product: hypothetical protein
PFLU1201	0.359594	5.13977	0.00281868	0.0055986	Product: hypothetical protein
PFLU1202	0.133861	2.83607	0.347864	0.414334	Product: putative acetyltransferase
PFLU1203	1.22164	5.19681	6.92711e-19	4.98365e-18	Gene: rimO; Product: ribosomal protein S12 methylthiotransferase; Note: catalyzes the methylthiolation of an aspartic acid residue of the S12 protein of the 30S ribosomal subunit
PFLU1204	-0.55202	7.3557	7.25153e-06	2.12767e-05	Gene: kup; Product: low affinity potassium transporter protein
PFLU1205	-0.230562	4.62574	0.0273585	0.0441148	Product: putative NADH oxidoreductase
PFLU1206	0.0331097	1.9967	0.811115	0.848155	Product: hypothetical protein
PFLU1207	1.0796	8.6647	9.62137e-30	1.06682e-28	Gene: mdoD; Product: glucan biosynthesis protein D; Note: involved in the control of the structural glucose backbone of osmoregulated periplasmic glucans
PFLU1208	1.70641	4.89474	1.77337e-48	3.55935e-47	Product: hypothetical protein
PFLU1209	1.29039	5.05583	2.75068e-44	4.90565e-43	Product: gamma-aminobutyraldehyde dehydrogenase; Note: catalyzes the formation of 4-aminobutanoate from 4-aminobutanal; involved in putrescine degradation
PFLU1210	1.29082	3.74307	3.82795e-32	4.71212e-31	Product: putative ABC transporter membrane protein
PFLU1211	1.32969	3.7495	1.96427e-37	2.8576e-36	Product: putative ABC transporter membrane protein
PFLU1212	0.993293	3.64761	1.15217e-19	8.61366e-19	Product: putative ABC transporter ATP-binding protein
PFLU1213	1.62731	6.75926	1.05336e-78	3.71245e-77	Product: putative ABC transporter substrate-binding protein
PFLU1214	0.822787	5.18644	9.85844e-19	7.02428e-18	Product: gamma-aminobutyraldehyde dehydrogenase; Note: catalyzes the formation of 4-aminobutanoate from 4-aminobutanal; involved in putrescine degradation
PFLU1215	0.0201227	3.98049	0.856095	0.885714	Product: LysR family transcriptional regulator
PFLU1216	0.612357	6.42719	4.30684e-06	1.3004e-05	Product: hypothetical protein
PFLU1217	0.237166	6.40103	0.0106815	0.0188285	Product: hypothetical protein
PFLU1219	0.0881145	6.86254	0.37985	0.447047	Gene: wspA; Product: putative methyl-accepting chemotaxis protein
PFLU1220	0.36326	4.28389	0.00176479	0.00364596	Gene: wspB; Product: putative chemotaxis-like protein
PFLU1221	0.382491	5.48272	0.000588514	0.00132494	Gene: wspC; Product: putative chemotaxis-related methyltransferase
PFLU1222	0.567403	4.21582	6.4161e-05	0.000167651	Gene: wspD; Product: putative chemotaxis-like protein
PFLU1223	0.362925	6.60432	0.00033303	0.000781557	Gene: wspE; Product: putative chemotaxis-related two-component system, sensor kinase
PFLU1224	0.165404	5.26942	0.217077	0.276174	Gene: wspF; Product: chemotaxis-specific methylesterase; Note: regulates chemotaxis by demethylation of methyl-accepting chemotaxis proteins
PFLU1225	-0.125934	6.88567	0.10469	0.145783	Gene: wspR; Product: putative chemotaxis-related two component system response regulator
PFLU1228	-0.140768	8.85554	0.101156	0.141494	Gene: lysS; Product: lysyl-tRNA synthetase; Note: class II; LysRS2; catalyzes a two-step reaction, first charging a lysine molecule by linking its carboxyl group to the alpha-phosphate of ATP, followed by transfer of the aminoacyl-adenylate to its tRNA; in Methanosarcina barkeri, LysRS2 charges both tRNA molecules for lysine that exist in this organism and in addition can charge the tRNAPyl with …
PFLU1229	-0.0926369	4.22079	0.369055	0.436337	Product: TetR family transcriptional regulator
PFLU1230	-0.166763	5.42792	0.0520643	0.0790443	Product: putative lipoprotein
PFLU1231	-0.276622	6.57771	0.000188638	0.000463069	Product: hypothetical protein
PFLU1232	-0.120911	5.55955	0.108025	0.149898	Product: putative lipoprotein
PFLU1233	-0.491924	5.53328	1.87913e-09	7.87985e-09	Product: putative lipoprotein
PFLU1234	-1.1559	2.75713	6.33388e-23	5.52325e-22	Product: hypothetical protein
PFLU1235	0.0974536	1.69818	0.531847	0.596105	Product: hypothetical protein
PFLU1236	-1.59775	8.38931	4.54768e-25	4.29454e-24	Product: putative lipoprotein
PFLU1237	-1.49644	7.24515	7.32114e-31	8.58386e-30	Product: hypothetical protein
PFLU1238	-1.0749	6.68567	3.75792e-10	1.68056e-09	Product: hypothetical protein
PFLU1239	-0.222873	8.11636	0.0068128	0.0125003	Gene: ppc; Product: phosphoenolpyruvate carboxylase; Note: catalyzes the formation of oxaloacetate from phosphoenolpyruvate
PFLU1240	0.297828	8.08032	0.00771102	0.0140009	Gene: adk; Product: adenylate kinase; Note: essential enzyme that recycles AMP in active cells; converts ATP and AMP to two molecules of ADP
PFLU1241	0.624743	4.21632	2.40164e-05	6.62943e-05	Product: putative glycoprotease family protein
PFLU1243	0.142198	6.31214	0.0650337	0.0959542	Product: hypothetical protein
PFLU1244	-0.139939	5.35681	0.0579353	0.0869544	Product: hypothetical protein
PFLU1245	-0.109057	4.47467	0.331063	0.397611	Product: hypothetical protein
PFLU1246	0.04999	3.79916	0.617977	0.6751	Product: hypothetical protein
PFLU1247	-0.19407	4.58314	0.0947934	0.134051	Product: hypothetical protein
PFLU1248	0.45313	5.03104	0.000196681	0.000480225	Product: hypothetical protein
PFLU1249	0.201924	4.98732	0.0132032	0.0228051	Product: TetR family transcriptional regulator
PFLU1250	0.731325	4.71904	4.19326e-10	1.86679e-09	Product: putative lipoprotein
PFLU1251	0.603622	6.64777	5.71688e-16	3.62416e-15	Product: putative transporter-like membrane protein
PFLU1252	-0.0856167	4.06918	0.485619	0.550201	Product: hypothetical protein
PFLU1253	-0.265204	6.66618	0.000465605	0.00106731	Product: hypothetical protein
PFLU1254	0.1353	3.98872	0.169641	0.222715	Product: putative lipoprotein
PFLU1255	0.45489	6.0765	2.49383e-08	9.52645e-08	Product: glycerol-3-phosphate acyltransferase; Note: PlsB; catalyzes the formation of 1-acyl-sn-glycerol 3-phosphate by transfering the acyl moiety from acyl-CoA
PFLU1256	1.75868	6.45023	2.01538e-84	8.22969e-83	Gene: cspA1; Product: major cold shock protein
PFLU1257	-0.903837	6.69389	4.32232e-21	3.45844e-20	Product: hypothetical protein
PFLU1258	-0.932962	6.53502	3.5364e-24	3.23133e-23	Gene: rrmA; Product: ribosomal RNA large subunit methyltransferase A
PFLU1259	-0.893764	8.43786	3.60856e-18	2.50484e-17	Gene: dapE; Product: succinyl-diaminopimelate desuccinylase; Note: dapE-encoded N-succinyl-L,L-diaminopimelic acid desuccinylase (DapE), catalyzes the hydrolysis of N-succinyl-L,Ldiaminopimelate L,L-SDAP to L,L-diaminopimelate and succinate. It is a metalloprotease containing dinuclear active sites. Its structure is similar to the carboxypeptidase G2 from Pseudomonas sp. strain RS-16 and the amin…
PFLU1260	-0.0702179	7.36097	0.520124	0.585263	Product: putative beta-(1-3)-glucosyl transferase
PFLU1261	0.175478	4.28506	0.250938	0.313791	Product: hypothetical protein
PFLU1262	-0.0125754	4.55766	0.890747	0.914936	Product: putative post-transcriptional cysteine desulfuration regulatory protein
PFLU1263	0.0578974	5.67711	0.5272	0.591651	Product: putative cysteine desulfurase
PFLU1264	-0.97158	8.94467	8.01299e-29	8.61069e-28	Product: putative lysine biosynthesis-like protein
PFLU1265	-0.339123	7.83589	0.00086222	0.00188037	Product: hypothetical protein
PFLU1266	0.254478	5.29465	0.00708629	0.012938	Product: putative Na+/H+ antiporter protein
PFLU1267	0.184618	6.67966	0.0404962	0.0631326	Product: succinyldiaminopimelate transaminase; Note: catalyzes the formation of succinyldiaminopimelate from N-succinyl-2-amino-6-ketopimelate
PFLU1268	0.194298	8.13325	0.0513363	0.0780591	Gene: glnD; Product: PII uridylyl-transferase; Note: Catalyzes the uridylylation or deuridylylation of the PII nitrogen regulatory protein
PFLU1269	0.0968169	8.00325	0.284478	0.349242	Gene: map1; Product: methionine aminopeptidase; Note: catalyzes the removal of N-terminal amino acids from peptides and arylamides; generally Co(II) however activity has been shown for some methionine aminopeptidases with Zn, Fe, or Mn
PFLU1270	0.202084	11.342	0.053514	0.081079	Gene: rpsB; Product: 30S ribosomal protein S2; Note: one of the last subunits in the assembly of the 30S subunit; absence of S2 does not inhibit assembly but results in an inactive subunit
PFLU1271	-0.169775	10.3501	0.0826698	0.118981	Gene: tsf; Product: elongation factor Ts; Note: EF-Ts; functions during elongation stage of protein translation; forms a dimer; associates with EF-Tu-GDP complex and promotes exchange of GDP to GTP resulting in regeneration of the active form of EF-Tu
PFLU1272	-0.113793	7.77072	0.167701	0.220412	Gene: pyrH; Product: uridylate kinase; Note: Catalyzes the phosphorylation of UMP to UDP
PFLU1273	-0.322161	7.9855	4.67638e-05	0.000123998	Gene: frr; Product: ribosome recycling factor; Note: Rrf; Frr; ribosome-recycling factor; release factor 4; RF4; recycles ribosomes upon translation termination along with release factor RF-3 and elongation factor EF-G; A GTPase-dependent process results in release of 50S from 70S; inhibited by release factor RF-1; essential for viability; structurally similar to tRNAs
PFLU1274	0.0839223	7.18496	0.309116	0.375243	Gene: uppS; Product: UDP pyrophosphate synthetase
PFLU1275	0.535981	5.97834	8.82497e-07	2.89168e-06	Gene: cdsA; Product: phosphatidate cytidylyltransferase
PFLU1276	0.532051	6.90183	1.01466e-05	2.93638e-05	Gene: dxr; Product: 1-deoxy-D-xylulose 5-phosphate reductoisomerase; Note: catalyzes the NADP-dependent rearrangement and reduction of 1-deoxy-D-xylulose-5-phosphate (DXP) to 2-C-methyl-D-erythritol 4-phosphate
PFLU1277	0.608536	7.72723	3.58414e-10	1.60527e-09	Gene: ecfE; Product: protease
PFLU1278	0.113773	10.6286	0.17969	0.234091	Product: putative surface exported protein
PFLU1279	-0.0986144	9.15642	0.247747	0.31026	Product: hypothetical protein
PFLU1280	0.350735	8.17502	7.49779e-05	0.000194286	Gene: lpxD; Product: UDP-3-O-[3-hydroxymyristoyl] glucosamine N-acyltransferase; Note: adds the O-linked and N-linked 3(R)-hydroxy fatty acids to the glucosamine disaccharide during lipid A biosynthesis
PFLU1281	0.399539	6.53097	1.35521e-07	4.8661e-07	Gene: fabZ; Product: (3R)-hydroxymyristoyl-ACP dehydratase; Note: in Pseudomonas aeruginosa this enzyme is a trimer of dimers; essential for membrane formation; performs third step of type II fatty acid biosynthesis; catalyzes dehydration of (3R)-hydroxyacyl-ACP to trans-2-acyl-ACP
PFLU1282	0.532746	7.06159	1.81479e-07	6.42283e-07	Gene: lpxA; Product: UDP-N-acetylglucosamine acyltransferase; Note: catalyzes the addition of (R)-3-hydroxytetradecanoyl to the glucosamine disaccharide in lipid A biosynthesis
PFLU1283	0.741428	6.39617	2.52538e-10	1.13969e-09	Gene: lpxB; Product: lipid-A-disaccharide synthase; Note: catalyzes the formation of lipid A disaccharide from UDP-2,3-diacylglucosamine and 2,3-diacylglucosamine-1-phosphate, lipid A disaccharide is a precursor of lipid A that anchors LPS to the OM
PFLU1284	0.598994	5.52138	2.34593e-07	8.18037e-07	Gene: rnhB; Product: ribonuclease HII; Note: RNH2; RNase HII; binds manganese; endonuclease which specifically degrades the RNA of RNA-DNA hybrids
PFLU1285	0.0271205	8.91096	0.746095	0.792827	Gene: dnaE; Product: DNA polymerase III subunit alpha; Note: catalyzes DNA-template-directed extension of the 3'- end of a DNA strand by one nucleotide at a time; main replicative polymerase
PFLU1286	-0.226934	8.4103	0.0171094	0.0288618	Gene: accA; Product: acetyl-CoA carboxylase carboxyltransferase subunit alpha; Note: catalyzes the carboxylation of acetyl-CoA to malonyl-CoA; forms a tetramer composed of two alpha (AccA) and two beta (AccD) subunits; one of the two catalytic subunits that can form the acetyl CoA carboxylase enzyme together with a carrier protein
PFLU1287	0.318285	5.00324	0.00404479	0.00777571	Product: putative tRNA(Ile)-lysidine synthase
PFLU1289	0.169662	9.78303	0.0902719	0.128486	Gene: pyrG; Product: CTP synthetase; Note: CTP synthase; cytidine triphosphate synthetase; catalyzes the ATP-dependent amination of UTP to CTP with either L-glutamine or ammonia as the source of nitrogen; in Escherichia coli this enzyme forms a homotetramer
PFLU1290	0.092219	8.63958	0.306919	0.373155	Gene: kdsA; Product: 2-dehydro-3-deoxyphosphooctonate aldolase; Note: catalyzes the formation of 2-dehydro-3-deoxy-D-octonate 8-phosphate from phosphoenolpyruvate and D-arabinose 5-phosphate in LPS biosynthesis
PFLU1291	-0.347154	10.4267	0.000313916	0.000739632	Gene: eno; Product: phosphopyruvate hydratase; Note: enolase; catalyzes the formation of phosphoenolpyruvate from 2-phospho-D-glycerate in glycolysis
PFLU1292	0.37652	5.67471	9.98723e-06	2.89449e-05	Gene: ftsB; Product: cell division protein
PFLU1293	0.449898	5.48798	3.92371e-08	1.4704e-07	Gene: ispD; Product: 2-C-methyl-D-erythritol 4-phosphate cytidylyltransferase; Note: 4-diphosphocytidyl-2C-methyl-D-erythritol synthase; MEP cytidylyltransferase; MCT; catalyzes the formation of 4-diphosphocytidyl-2-C-methyl-D-erythritol from CTP and 2-C-methyl-D-erythritol 4-phosphate; involved in isoprenoid and isopentenyl-PP biosynthesis; forms homodimers
PFLU1294	0.383951	4.44341	0.000220419	0.000533782	Product: LysR family transcriptional regulator
PFLU1295	-0.401591	7.87568	3.57745e-05	9.63697e-05	Gene: adhC; Product: alcohol dehydrogenase class III
PFLU1296	-0.234673	6.83418	0.0353619	0.0557301	Product: putative esterase
PFLU1297	0.096501	5.85732	0.347355	0.41382	Gene: ispF; Product: 2-C-methyl-D-erythritol 2,4-cyclodiphosphate synthase; Note: catalyzes the conversion of 4-diphosphocytidyl-2-C-methyl-D-erythritol 2-phosphate into 2-C-methyl-D-erythritol 2,4-cyclodiphosphate
PFLU1298	0.417297	6.14492	8.59276e-05	0.000220345	Gene: truD; Product: tRNA pseudouridine synthase D; Note: catalyzes the modification of U13 in tRNA(Glu)
PFLU1299	0.345003	7.20245	0.000929647	0.00201259	Gene: surE; Product: stationary phase survival protein SurE; Note: catalyzes the conversion of a phosphate monoester to an alcohol and a phosphate
PFLU1300	0.30792	6.81635	0.000413881	0.00095721	Gene: pcm; Product: protein-L-isoaspartate O-methyltransferase; Note: catalyzes the methyl esterification of L-isoaspartyl residues that are formed in damaged proteins
PFLU1301	-0.0855912	9.57358	0.399941	0.466154	Product: putative lipoprotein
PFLU1302	-0.628034	9.59848	3.76189e-07	1.28901e-06	Gene: rpoS; Product: RNA polymerase sigma factor RpoS; Note: sigma factors are initiation factors that promote the attachment of RNA polymerase to specific initiation sites and are then released; this sigma factor controls a regulon of genes required for protection against external stresses
PFLU1302A	0.767538	9.63085	2.80451e-07	9.68815e-07	Gene: capB; Product: cold shock protein
PFLU1304	-0.466442	7.69572	6.01735e-09	2.42043e-08	Product: putative deoxycytidine triphosphate deaminase
PFLU1305	-0.68254	3.61691	3.7716e-12	1.9268e-11	Product: hypothetical protein
PFLU1306	-0.711969	3.89187	4.03238e-09	1.64774e-08	Product: putative ATP-dependent helicase
PFLU1307	-0.444406	3.18154	0.000270981	0.000646968	Gene: aotP; Product: arginine/ornithine ABC transporter ATP-binding protein
PFLU1308	-0.20247	3.54008	0.0939014	0.132917	Product: putative amino acid ABC transporter-like protein
PFLU1309	-0.304631	3.37536	0.0115166	0.0201567	Gene: hisM; Product: histidine ABC transporter permease
PFLU1310	-0.372883	2.24419	0.0109202	0.0192092	Gene: hisQ; Product: histidine ABC transporter permease
PFLU1311	-1.29337	6.81235	1.00558e-42	1.71093e-41	Product: putative amino acid transporter substrate-binding protein
PFLU1312	-0.175252	2.94263	0.309301	0.375269	Product: ATP-dependent DNA ligase; Note: catalyzes the ATP-dependent formation of a phosphodiester at the site of a single strand break in duplex DNA
PFLU1313	-0.319791	2.29032	0.13769	0.185879	Product: hypothetical protein
PFLU1314	0.164371	7.25632	0.119087	0.163334	Product: putative pinecillin acylase protein
PFLU1315	-0.48361	7.60312	5.8083e-05	0.000152577	Product: putative glutathione S-transferase
PFLU1317A	0.705378	6.00175	6.80356e-20	5.14481e-19	Product: hypothetical protein
PFLU1318	0.116192	5.49385	0.126735	0.172744	Product: hypothetical protein
PFLU1319	-0.182775	5.05916	0.0229231	0.0375873	Product: hypothetical protein
PFLU1320	0.160306	5.052	0.194666	0.25106	Product: hypothetical protein
PFLU1321	-0.0124777	3.32383	0.914468	0.933707	Product: hypothetical protein
PFLU1322	0.319268	5.51523	0.00616513	0.0114003	Product: hypothetical protein
PFLU1323	1.3182	4.18954	1.46917e-25	1.41676e-24	Product: hypothetical protein
PFLU1324	0.418635	6.44704	3.07157e-05	8.35021e-05	Gene: dinG; Product: ATP-dependent DNA helicase DinG; Note: helicase involved in DNA repair and perhaps also replication
PFLU1325	0.0888725	5.52565	0.426158	0.491805	Product: hypothetical protein
PFLU1326	0.272121	7.34727	0.00985672	0.0175155	Gene: estC; Product: esterase III
PFLU1327	0.0310662	8.22946	0.77837	0.819183	Product: hypothetical protein
PFLU1328	0.0829451	6.26561	0.286894	0.351698	Gene: pdxH; Product: pyridoxamine 5'-phosphate oxidase; Note: catalyzes the formation of pyridoxal 5'-phosphate from pyridoxamine 5'-phosphate
PFLU1329	0.116802	2.04835	0.373649	0.441064	Product: hypothetical protein
PFLU1330	0.202966	7.5742	0.0376669	0.0590483	Product: hypothetical protein
PFLU1332	0.346526	6.77299	8.42286e-05	0.000216551	Gene: nhaA; Product: pH-dependent sodium/proton antiporter; Note: exports sodium by using the electrochemical proton gradient to allow protons into the cell; functions in adaptation to high salinity and alkaline pH; activity increases at higher pH; downregulated at acidic pH
PFLU1333	1.18855	6.69505	9.06251e-52	2.00221e-50	Product: hypothetical protein
PFLU1334	0.106786	7.2789	0.289201	0.354012	Product: hypothetical protein
PFLU1335	0.2263	5.31812	0.0344491	0.05448	Product: putative lipoprotein
PFLU1336	-0.24174	3.41378	0.0427802	0.0663266	Product: short chain dehydrogenase
PFLU1337	0.12589	4.14307	0.232852	0.293844	Product: LysR family transcriptional regulator
PFLU1338	-0.324315	3.99806	0.000307541	0.000726056	Product: hypothetical protein
PFLU1339	-0.359812	3.39469	0.00069517	0.0015448	Product: hypothetical protein
PFLU1340	-0.480318	3.66076	7.09855e-06	2.08692e-05	Product: hypothetical protein
PFLU1341	-1.32797	4.25191	2.32394e-40	3.64022e-39	Product: hypothetical protein
PFLU1342	0.281339	6.84343	0.000217193	0.000526402	Gene: livF1; Product: high-affinity branched-chain amino acid ABC transporter ATP-binding protein
PFLU1343	0.189724	6.87853	0.0120444	0.0209996	Gene: livG; Product: leucine/isoleucine/valine transporter ATP-binding subunit; Note: Part of the ABC transporter complexes LivFGHMJ and LivFGHMK involved in the high-affinity transport of branched-chain amino acids; LivFGHMK is specific for the transport of leucine, while LivFGHMJ is a transporter for leucine, isoleucine, and valine
PFLU1344	0.337355	7.16943	6.88859e-05	0.000179601	Gene: livM; Product: leucine/isoleucine/valine transporter permease subunit; Note: Part of the ABC transporter complex LivFGHMJ and LivFGHMK involved in the high-affinity transport of branched-chain amino acids; LivFGHMK is specific for the transport of leucine, while LivFGHMJ is a transporter for leucine, isoleucine, and valine
PFLU1345	0.354013	6.72487	9.90807e-05	0.000251892	Gene: livH1; Product: high-affinity branched-chain amino acid ABC transporter permease
PFLU1346	1.27018	11.0835	1.48075e-40	2.35686e-39	Gene: livJ1; Product: branched amino acid ABC transporter substrate-binding protein
PFLU1347	0.158454	5.65821	0.0930778	0.131908	Product: hypothetical protein
PFLU1348	0.10476	6.69434	0.203785	0.260945	Product: hypothetical protein
PFLU1349	-0.344936	5.82302	1.31368e-05	3.74136e-05	Product: putative signaling GGDEF/EAL domain-containing membrane protein
PFLU1350	0.202175	1.80373	0.294011	0.358935	Product: hypothetical protein
PFLU1351	1.5295	3.02005	7.12437e-24	6.46985e-23	Product: putative transporter-like membrane protein
PFLU1352	0.0203267	7.73185	0.859081	0.888337	Gene: rapA; Product: ATP-dependent helicase HepA; Note: transcription regulator that activates transcription by stimulating RNA polymerase (RNAP) recycling in case of stress conditions such as supercoiled DNA or high salt concentrations. Probably acts by releasing the RNAP, when it is trapped or immobilized on tightly supercoiled DNA
PFLU1353	-0.874175	4.69166	6.9994e-20	5.27788e-19	Product: hypothetical protein
PFLU1354	-0.456635	3.35437	4.08065e-05	0.000108983	Product: putative aminotransferase
PFLU1355	0.194024	0.875307	0.321963	0.388021	Product: hypothetical protein
PFLU1356	0.252899	3.54603	0.0714392	0.104494	Product: LysR family transcriptional regulator
PFLU1357	0.943467	4.86262	4.33824e-22	3.64868e-21	Product: hypothetical protein
PFLU1358	-1.51023	0.771338	1.01117e-15	6.32887e-15	Product: hypothetical protein
PFLU1359	0.0196919	6.98322	0.855581	0.885491	Gene: pitA; Product: low-affinity inorganic phosphate transport membrane protein
PFLU1359A	0.986843	4.80692	3.73868e-23	3.29416e-22	Product: hypothetical protein
PFLU1361	0.3211	5.10957	0.00686582	0.0125822	Gene: pcaR; Product: pca regulon regulatory protein
PFLU1362	2.07192	4.51619	1.48715e-60	4.00247e-59	Gene: pcaK; Product: 4-hydroxybenzoate transporter
PFLU1363	0.850721	4.07289	8.52018e-13	4.60712e-12	Product: putative amino acid degradation-related transferase
PFLU1364	0.937039	3.55035	7.4247e-18	5.0764e-17	Gene: gctB; Product: glutaconate CoA-transferase subunit B
PFLU1365	0.967816	3.76993	3.39093e-16	2.17999e-15	Gene: pcaF; Product: beta-ketoadipyl CoA thiolase; Note: catalyzes the thiolytic cleavage of beta-ketoadipyl-CoA to succinate and acetyl-CoA
PFLU1366	0.957948	4.38432	7.11305e-30	7.94649e-29	Gene: pcaH; Product: protocatechuate 3,4-dioxygenase subunit beta
PFLU1367	1.09621	4.39328	6.84034e-36	9.48516e-35	Gene: pcaG; Product: protocatechuate 3,4-dioxygenase alpha chain
PFLU1368	0.286577	5.47161	0.000987708	0.00212972	Gene: kgtP; Product: alpha-ketoglutarate permease
PFLU1369	0.306244	5.15138	0.00602055	0.0111643	Gene: pcaB; Product: 3-carboxy-cis,cis-muconate cycloisomerase; Note: Catalyzes the cycloisomerization of cis,cis-muconate
PFLU1370	-0.103301	4.61871	0.242657	0.304594	Product: putative aromatic-hydrocarbons degradation-related hydrolase
PFLU1371	0.160485	3.61758	0.118999	0.163251	Gene: pcaC; Product: 4-carboxymuconolactone decarboxylase
PFLU1372	0.336581	3.69051	0.000158074	0.000392271	Product: hypothetical protein
PFLU1373	0.0949051	4.72727	0.30494	0.371054	Product: putative hemolysin-like protein; Note: also similar to the downstream CDS, PFLU1374, (513 aa); E(): 2e-82; 49.894% identity in 471 aa overlap
PFLU1374	0.126257	3.53875	0.209625	0.267844	Product: putative hemolysin-like protein; Note: also similar to the upstream CDS, PFLU1373, (497 aa); E(): 3.5e-82; 49.894% identity in 471 aa overlap
PFLU1375	0.43243	3.01521	0.000414021	0.00095721	Product: putative porin -like membrane protein
PFLU1376	-0.827544	6.57175	1.25558e-09	5.3561e-09	Product: hypothetical protein
PFLU1377	-0.968181	6.91605	7.82304e-11	3.66748e-10	Gene: hscC; Product: chaperone
PFLU1378	-0.329857	7.84393	0.00075174	0.00165837	Gene: oprM; Product: outer membrane protein; Note: also similar to PFLU4009, (491 aa); E(): 4e-112; 69.165% identity in 467 aa overlap and to PFLU4118, (465 aa); E(): 5.4e-79; 52.766% identity in 470 aa overlap
PFLU1379	-0.60867	9.30545	1.7573e-13	9.85322e-13	Gene: acrB; Product: acriflavine resistance protein B
PFLU1380	-0.546054	8.01121	6.82432e-11	3.2171e-10	Gene: acrA; Product: acriflavine resistance protein A
PFLU1381	0.435471	5.81273	5.20247e-08	1.93491e-07	Product: TetR family transcriptional regulator
PFLU1382	0.366827	6.16612	0.00113504	0.00242445	Product: putative carbon compunds degradation-like protein
PFLU1383	0.273993	3.44662	0.00657936	0.0120983	Product: hypothetical protein; Note: similarity reduced to the C-terminal part of the sequence in the database
PFLU1384	2.93533	9.08852	7.11894e-06	2.09187e-05	Product: putative anthranilate synthase component I
PFLU1385	2.10259	7.65938	2.92692e-05	7.98263e-05	Gene: trpG; Product: anthranilate synthase component II
PFLU1386	2.23105	6.65708	4.61026e-05	0.000122355	Product: putative LuxR family regulatory protein
PFLU1387	-0.552833	5.46487	0.000185934	0.00045719	Product: putative reductase
PFLU1388	0.268701	4.09375	0.150755	0.201221	Product: putative transporter-like membrane protein
PFLU1389	0.440895	3.74351	0.000307076	0.000725826	Product: putative ArsR family regulatory protein
PFLU1390	0.130394	3.82895	0.266709	0.330097	Product: hypothetical protein
PFLU1391	0.514467	0.730408	0.00602758	0.0111739	Product: putative acyltransferase
PFLU1392	0.196264	0.687058	0.312193	0.377809	Product: hypothetical protein
PFLU1394	0.340903	2.03591	0.0423217	0.065719	Product: putative hydrolase
PFLU1395	0.540754	0.934847	0.00578533	0.010772	Product: hypothetical protein
PFLU1396	-0.214471	5.02103	0.0556654	0.0838877	Product: hypothetical protein; Note: low G+C content (47.41%); No significant database matches
PFLU1397	0.261611	4.67981	0.0120828	0.0210542	Product: hypothetical protein
PFLU1398	0.282001	4.5123	0.0114765	0.0200923	Product: putative phospholipase
PFLU1399	0.346911	7.94678	9.24535e-05	0.000236057	Gene: bglX; Product: periplasmic beta-glucosidase
PFLU1400	-0.99929	5.80474	7.05772e-33	8.92922e-32	Product: hypothetical protein
PFLU1401	-0.719573	4.98922	1.5085e-13	8.48229e-13	Product: hypothetical protein
PFLU1402	-0.0109045	5.76825	0.883071	0.908543	Product: hypothetical protein
PFLU1403	0.389961	6.194	2.29569e-05	6.35474e-05	Product: hypothetical protein
PFLU1404	1.89419	5.5455	1.28372e-103	7.23893e-102	Product: hypothetical protein
PFLU1405	3.00293	7.50183	1.74126e-48	3.50807e-47	Product: putative TonB-dependent receptor protein
PFLU1406	0.586736	6.07621	1.66021e-05	4.66323e-05	Product: hypothetical protein
PFLU1407	0.593782	6.59329	2.62481e-06	8.10721e-06	Product: putative RNA polymerase sigma factor
PFLU1408	0.448542	4.06972	0.000155727	0.000386931	Product: putative dihydrodipicolinate synthase
PFLU1409	0.0610441	2.51161	0.637572	0.693563	Product: class II aldolase/adducin domain protein
PFLU1410	0.00865191	5.68836	0.914795	0.93388	Product: putative DNA-binding regulatory protein
PFLU1411	0.164347	6.24979	0.0275381	0.0443561	Product: hypothetical protein
PFLU1412	-0.0312691	3.51847	0.806532	0.84447	Product: alcohol dehydrogenase
PFLU1413	0.913366	4.1453	3.15394e-12	1.62105e-11	Product: putative transporter-like membrane protein
PFLU1414	0.278955	5.04603	0.0035595	0.00692144	Product: hypothetical protein
PFLU1415	0.356474	4.71104	0.000174452	0.000431023	Product: LysR family transcriptional regulator
PFLU1416	1.89247	4.38188	4.23102e-29	4.63065e-28	Product: putative CoA transferase family protein
PFLU1417	2.04037	4.2172	4.84798e-34	6.46507e-33	Product: putative hydroxymethylglutaryl-CoA lyase
PFLU1418	2.27135	5.14376	6.47278e-31	7.61935e-30	Product: putative transporter-like membrane protein
PFLU1419	1.19476	2.62222	1.70623e-08	6.62033e-08	Product: hypothetical protein
PFLU1420	0.343879	3.58981	0.0219166	0.0360969	Product: LysR family transcriptional regulator
PFLU1421	-0.468763	4.40954	1.06438e-06	3.45135e-06	Gene: fosA; Product: glutathione transferase
PFLU1422	0.136328	5.54316	0.302996	0.36922	Product: putative transporter-like protein
PFLU1423	-0.602388	6.12011	2.12789e-12	1.10909e-11	Product: hypothetical protein
PFLU1424	-0.343533	4.09366	0.00083632	0.00183063	Product: hypothetical protein
PFLU1425	0.194491	5.53753	0.0124104	0.0215617	Gene: ogt; Product: methylated-DNA--protein-cysteine methyltransferase
PFLU1426	0.145574	4.09278	0.0968385	0.136487	Product: hypothetical protein
PFLU1427	-0.0918356	5.60334	0.229847	0.290609	Product: putative phage-like protein
PFLU1428	0.465992	4.5333	2.14217e-08	8.22022e-08	Product: hypothetical protein
PFLU1429	-0.00877764	5.15544	0.924691	0.941871	Product: LysR family transcriptional regulator
PFLU1430	0.807173	3.68274	1.03876e-12	5.58078e-12	Product: putative transporter-like membrane protein
PFLU1431	0.600479	4.16593	4.69208e-10	2.07637e-09	Product: putative transporter-like membrane protein
PFLU1432	0.0718279	4.3823	0.450878	0.516973	Product: hypothetical protein
PFLU1433	0.0566398	6.05417	0.602084	0.660241	Product: hypothetical protein
PFLU1434	0.0499488	3.74217	0.62648	0.68338	Gene: phaG; Product: (R)-3-hydroxydecanoyl-ACP:CoA transacylase
PFLU1435	-0.886911	0.612084	9.04459e-07	2.96037e-06	Product: hypothetical protein
PFLU1436	0.314889	3.97034	0.00214703	0.00435959	Gene: rsuA; Product: ribosomal small subunit pseudouridine synthase A
PFLU1437	0.364921	2.53059	0.0793782	0.11469	Product: hypothetical protein
PFLU1438	-1.41353	6.10606	2.09509e-43	3.63783e-42	Product: putative methyl-accepting chemotaxis protein
PFLU1439	0.239094	4.64186	0.0170427	0.0287575	Product: putative lipoprotein
PFLU1440	0.00501317	7.05485	0.954201	0.964512	Product: putative hydratase/isomerase protein
PFLU1441	-0.0788047	6.89938	0.345209	0.411927	Gene: ung; Product: uracil-DNA glycosylase; Note: Excises uracil residues from the DNA which can arise as a result of misincorporation of dUMP residues by DNA polymerase or due to deamination of cytosine
PFLU1442	0.0986997	6.03806	0.186763	0.242417	Product: hypothetical protein
PFLU1443	0.00951568	5.07142	0.908108	0.928273	Product: hypothetical protein
PFLU1444	-0.174869	6.44208	0.0350758	0.0553972	Product: hypothetical protein
PFLU1445	0.231775	6.42557	0.00336064	0.00656278	Product: hypothetical protein; Note: the P. syringae entry presents similarities to the N-terminal region of PFLU1445 and the P. putaida entry to the C-terminal region
PFLU1446	1.25862	5.06666	6.52451e-39	9.90555e-38	Product: putative membrane-associated monoxygenase
PFLU1447	2.35349	5.8142	4.61547e-60	1.231e-58	Product: putative transporter-like membrane protein
PFLU1448	2.92824	3.90032	1.86143e-60	4.98712e-59	Product: putative transporter-like membrane protein
PFLU1449	3.2179	5.85141	1.77915e-124	1.33346e-122	Product: putative transporter-like exported protein
PFLU1450	3.0851	6.86296	8.92812e-257	2.64317e-254	Product: hypothetical protein
PFLU1451	0.39885	4.1571	4.34876e-05	0.000115726	Gene: tctD; Product: two component system, response regulator
PFLU1452	0.586724	4.98886	7.5668e-08	2.77075e-07	Product: putative two-component system sensor kinase
PFLU1453	0.36489	6.15396	7.06226e-06	2.07831e-05	Product: hypothetical protein
PFLU1454	0.122642	7.11541	0.14078	0.189532	Product: hypothetical protein
PFLU1455	-0.0403515	5.52742	0.619611	0.67676	Product: hypothetical protein
PFLU1456	0.159486	4.33464	0.179674	0.234091	Product: hypothetical protein
PFLU1458	0.0895839	5.5111	0.267726	0.331174	Product: putative phage integrase
PFLU1459	-0.0832781	5.54913	0.433783	0.499305	Product: hypothetical protein
PFLU1460	0.126094	5.04414	0.112575	0.155447	Product: hypothetical protein
PFLU1461	0.0798985	4.18967	0.337937	0.404391	Product: hypothetical protein
PFLU1462	0.079666	5.16788	0.391066	0.457609	Product: hypothetical protein
PFLU1463	0.0261783	4.86471	0.749675	0.795916	Product: hypothetical protein
PFLU1464	-0.334004	4.56826	0.00172564	0.00357507	Product: hypothetical protein
PFLU1465	0.469248	7.52507	4.5474e-08	1.69447e-07	Gene: nadB; Product: L-aspartate oxidase; Note: catalyzes the formation of oxaloacetate from L-aspartate
PFLU1467	-0.25567	8.94051	0.00316917	0.00621141	Gene: algU; Product: RNA polymerase sigma factor AlgU; Note: Member of the extracytoplasmic function sigma factors which are active under specific conditions; binds with the catalytic core of RNA polymerase to produce the holoenzyme and directs bacterial core RNA polymerase to specific promoter elements to initiate transcription; this sigma factor regulates genes involved in alginate biosynthesis
PFLU1468	-0.361051	9.45321	8.86367e-05	0.000226997	Gene: mucA; Product: sigma factor negative regulatory protein
PFLU1469	-0.00229986	7.72276	0.979204	0.98369	Gene: mucB; Product: sigma factor regulatory protein
PFLU1471	-0.170805	10.4295	0.0867601	0.124204	Product: putative exported heat-shock adaptation serine protease
PFLU1472	0.124505	7.88738	0.125015	0.170638	Product: putative peptidase
PFLU1473	0.294915	3.81659	0.0020391	0.00415755	Product: putative SirA-like protein
PFLU1474	0.165293	5.93595	0.0254696	0.0413795	Gene: perM; Product: putative permease
PFLU1475	-0.564472	7.89432	1.47737e-10	6.76006e-10	Product: putative redox-like protein
PFLU1476	0.00482451	6.96915	0.954533	0.964634	Product: putative regulatory protein
PFLU1477	0.308549	7.96788	0.00542343	0.0101524	Gene: dapA; Product: dihydrodipicolinate synthase; Note: catalyzes the formation of dihydrodipicolinate from L-aspartate 4-semialdehyde and pyruvate in lysine and diaminopimelate biosynthesis
PFLU1478	0.0675947	9.21171	0.471024	0.536333	Product: putative lipoprotein
PFLU1479	0.150077	7.84537	0.0918628	0.130499	Product: putative hydrolase
PFLU1480	-0.243719	9.0269	0.00530792	0.00995823	Gene: purC; Product: phosphoribosylaminoimidazole-succinocarboxamide synthase; Note: catalyzes the formation of (S)-2-(5-amino-1-(5-phospho-D-ribosyl)imidazole-4- carboxamido)succinate from 5-amino-1-(5-phospho-D-ribosyl)imidazole-4-carboxylate and L-aspartate in purine biosynthesis; SAICAR synthase
PFLU1481	0.119141	3.20137	0.312214	0.377809	Product: hypothetical protein
PFLU1482	0.0469319	6.33983	0.636406	0.692422	Product: putative colicind-pore forming protein; Note: N-terminus presents similarities to the E. coli database entry and the C-terminus to the P. syringae entry
PFLU1483	0.536758	3.66297	4.33963e-05	0.000115587	Product: hypothetical protein
PFLU1484	-1.41537	4.00163	1.13227e-40	1.83174e-39	Product: hypothetical protein
PFLU1485	-0.668642	4.66015	3.14553e-14	1.83676e-13	Product: putative methyl-accepting chemotaxis protein
PFLU1486	0.318762	1.97278	0.0261572	0.0423856	Product: hypothetical protein; Note: No significant database matches. Contains a TAT-secretion recognition signal close to the N-terminal region
PFLU1487	0.505581	4.84536	2.93229e-07	1.01119e-06	Product: LysR family transcriptional regulator
PFLU1488	0.631873	4.22191	1.13642e-05	3.26797e-05	Product: hypothetical protein
PFLU1489	0.743876	5.50477	1.92545e-07	6.79415e-07	Gene: citA; Product: citrate-proton symporter
PFLU1490	-0.281806	5.06881	0.000581893	0.00131203	Product: GntR family transcriptional regulator
PFLU1491	-0.0521523	4.87746	0.573256	0.634084	Product: short chain dehydrogenase
PFLU1492	1.06069	4.726	4.42628e-30	4.97306e-29	Product: hypothetical protein
PFLU1493	2.20345	4.13202	4.86727e-70	1.59222e-68	Product: hypothetical protein
PFLU1496	0.725371	2.16739	1.41104e-05	4.00899e-05	Product: putative transporter-like membrane protein
PFLU1498	0.448879	6.32044	7.43932e-05	0.000192856	Product: LysR family transcriptional regulator
PFLU1499	0.386985	6.90503	2.71141e-05	7.4188e-05	Product: hypothetical protein
PFLU1500	0.280287	6.64949	0.000214763	0.000520908	Product: LysR family transcriptional regulator
PFLU1501	1.26381	3.17093	6.35067e-21	5.05407e-20	Product: putative transporter-like membrane protein
PFLU1502	5.85546	7.58912	0	0	Product: putative dehydrogenase
PFLU1503	6.44705	7.47295	1.02416e-180	1.68445e-178	Product: hypothetical protein
PFLU1504	0.394348	5.17318	0.00109603	0.00235046	Product: LysR family transcriptional regulator
PFLU1505	-0.390094	5.19769	0.000180335	0.000444531	Product: hypothetical protein
PFLU1506	0.0319842	3.88478	0.74062	0.788282	Product: putative hydrolase
PFLU1507	0.275842	3.20146	0.0320151	0.0509299	Product: LysR family transcriptional regulator
PFLU1508	-0.0917702	3.36881	0.535572	0.59923	Product: hypothetical protein
PFLU1509	-0.190994	6.63306	0.0180017	0.0302549	Product: AraC family transcriptional regulator
PFLU1510	1.26603	3.08901	2.10295e-28	2.22748e-27	Gene: pobA; Product: 4-hydroxybenzoate 3-monooxygenase; Note: catalyzes the formation of protocatechuate from 4-hydroxybenzoate
PFLU1511	0.939207	5.531	3.56325e-08	1.34041e-07	Product: putative transporter-like membrane protein
PFLU1512	-0.194555	5.75918	0.0299907	0.0479932	Product: hypothetical protein
PFLU1513	-0.238905	6.44179	0.00649047	0.0119422	Gene: pheC; Product: cyclohexadienyl dehydratase
PFLU1514	-0.454261	2.26826	0.0047308	0.00897503	Product: putative glutamine synthetase
PFLU1515	-0.0974313	2.76103	0.481969	0.546933	Product: hypothetical protein
PFLU1516	0.58946	6.2424	4.58488e-07	1.54684e-06	Product: putative ribonuclease
PFLU1517	0.10359	5.3409	0.237628	0.299169	Product: hypothetical protein
PFLU1518	0.220579	5.73901	0.0886513	0.126453	Product: putative dehydrogenase
PFLU1519	-0.487301	7.81826	1.35656e-09	5.76196e-09	Product: putative nitroreductase
PFLU1520	0.0455863	4.76402	0.710617	0.760359	Product: hypothetical protein
PFLU1521	-0.0999419	4.98407	0.392087	0.458466	Product: hypothetical protein
PFLU1522	-0.751435	5.20766	1.81462e-18	1.28062e-17	Product: hypothetical protein
PFLU1523	0.571701	4.03994	1.07159e-06	3.47285e-06	Product: putative RNA methyltransferase
PFLU1524	0.709175	6.44904	5.02693e-22	4.20997e-21	Product: hypothetical protein
PFLU1525	-0.26204	4.37657	0.00265553	0.00529764	Product: putative lipoprotein
PFLU1526	0.127283	4.51478	0.159209	0.210937	Product: hypothetical protein
PFLU1527	-0.102584	3.41489	0.411517	0.477388	Product: hypothetical protein
PFLU1528	-0.413748	5.04786	1.28936e-06	4.13784e-06	Product: putative cyclic nucleotide-binding protein
PFLU1529	0.0152372	7.07968	0.870058	0.897493	Product: putative protease
PFLU1530	1.08532	4.97931	2.29709e-13	1.2783e-12	Product: hypothetical protein
PFLU1531	0.507975	5.6958	1.41412e-06	4.52108e-06	Product: putative amidotransferase
PFLU1532	0.401604	5.21789	2.05135e-05	5.72386e-05	Product: hypothetical protein
PFLU1533	0.818176	6.8541	4.03313e-27	4.10312e-26	Product: LysR family transcriptional regulator
PFLU1534	1.03416	5.69162	1.55659e-16	1.01281e-15	Product: LamB/YcsF family protein
PFLU1535	1.35968	4.41135	2.80996e-21	2.27915e-20	Product: hypothetical protein
PFLU1536	1.36595	4.27506	3.37697e-20	2.60352e-19	Product: putative hydrolase
PFLU1537	-0.149389	6.9261	0.0592744	0.0886719	Product: hypothetical protein
PFLU1538	-0.238462	7.13584	0.00582301	0.0108353	Product: putative ATP-binding protein
PFLU1539	-1.19962	3.8828	1.55759e-27	1.62082e-26	Product: hypothetical protein
PFLU1540	-0.360481	7.90857	3.68029e-05	9.89601e-05	Gene: cysK; Product: cysteine synthase A
PFLU1541	-0.14779	7.16104	0.0919155	0.130542	Product: hypothetical protein
PFLU1542	0.320327	6.98643	0.00296628	0.00585445	Gene: acnA; Product: aconitate hydratase; Note: catalyzes the conversion of citrate to isocitrate
PFLU1543	0.103015	6.51088	0.192459	0.248494	Product: putative RNA 2'-O-ribose methyltransferase
PFLU1544	0.0179121	4.2538	0.834954	0.868546	Product: sulfur transfer protein SirA; Note: TusA; transfers sulfur to TusBCD complex; involved in thiouridation of U34 position of some tRNAs
PFLU1545	0.605435	3.77391	5.70879e-05	0.00015023	Gene: norM; Product: multidrug resistance protein
PFLU1546	0.0512924	5.20071	0.622656	0.679585	Gene: pdxB; Product: erythronate-4-phosphate dehydrogenase; Note: Required for the de novo synthesis of pyroxidine via the pdxA branch; catalyzes the formation of 3-hydroxy-4-phospho-hydroxy-alpha-ketobutyrate from erythronate-4-phosphate
PFLU1547	-0.198334	7.03902	0.0411275	0.0640662	Product: hypothetical protein
PFLU1548	0.576346	5.29621	0.000163033	0.000404067	Product: putative ABC transporter ATP-binding membrane protein
PFLU1549	0.241673	7.51257	0.0240359	0.0392489	Product: putative lytic transglycosylase
PFLU1550	0.207255	7.25567	0.162999	0.215236	Product: putative ABC transporter ATP-binding protein
PFLU1551	-0.577209	8.61487	5.26822e-06	1.57541e-05	Product: hypothetical protein
PFLU1552	-0.298151	2.2777	0.0534823	0.0810516	Product: hypothetical protein
PFLU1553	-0.641063	9.15401	3.96822e-15	2.42976e-14	Gene: fadB; Product: multifunctional fatty acid oxidation complex subunit alpha; Note: includes enoyl-CoA hydratase, delta(3)-cis-delta(2)-trans-enoyl-CoA isomerase, 3-hydroxyacyl-CoA dehydrogenase, and 3-hydroxybutyryl-CoA epimerase; catalyzes the formation of an hydroxyacyl-CoA by addition of water on enoyl-CoA; also exhibits 3-hydroxyacyl-CoA epimerase and 3-hydroxyacyl-CoA dehydrogenase activ…
PFLU1554	-0.584257	8.03304	4.26533e-12	2.17528e-11	Gene: fadA; Product: 3-ketoacyl-CoA thiolase; Note: FadA; fatty acid oxidation complex component beta; functions in a heterotetramer with FadB; similar to FadI2J2 complex; functions in beta-oxidation of fatty acids
PFLU1555	-0.426592	5.07717	1.39954e-07	5.01009e-07	Product: hypothetical protein
PFLU1556	0.143741	8.98267	0.137345	0.185467	Gene: topA; Product: DNA topoisomerase I; Note: catalyzes the ATP-dependent breakage of single-stranded DNA followed by passage and rejoining, maintains net negative superhelicity
PFLU1557	-0.0250555	6.30555	0.755219	0.800941	Product: hypothetical protein
PFLU1558	0.385658	6.43321	2.34082e-07	8.17699e-07	Product: hypothetical protein
PFLU1559	0.258705	5.60094	0.00131776	0.00278758	Product: hypothetical protein
PFLU1560	0.155953	6.82923	0.0854	0.122583	Gene: lexA; Product: LexA repressor; Note: Represses a number of genes involved in the response to DNA damage
PFLU1561	-0.0893256	7.0102	0.319155	0.38495	Product: TetR family transcriptional regulator
PFLU1562	0.133431	5.73048	0.204198	0.261361	Gene: nagZ; Product: beta-hexosaminidase; Note: hydrolyzes the terminal non-reducing N-acetyl-D-hexosamine residues in N-acetyl-beta-D-hexosaminides
PFLU1563	0.257324	7.77128	0.00210723	0.00428613	Product: putative helicase
PFLU1564	-0.00868055	6.02213	0.927426	0.943845	Product: hypothetical protein
PFLU1565	0.125805	8.53659	0.190176	0.246128	Gene: mfd; Product: transcription-repair coupling factor
PFLU1566	-0.266868	10.5072	0.00623396	0.0115204	Gene: gap; Product: glyceraldehyde-3-phosphate dehydrogenase; Note: catalyzes the formation of 3-phospho-D-glyceroyl phosphate from D-glyceraldehyde 3-phosphate; involved in growth under gluconeogenic conditions and in glycolytic activity at high ATP concentrations in Corynebacterium; NAD and NADP dependent
PFLU1568	-0.0127073	3.37902	0.894425	0.917832	Product: hypothetical protein
PFLU1569	0.287512	8.92213	0.000529745	0.00119901	Gene: sthA; Product: soluble pyridine nucleotide transhydrogenase; Note: catalyzes the conversion of NADPH to NADH
PFLU1570	0.0435052	6.87985	0.556452	0.619897	Product: putative glycerophosphoryl diester phosphodiesterase
PFLU1571	0.0379993	5.71493	0.61748	0.674682	Product: hypothetical protein
PFLU1572	0.241268	6.18595	0.0266917	0.0431218	Product: putative lipoprotein releasing system, membrane protein
PFLU1573	0.0407047	5.34002	0.666679	0.720066	Gene: lolD; Product: lipoprotein releasing system ATP-binding protein
PFLU1574	0.146059	5.07518	0.166098	0.218548	Product: putative lipoprotein releasing system, membrane protein
PFLU1575	0.311862	3.23409	0.0297794	0.0477196	Product: putative heavy metal two-component system, sensor kinase
PFLU1576	0.106698	2.91574	0.415401	0.481329	Gene: cusR; Product: heavy metal two component system, response regulator; Note: Also similar to PFLU4171, (224 aa); E(): 2.5e-44; 58.904% identity in 219 aa overlap
PFLU1577	-0.258504	4.31624	0.00464389	0.00881862	Product: hypothetical protein
PFLU1578	0.0964378	6.70569	0.227923	0.288299	Gene: queF; Product: 7-cyano-7-deazaguanine reductase; Note: catalyzes the NADPH-dependent reduction of 7-cyano-7-deazaguanine (preQ0) to 7-aminomethyl-7-deazaguanine (preQ1) in queuosine biosynthesis
PFLU1579	-0.945416	6.34247	1.3875e-20	1.08526e-19	Product: hypothetical protein
PFLU1580	0.454019	1.75545	0.00601236	0.0111561	Product: hypothetical protein
PFLU1581	-0.084164	8.45463	0.307371	0.373628	Product: hypothetical protein
PFLU1582	-0.872221	7.50448	5.72054e-19	4.14581e-18	Product: hypothetical protein
PFLU1583	0.519672	8.65135	5.71968e-10	2.51047e-09	Product: putative response regulator
PFLU1584	0.716437	8.31378	2.89467e-14	1.69194e-13	Product: hypothetical protein
PFLU1585	-0.603757	9.31976	1.14955e-12	6.14302e-12	Gene: talB; Product: transaldolase B
PFLU1586	0.126659	5.68001	0.187833	0.243521	Gene: dusA; Product: tRNA-dihydrouridine synthase A
PFLU1587	0.207534	5.78781	0.0354412	0.0558253	Product: putative phage integrase
PFLU1588	0.246261	3.58307	0.0124413	0.021609	Product: putative phage capsid-like protein
PFLU1589	-0.12513	3.30265	0.300629	0.366561	Product: putative capsid scafolding protein
PFLU1590	0.31857	1.69573	0.132672	0.180214	Product: terminase ATPase subunit
PFLU1591	0.00665754	1.635	0.961483	0.969938	Product: presumed portal vertex protein
PFLU1591A	-0.345687	4.12851	0.00184953	0.00380114	Product: hypothetical protein; Note: No significant database matches. Very low G+C content (39.53%)
PFLU1591B	0.240486	2.93313	0.100938	0.141223	Product: hypothetical protein; Note: No significant database matches. Very low G+C content (37.85%)
PFLU1592	-0.517756	1.92242	0.00254601	0.00510495	Product: hypothetical protein
PFLU1593	0.229794	1.62298	0.199783	0.256487	Product: hypothetical protein
PFLU1594	-0.0447226	2.08124	0.776083	0.817854	Product: hypothetical protein
PFLU1595	-1.68988	7.97844	2.68216e-55	6.48206e-54	Product: hypothetical protein
PFLU1596	-0.625348	1.62281	3.66005e-05	9.85052e-05	Product: hypothetical protein
PFLU1597	-0.996709	7.35686	5.50928e-22	4.60091e-21	Product: hypothetical protein
PFLU1600	-0.051004	1.84824	0.730837	0.778429	Product: hypothetical protein
PFLU1601	-0.120025	4.43668	0.241434	0.303252	Product: hypothetical protein; Note: Similarity matches reduced to the N-terminal region of this CDS
PFLU1602	-0.909715	4.20565	2.34098e-16	1.51651e-15	Product: putative transporter-like membrane protein
PFLU1603	0.184412	3.01937	0.185421	0.241043	Product: putative two-component system sensor kinase
PFLU1604	-0.215129	1.25105	0.252203	0.314974	Product: putative two-component system, EAL domain response regulator
PFLU1605	-0.0529635	4.12808	0.6625	0.716206	Product: putative two-component system sensor kinase
PFLU1606	0.142849	2.02236	0.401484	0.46749	Product: putative two-component system LuxR family response regulator
PFLU1607	0.299512	0.921207	0.142002	0.191003	Product: putative fimbrial-like protein
PFLU1608	0.028858	1.39164	0.855845	0.88561	Product: putative fimbrial-like protein
PFLU1609	0.104022	2.0641	0.46824	0.53386	Product: putative fimbrial-like protein
PFLU1610	0.0830628	3.26222	0.581681	0.641485	Product: putative fimbrial usher outer membrane protein
PFLU1611	-0.056305	1.36915	0.768439	0.812197	Product: putative fimbrial-like chaperone protein
PFLU1612	-0.0887442	4.04485	0.381126	0.448281	Product: putative fimbrial protein
PFLU1613	-2.43708	8.85807	1.90798e-146	1.94779e-144	Gene: mqo; Product: malate:quinone oxidoreductase; Note: malate dehydrogenase; catalyzes the oxidation of malate to oxaloacetate
PFLU1614	-0.404361	1.80543	0.0126471	0.0219342	Product: hypothetical protein
PFLU1615	0.0073216	3.85201	0.950582	0.961954	Product: LysR family transcriptional regulator
PFLU1616	1.00345	6.29912	3.29966e-17	2.19767e-16	Product: putative lipoprotein
PFLU1617	0.279002	6.82711	0.00690189	0.0126403	Product: hypothetical protein
PFLU1618	0.369317	3.53512	7.64122e-05	0.00019783	Product: hypothetical protein
PFLU1619	-0.268064	7.33848	0.00547972	0.0102448	Product: putative decarboxylase
PFLU1620	-0.110452	3.52995	0.307917	0.374062	Product: hypothetical protein
PFLU1621	-0.394624	9.33143	1.98113e-06	6.23286e-06	Product: trans-2-enoyl-CoA reductase; Note: enzyme from Treponema denticola exhibits NADH-dependent trans-2-enoyl-CoA reductase activity
PFLU1622	0.241873	6.10197	0.0386731	0.0604976	Product: hypothetical protein
PFLU1623	0.158466	5.60554	0.210584	0.268837	Product: LysR family transcriptional regulator
PFLU1624	-0.201233	3.10265	0.226652	0.286876	Gene: argD; Product: acetylornithine aminotransferase; Note: catalyzes the formation of N-acetyl-l-glutamate 5-semialdehyde from 2-oxoglutarate and N(2)-acetyl-L-ornithine
PFLU1625	0.376469	3.73457	0.0332189	0.0526893	Product: putative DNA-binding transcriptional regulator
PFLU1626	0.172229	3.65677	0.225617	0.28575	Product: inner membrane transport protein YdhC; Note: uncharacterized member of the major facilitator superfamily (MFS)
PFLU1627	0.777727	2.51797	1.7839e-06	5.64536e-06	Product: hypothetical protein
PFLU1628	0.431304	3.34472	1.50973e-05	4.25874e-05	Product: putative transporter-like membrane protein
PFLU1629	-0.100608	5.21763	0.232566	0.293546	Product: putative peptidase
PFLU1630	-0.527937	6.18321	1.04899e-12	5.62596e-12	Product: putative LuxR family regulatory protein
PFLU1631	-0.437915	4.75042	9.98477e-05	0.000253624	Product: putative proline iminopeptidase
PFLU1632	-0.254075	3.08962	0.165594	0.218079	Product: putative peptide ABC transporter permease
PFLU1633	-0.491757	3.72361	0.000394638	0.000914898	Product: putative peptide ABC transporter permease
PFLU1634	-0.611779	3.94093	4.02492e-05	0.000107592	Product: putative peptide ABC transporter ATP-binding protein
PFLU1635	-0.601845	3.54835	1.21996e-05	3.49463e-05	Product: putative peptide ABC transporter ATP-binding protein
PFLU1636	-1.58765	8.18702	3.85596e-84	1.55314e-82	Product: putative peptide ABC transporter substrate-binding protein
PFLU1637	-0.760177	6.9353	5.42915e-23	4.7413e-22	Product: short chain dehydrogenase
PFLU1638	-0.111938	6.36794	0.12777	0.173915	Product: phosphoglycolate phosphatase; Note: catalyzes the dephosphorylation of 2-phosphoglycolate to form glycolate and phosphate
PFLU1639	-0.193131	6.8561	0.0089609	0.016078	Gene: ubiG; Product: 3-demethylubiquinone-9 3-methyltransferase; Note: Involved in ubiquinone biosynthesis
PFLU1640	0.321833	5.66152	0.00243791	0.00490814	Product: N-ethylammeline chlorohydrolase; Note: Catalyzes the hydrolytic cleavage of a carbon-halogen bond in N-ethylammeline
PFLU1641	0.247867	5.70735	0.0471665	0.072388	Gene: mtnA; Product: methylthioribose-1-phosphate isomerase; Note: isomerizes methylthioribose-1-phosphate into methylthioribulose-1-phosphate; involved in methionine salvage pathway
PFLU1643	-0.125893	9.92144	0.180746	0.235363	Gene: gyrA; Product: DNA gyrase subunit A; Note: negatively supercoils closed circular double-stranded DNA
PFLU1644	-0.191121	8.18001	0.0182394	0.0305849	Gene: serC; Product: phosphoserine aminotransferase; Note: catalyzes the formation of 3-phosphonooxypyruvate and glutamate from O-phospho-L-serine and 2-oxoglutarate; required both in major phosphorylated pathway of serine biosynthesis and in the biosynthesis of pyridoxine
PFLU1645	-0.275271	8.53029	0.000613639	0.00137627	Gene: pheA; Product: chorismate mutase/prephenate dehydratase
PFLU1646	-0.187497	7.97016	0.03749	0.0588178	Gene: hisC; Product: histidinol-phosphate aminotransferase; Note: catalyzes the formation of L-histidinol phosphate from imidazole-acetol phosphate and glutamate in histidine biosynthesis
PFLU1647	0.139893	7.9851	0.253648	0.316568	Product: bifunctional cyclohexadienyl dehydrogenase/ 3-phosphoshikimate 1-carboxyvinyltransferase; Note: catalyzes the formation of 4-hydroxyphenylpyruvate from prephenate and the formation of tyrosine from arogenate and catalyzes the formation of 5-O-(1-carboxyvinyl)-3-phosphoshikimate from phosphoenolpyruvate and 3-phosphoshikimate in tryptophan biosynthesis
PFLU1648	0.216703	9.36812	0.00885153	0.0159107	Gene: cmk; Product: cytidylate kinase; Note: Catalyzes the formation of (d)CDP from ATP and (d)CMP
PFLU1649	-0.0861249	12.9214	0.338796	0.405187	Gene: rpsA; Product: 30S ribosomal protein S1; Note: in Escherichia coli this protein is involved in binding to the leader sequence of mRNAs and is itself bound to the 30S subunit; autoregulates expression via a C-terminal domain; in most gram negative organisms this protein is composed of 6 repeats of the S1 domain while in gram positive there are 4 repeats; the S1 nucleic acid-binding domain is…
PFLU1650	-0.130689	4.21462	0.181142	0.235827	Product: putative lipoprotein
PFLU1651	0.397676	6.85578	1.96315e-07	6.91893e-07	Gene: ihfB; Product: integration host factor subunit beta; Note: This protein is one of the two subunits of integration host factor, a specific DNA-binding protein that functions in genetic recombination as well as in transcriptional and translational control
PFLU1652	-0.0604392	5.3175	0.482831	0.547566	Product: hypothetical protein
PFLU1653	-0.266916	5.41658	0.0128576	0.0222666	Product: putative transporter-like membrane protein
PFLU1654	-1.20939	7.71313	7.53621e-31	8.80116e-30	Product: hypothetical protein
PFLU1655	-0.96059	7.97187	2.90834e-19	2.13387e-18	Product: hypothetical protein
PFLU1656	-0.473215	5.73434	1.29191e-06	4.14377e-06	Product: hypothetical protein
PFLU1657	-0.791829	8.22814	1.30051e-17	8.84076e-17	Gene: fnl1; Product: polysaccharide biosynthesis protein
PFLU1658	-0.733416	8.42195	1.68019e-16	1.09084e-15	Gene: fnl2; Product: NAD dependent epimerase/dehydratase
PFLU1659	-0.605935	8.36221	1.35968e-10	6.25051e-10	Gene: fnl3; Product: UDP-N-acetylglucosamine2-epimerase
PFLU1660	-0.446431	7.66713	1.67513e-06	5.31731e-06	Product: putative glycosyltransferase
PFLU1662	-0.232546	6.79197	0.00780177	0.0141384	Product: hypothetical protein
PFLU1663	-0.784119	7.97721	3.81463e-19	2.7919e-18	Product: 3-oxoacyl-ACP synthase III
PFLU1664	-0.518994	7.49527	1.17638e-09	5.05103e-09	Product: putative dehydrogenase
PFLU1665	-0.48601	6.99666	4.59076e-10	2.03457e-09	Product: putative transferase
PFLU1666	-0.464336	7.24426	9.05059e-08	3.29573e-07	Product: putative 3-oxoacyl-(Acyl-carrier-protein) synthase III
PFLU1667	-0.400621	7.92266	2.77226e-06	8.5359e-06	Product: putative aminotransferase
PFLU1668	-0.30202	8.06001	0.00105354	0.00226507	Product: putative polysaccharide biosynthesis-related membrane protein
PFLU1669	-0.598217	5.17884	7.45426e-06	2.1839e-05	Product: hypothetical protein
PFLU1670	0.144403	5.93783	0.0417058	0.0648647	Product: TetR family transcriptional regulator
PFLU1671	0.0195269	4.00181	0.848613	0.879817	Product: GntR family transcriptional regulator
PFLU1672	-0.30048	5.38467	0.000192115	0.00047102	Product: hypothetical protein
PFLU1673	-0.605543	4.75124	1.12761e-13	6.37687e-13	Product: hypothetical protein
PFLU1674	0.306277	2.4111	0.0213148	0.035233	Product: putative amino acid transporter-like, membrane protein
PFLU1676	-0.0560828	1.96722	0.715555	0.764214	Gene: kdpA; Product: potassium-transporting ATPase subunit A; Note: catalyzes the hydrolysis of ATP coupled with the exchange of hydrogen and potassium ions
PFLU1677	0.102786	1.65211	0.591614	0.65038	Gene: kdpB; Product: potassium-transporting ATPase subunit B; Note: One of the components of the high-affinity ATP-driven potassium transport (or KDP) system, which catalyzes the hydrolysis of ATP coupled with the exchange of hydrogen and potassium ions
PFLU1678	0.240047	2.32885	0.12256	0.167632	Gene: kdpC; Product: potassium-transporting ATPase subunit C; Note: One of the components of the high-affinity ATP-driven potassium transport (or KDP)system, which catalyzes the hydrolysis of ATP coupled with the exchange of hydrogen and potassium ions. The C subunit may be involved in assembly of the KDP complex
PFLU1679	0.245243	4.25638	0.0558006	0.0840274	Gene: kdpD; Product: two-component system sensor kinase
PFLU1680	0.286222	4.33916	0.00431531	0.0082529	Gene: kdpE; Product: two-component system response regulator
PFLU1681	0.0281004	6.14892	0.697997	0.748703	Product: putative phospholipase
PFLU1682	-0.438042	6.68198	2.58289e-08	9.84758e-08	Product: putative lipoprotein
PFLU1683	-0.145796	6.53569	0.0450428	0.0694346	Product: hypothetical protein
PFLU1684	0.0350371	5.45476	0.668087	0.721062	Product: hypothetical protein
PFLU1685	-0.00135243	3.32426	0.990526	0.992538	Product: hypothetical protein
PFLU1686	-0.0820404	4.28863	0.374858	0.441963	Product: putative RHS repeat-like protein
PFLU1687	-0.256886	3.76978	0.0299552	0.0479494	Product: putative methyl-accepting chemotaxis protein
PFLU1688	-0.0220129	4.83854	0.843141	0.875371	Product: putative deoxyribonuclease
PFLU1689	1.35255	5.43183	4.10802e-42	6.89053e-41	Product: putative transglycosylase
PFLU1690	0.628131	4.66408	8.70907e-15	5.27264e-14	Product: hypothetical protein
PFLU1691	-0.169546	7.55636	0.042566	0.0660465	Product: hypothetical protein
PFLU1692	0.362963	5.50382	1.58186e-06	5.02746e-06	Product: hypothetical protein
PFLU1693	0.176943	3.72843	0.0772207	0.11201	Product: putative ABC transporter membrane protein
PFLU1694	0.184252	2.66077	0.210555	0.268837	Product: putative ABC transporter ATP-binding protein
PFLU1695	0.165902	3.36144	0.129595	0.176358	Product: hypothetical protein
PFLU1696	0.0569437	5.96766	0.421929	0.487675	Gene: greB; Product: transcription elongation factor
PFLU1697	0.0611585	6.58599	0.531805	0.596105	Product: putative ABC transporter permease
PFLU1698	-0.0217463	5.40808	0.810908	0.848151	Product: putative ABC transportsystem, ATP-binding protein
PFLU1699	-0.0727691	6.37217	0.326833	0.39309	Product: putative acyl-CoA thioesterase
PFLU1700	0.132628	3.94291	0.236724	0.298095	Product: hypothetical protein
PFLU1701	0.138375	7.34781	0.133946	0.181819	Product: hypothetical protein
PFLU1702	-0.352325	12.6033	0.000183708	0.000452336	Gene: oprI; Product: major outer membrane lipoprotein
PFLU1703	0.294439	7.50976	0.001109	0.00237569	Product: hypothetical protein
PFLU1704	0.361653	8.26913	0.000174491	0.000431023	Gene: aroG; Product: phospho-2-dehydro-3-deoxyheptonate aldolase; Note: catalyzes the formation of 3-deoxy-D-arabino-hept-2-ulosonate 7 phosphate from phosphoenolpyruvate and D-erythrose 4-phosphate, phenylalanine sensitive
PFLU1705	0.24512	5.41685	0.0176111	0.0296406	Product: hypothetical protein
PFLU1706	-0.054074	5.21691	0.532851	0.596523	Product: hypothetical protein
PFLU1707	-0.112196	5.98736	0.201991	0.258928	Product: 2-dehydropantoate 2-reductase; Note: catalyzes the formation of 2-dehydropantoate from (R)-pantoate
PFLU1708	-0.288402	6.04024	9.16868e-05	0.000234504	Product: putative 5'-nucleotidase
PFLU1709	-0.119821	4.68528	0.135874	0.184183	Product: putative universal stress-like protein
PFLU1710	0.116366	8.23574	0.26433	0.327735	Gene: cysB; Product: transcriptional regulator CysB; Note: LysR-type transcriptional regulator; contains helix-turn-helix (HTH) motif; in Escherichia coli this protein regulates cysteine biosynthesis by controlling expression of the cys regulon; autoregulates expression; crystal structure of Klebsiella aerogenes showed tetramer formation
PFLU1711	0.110253	4.27405	0.197786	0.254414	Product: hypothetical protein
PFLU1712	0.0197027	4.01873	0.831713	0.865631	Product: hypothetical protein
PFLU1713	0.225776	5.18186	0.0347833	0.0549792	Product: hypothetical protein
PFLU1714	-0.483038	10.9115	4.12514e-07	1.40293e-06	Product: elongation factor P; Note: Involved in peptide bond synthesis; alters the affinity of the ribosome for aminoacyl-tRNA
PFLU1715	1.13609	3.02132	1.35776e-13	7.65645e-13	Product: putative exported lipase
PFLU1716	0.910889	2.0334	6.05453e-08	2.23915e-07	Gene: ohrB; Product: organic hydroperoxide resistance protein
PFLU1717	-0.00536955	4.79802	0.956682	0.966475	Gene: ohrR; Product: organic hydroperoxide resistance transcriptional regulator
PFLU1718	0.209909	2.88964	0.276612	0.340291	Product: LysR family transcriptional regulator
PFLU1719	0.421444	3.44957	0.000828398	0.00181665	Product: hypothetical protein
PFLU1720	0.234643	4.51414	0.0610667	0.0908254	Product: LysR family transcriptional regulator
PFLU1721	0.928506	0.986659	1.37805e-06	4.41049e-06	Product: hypothetical protein
PFLU1722	0.232713	5.36673	0.0135571	0.0233484	Product: hypothetical protein
PFLU1723	0.317928	5.92984	0.00152007	0.00317585	Gene: aroH; Product: phospho-2-dehydro-3-deoxyheptonate aldolase
PFLU1724	0.163426	4.48408	0.134182	0.182098	Product: hypothetical protein
PFLU1725	0.394708	3.476	0.000224268	0.000542218	Product: enoyl-CoA hydratase; Note: Catalyzes the reversible hydration of unsaturated fatty acyl-CoA to beta-hydroxyacyl-CoA
PFLU1726	0.378157	7.11875	0.0213898	0.0353383	Gene: deaD; Product: cold-shock dead-box protein A
PFLU1727	0.00822251	2.44513	0.965682	0.973574	Product: putative aromatic ring dioxygenase
PFLU1728	-0.525212	5.75676	2.84934e-13	1.57673e-12	Gene: tpm; Product: thiopurine S-methyltransferase
PFLU1730	0.898294	9.55914	6.55103e-27	6.58551e-26	Gene: htpX; Product: heat shock protein HtpX; Note: putative metalloprotease
PFLU1731	0.451378	8.20437	1.20196e-06	3.86992e-06	Product: aminotransferase AlaT; Note: broad specificity; family IV; in Corynebacterium glutamicum this protein can use glutamate, 2-aminobutyrate, and aspartate as amino donors and pyruvate as the acceptor
PFLU1732	-0.180824	7.03469	0.0213904	0.0353383	Gene: msrB; Product: methionine sulfoxide reductase B; Note: this stereospecific enzymes reduces the R isomer of methionine sulfoxide while MsrA reduces the S form; provides protection against oxidative stress
PFLU1732A	-0.0187721	5.84007	0.801639	0.84009	Product: putative transposase
PFLU1734	-0.0117671	6.00961	0.8854	0.910306	Gene: gpx1; Product: glutathione peroxidase
PFLU1735	0.0732553	4.57111	0.393249	0.459619	Product: putative MarR family regulatory protein
PFLU1736	0.0726733	5.73302	0.368813	0.436138	Product: putative two-component system sensor kinase
PFLU1737	0.105036	7.24959	0.197825	0.254414	Product: hypothetical protein
PFLU1738	0.0387013	5.84344	0.632477	0.689033	Product: hypothetical protein
PFLU1739	-0.147532	5.6021	0.0697893	0.102257	Product: putative two-component system sensor kinase
PFLU1740	-0.320247	1.8849	0.0493352	0.0754621	Product: putative two-component system response regulator
PFLU1741	0.228404	2.22529	0.101962	0.142453	Product: putative two-component system response regulator
PFLU1742	-0.725976	6.48565	1.46238e-19	1.08642e-18	Product: deoxyguanosinetriphosphate triphosphohydrolase-like protein; Note: dGTPase family type 3 subfamily, presumably hydrolyzes dGTP to deoxyguanosine and triphosphate
PFLU1743	-0.245147	2.3951	0.0829864	0.119408	Product: EAL domain-containing protein
PFLU1744	-0.930942	5.5728	1.8101e-32	2.26109e-31	Product: hypothetical protein
PFLU1745	-1.02087	6.16778	7.34097e-41	1.19741e-39	Product: hypothetical protein
PFLU1746	-1.07379	6.43172	2.20194e-45	4.02398e-44	Product: hypothetical protein
PFLU1747	-0.108377	2.52263	0.427476	0.492909	Product: putative ammonia transporter-like membrane protein
PFLU1748	0.10557	2.98149	0.345872	0.412552	Product: putative glutathione-regulated potassium-efflux transporter membrane protein
PFLU1749	-0.0351393	4.99357	0.716284	0.764854	Product: hypothetical protein
PFLU1750	0.228133	4.90529	0.00585014	0.0108824	Product: hypothetical protein
PFLU1751	0.0476534	5.38324	0.589686	0.648884	Product: putative ribosomal subunit pseudouridine synthase
PFLU1752	-0.908074	9.42016	8.18052e-16	5.14738e-15	Product: putative lipoprotein
PFLU1753	0.330934	4.26509	0.00274229	0.00545968	Gene: mobA; Product: molybdopterin-guanine dinucleotide biosynthesis protein MobA; Note: in Escherichia coli MobA links a guanosine 5'-phosphate to molydopterin to form molybdopterin guanine dinucleotide during molybdenum cofactor biosynthesis
PFLU1754	0.159033	5.91324	0.139726	0.188198	Gene: moaB; Product: molybdenum cofactor biosynthesis protein B
PFLU1755	0.214658	6.57714	0.0338333	0.0535921	Gene: moeA; Product: molybdopterin biosynthesis protein
PFLU1756	0.0410351	3.30618	0.684165	0.735599	Product: hypothetical protein; Note: similarity with the E. coli entry reduced to the C-terminal region of the sequence in the database
PFLU1757	-0.1517	4.8603	0.136926	0.185142	Product: hypothetical protein
PFLU1758	1.11503	4.04693	9.9906e-11	4.65416e-10	Gene: ccmA; Product: cytochrome c biogenesis protein CcmA; Note: ATP-binding protein; required for proper cytochrome c maturation
PFLU1759	1.09399	4.63898	2.72069e-24	2.49369e-23	Gene: ccmB; Product: cytochrome C biogenesis, heme exporter protein B
PFLU1760	2.10082	5.0367	6.16875e-90	2.80963e-88	Gene: ccmC; Product: cytochrome C biogenesis, heme exporter protein C
PFLU1761	2.05631	2.78512	4.24365e-31	5.04552e-30	Gene: ccmD; Product: cytochrome C biogenesis, heme exporter protein
PFLU1762	2.0079	4.63492	1.01182e-48	2.05171e-47	Gene: ccmE; Product: cytochrome c-type biogenesis protein CcmE; Note: CycJ; periplasmic heme chaperone that binds heme transiently via a histidine residue and delivers it to newly synthesized and exported c-type cytochromes; requires the ATP hydrolysis activity of the CcmA protein in order to transfer the heme to the apocytochrome; part of the cytochrome c maturation system; periplasmic protein a…
PFLU1763	2.02474	6.52388	2.10548e-92	1.01354e-90	Gene: ccmF; Product: cytochrome C biogenesis protein
PFLU1764	2.11636	4.96598	5.18273e-59	1.36386e-57	Gene: dsbE; Product: cytochrome C biogenesis, thiol:disulfide interchange protein
PFLU1765	2.05932	3.99382	8.02683e-48	1.58423e-46	Gene: ccmH; Product: cytochrome C biogenesis protein
PFLU1766	1.16427	5.26944	2.42223e-30	2.75808e-29	Product: putative cytochrome C biogenesis protein
PFLU1767	0.248462	4.97129	0.0297254	0.0476718	Product: putative lipoprotein
PFLU1768	-0.433042	3.83992	2.78355e-05	7.60915e-05	Product: hypothetical protein
PFLU1769	-1.2163	8.00759	2.48999e-38	3.72304e-37	Product: putative transporter-like membrane protein
PFLU1770	-1.21813	7.20923	2.7619e-31	3.30368e-30	Product: putative chorismate mutase
PFLU1771	-1.54517	8.37956	4.4501e-39	6.791e-38	Product: putative p-aminobenzoic acid synthase
PFLU1772	-1.56263	6.09107	7.69339e-52	1.7125e-50	Product: putative chorismate mutase/prephenate dehydrogenase
PFLU1773	-1.21023	8.16794	2.66314e-26	2.61934e-25	Product: hypothetical protein
PFLU1774	-1.40327	7.96806	1.7524e-32	2.19364e-31	Product: putative methyltransferase
PFLU1775	-1.42881	9.2551	5.5229e-31	6.52717e-30	Product: putative oxidoreductase
PFLU1777	0.0269103	0.591263	0.895525	0.918801	Gene: phnC; Product: phosphonate ABC transporter ATP-binding protein
PFLU1778	-0.379883	0.724507	0.0772431	0.112015	Gene: phnD; Product: phosphonate ABC transporter substrate-binding protein
PFLU1779	0.59054	-1.01623	0.0272114	0.0438896	Gene: phnE; Product: phosphonate ABC transporter permease
PFLU1780	-0.175832	-0.735134	0.537989	0.601252	Product: GntR family transcriptional regulator
PFLU1781	-0.327484	-2.63622	0.667596	0.720663	Product: putative phosphorous compounds metabolism-like protein
PFLU1782	-0.170355	-2.08299	0.778151	0.819099	Gene: phnH; Product: carbon-phosphorus lyase complex subunit
PFLU1783	0.0124275	0.366431	0.960176	0.969407	Gene: phnI; Product: phosphorous compounds metabolism-like protein
PFLU1784	-0.456992	0.450611	0.0352952	0.0556397	Gene: phnJ; Product: phosphorous compounds metabolism-like protein
PFLU1785	0.144006	-0.513113	0.638722	0.69424	Gene: phnK; Product: phosphonate C-P lyase system protein PhnK
PFLU1786	-0.0830628	0.659244	0.726795	0.774515	Gene: phnL; Product: phosphonate ABC transporter ATP-binding protein
PFLU1787	0.262468	3.916	0.136456	0.184787	Gene: phnM; Product: phosphorous compounds metabolism-like protein
PFLU1788	0.388934	2.92834	0.0752545	0.109453	Gene: phnN; Product: phosphorous compounds metabolism-related ATP-binding protein
PFLU1789	0.217599	3.61234	0.119361	0.163672	Gene: phnP; Product: carbon-phosphorus lyase complex accessory protein; Note: required for the use of phosphonates and phosphite as phosphorus sources
PFLU1790	0.170185	3.59611	0.176202	0.230256	Product: LysR family transcriptional regulator
PFLU1791	0.591624	2.35641	0.0015392	0.00321354	Product: hypothetical protein
PFLU1792	0.558515	3.56905	1.00376e-05	2.90623e-05	Product: hypothetical protein
PFLU1793	0.0468372	6.18349	0.620927	0.678073	Product: putative metalloprotease
PFLU1794	0.335573	4.97649	0.000604503	0.00135732	Product: putative transporter-like membrane protein
PFLU1795	-0.397371	5.63943	5.01587e-07	1.68744e-06	Product: hypothetical protein
PFLU1796	-0.434426	7.34433	8.20168e-08	2.99397e-07	Gene: sbp; Product: sulfate ABC transporter substrate-binding protein
PFLU1797	0.106137	5.06068	0.186608	0.242357	Product: putative cation ABC transporter membrane protein
PFLU1798	0.362906	0.482816	0.130955	0.178085	Product: putative ABC transporter membrane protein
PFLU1799	0.729154	2.71031	3.19804e-05	8.66222e-05	Gene: pyk; Product: pyruvate kinase; Note: catalyzes the formation of phosphoenolpyruvate from pyruvate
PFLU1800	0.655167	1.57169	0.000593471	0.00133559	Product: putative hydroxypyruvate reductase
PFLU1801	0.116624	3.06455	0.413216	0.479047	Gene: glxR; Product: 2-hydroxy-3-oxopropionate reductase
PFLU1802	0.0113177	3.63453	0.909389	0.929001	Gene: hyi; Product: hydroxypyruvate isomerase
PFLU1803	0.486089	3.3194	0.000312188	0.000736147	Gene: gcl; Product: glyoxylate carboligase; Note: catalyzes the formation of 2-hydroxy-3-oxopropanoate (tartronate semialdehyde) from two molecules of glyoxylate
PFLU1804	0.877911	0.0876334	0.000300218	0.000711036	Product: hypothetical protein
PFLU1805	-0.00237951	6.26709	0.974247	0.980373	Product: TetR family transcriptional regulator
PFLU1806	-0.20602	3.97638	0.0399971	0.0624039	Product: hypothetical protein
PFLU1807	0.0147107	1.23733	0.937236	0.951185	Product: hypothetical protein
PFLU1808	-0.340549	5.39383	1.41313e-05	4.01302e-05	Product: putative lipoprotein
PFLU1809	-0.388178	6.25822	2.19929e-06	6.87178e-06	Product: hypothetical protein
PFLU1810	0.256571	3.29213	0.0506101	0.0770538	Product: hypothetical protein
PFLU1811	0.606924	4.92843	1.10436e-05	3.18659e-05	Product: putative glucans synthase
PFLU1812	-0.136622	4.07178	0.258356	0.321507	Product: putative glycine betaine-binding protein
PFLU1813	-0.280581	4.20665	0.0158843	0.0269951	Product: hypothetical protein
PFLU1814	0.248625	5.66798	0.0879226	0.12561	Gene: actP; Product: acetate permease; Note: member of the sodium:solute symporter family; cotranscribed with the acs gene which encodes acetyl coenzyme A synthase; mutations affect acetate uptake
PFLU1815	0.0934227	10.3971	0.328796	0.395209	Gene: gltA; Product: type II citrate synthase; Note: type II enzyme; in Escherichia coli this enzyme forms a trimer of dimers which is allosterically inhibited by NADH and competitively inhibited by alpha-ketoglutarate; allosteric inhibition is lost when Cys206 is chemically modified which also affects hexamer formation; forms oxaloacetate and acetyl-CoA and water from citrate and coenzyme A; fun…
PFLU1816	0.98556	8.93494	4.73676e-31	5.62051e-30	Gene: sdhC; Product: succinate dehydrogenase cytochrome b556 subunit
PFLU1817	0.939904	8.02361	8.83021e-29	9.47168e-28	Product: putative succinate dehydrogenase hydrophobic membrane anchor protein
PFLU1818	0.933841	10.3481	8.70991e-26	8.45432e-25	Gene: sdhA; Product: succinate dehydrogenase flavoprotein subunit; Note: part of four member succinate dehydrogenase enzyme complex that forms a trimeric complex (trimer of tetramers); SdhA/B are the catalytic subcomplex and can exhibit succinate dehydrogenase activity in the absence of SdhC/D which are the membrane components and form cytochrome b556; SdhC binds ubiquinone; oxidizes succinate to…
PFLU1819	0.436031	10.3987	1.49814e-05	4.22806e-05	Gene: sdhB; Product: succinate dehydrogenase iron-sulfur subunit; Note: part of four member succinate dehydrogenase enzyme complex that forms a trimeric complex (trimer of tetramers); SdhA/B are the catalytic subcomplex and can exhibit succinate dehydrogenase activity in the absence of SdhC/D which are the membrane components and form cytochrome b556; SdhC binds ubiquinone; oxidizes succinate to …
PFLU1820	0.129445	12.3929	0.131842	0.179127	Gene: sucA; Product: 2-oxoglutarate dehydrogenase E1 component; Note: SucA; E1 component of the oxoglutarate dehydrogenase complex which catalyzes the formation of succinyl-CoA from 2-oxoglutarate; SucA catalyzes the reaction of 2-oxoglutarate with dihydrolipoamide succinyltransferase-lipoate to form dihydrolipoamide succinyltransferase-succinyldihydrolipoate and carbon dioxide
PFLU1821	0.0401087	10.6626	0.638755	0.69424	Gene: sucB; Product: dihydrolipoamide succinyltransferase; Note: component of 2-oxoglutarate dehydrogenase complex; catalyzes the transfer of succinyl coenzyme A to form succinyl CoA as part of the conversion of 2-oxoglutarate to succinyl-CoA
PFLU1822	-0.322654	12.1766	0.000468785	0.00107335	Gene: lpd; Product: dihydrolipoamide dehydrogenase; Note: E3 component of pyruvate and 2-oxoglutarate dehydrogenase complex; catalyzes the oxidation of dihydrolipoamide to lipoamide
PFLU1823	-0.865334	12.6448	3.14143e-19	2.30203e-18	Gene: sucC; Product: succinyl-CoA synthetase subunit beta; Note: catalyzes the interconversion of succinyl-CoA and succinate
PFLU1824	-0.874572	12.3995	1.01198e-19	7.58475e-19	Gene: sucD; Product: succinyl-CoA synthetase subunit alpha; Note: Catalyzes the only substrate-level phosphorylation in the TCA cycle
PFLU1825	-0.223228	4.88043	0.0611488	0.0909018	Gene: brnQ; Product: branched-chain amino acid transporter II carrier protein
PFLU1826	0.667528	3.0496	4.14989e-07	1.41053e-06	Product: hypothetical protein
PFLU1827	-1.12703	7.52838	1.4658e-10	6.71231e-10	Product: putative lipoprotein
PFLU1828	0.612847	2.82532	1.82478e-06	5.76857e-06	Product: hypothetical protein
PFLU1829	1.00063	2.12128	1.44493e-12	7.65927e-12	Product: hypothetical protein
PFLU1830	-0.454914	11.5794	0.00284615	0.00564181	Gene: htpG; Product: heat shock protein 90; Note: molecular chaperone
PFLU1831	-0.830698	8.45506	1.45111e-08	5.6601e-08	Product: putative hydrolase
PFLU1832	0.432816	5.35626	1.50983e-07	5.38538e-07	Product: putative pirin-like protein
PFLU1833	-0.369276	5.29142	0.00217887	0.00441365	Product: hypothetical protein
PFLU1834	-0.28327	3.52361	0.00424035	0.00812265	Product: putative exported hydrolase
PFLU1835	-0.234769	9.61834	0.0114281	0.0200136	Gene: fabB; Product: 3-oxoacyl-(acyl carrier protein) synthase I; Note: FabB, beta-Ketoacyl-ACP synthase I, KASI; catalyzes a condensation reaction in fatty acid biosynthesis: addition of an acyl acceptor of two carbons from malonyl-ACP; required for the elongation of short-chain unsaturated acyl-ACP
PFLU1836	0.187979	7.68738	0.0357728	0.0563177	Gene: fabA; Product: 3-hydroxydecanoyl-(acyl carrier protein) dehydratase; Note: catalyzes the dehydration of (3R)-3-hydroxydecanoyl-ACP to 2,3-decenoyl-ACP or 3,4-decenoyl-ACP
PFLU1837	-0.24635	5.34289	0.0194533	0.0324733	Product: putative two-component system sensor kinase
PFLU1838	-0.263317	3.311	0.0882456	0.125995	Product: hypothetical protein
PFLU1839	0.0165561	6.24791	0.86172	0.890022	Product: TonB-dependent exported receptor
PFLU1840	0.167675	6.92759	0.221386	0.281172	Gene: gpsA; Product: NAD(P)H-dependent glycerol-3-phosphate dehydrogenase; Note: [NAD(P)+]; catalyzes the NAD(P)H-dependent reduction of glycerol 3-phosphate to glycerone phosphate
PFLU1841	0.212186	5.83266	0.00987838	0.0175487	Product: hypothetical protein
PFLU1842	0.119815	5.6103	0.330265	0.396895	Product: putative phosphohistidine phosphatase
PFLU1843	0.360285	4.61418	0.0011118	0.00238082	Product: putative AMP-binding protein
PFLU1844	0.479963	6.24938	4.00233e-11	1.9142e-10	Product: putative thioesterase
PFLU1845	0.561485	6.22903	4.88258e-13	2.66695e-12	Product: putative hydrolase
PFLU1846	0.657109	4.68442	2.75619e-11	1.33766e-10	Product: putative hydrolase
PFLU1847	0.650776	6.4087	2.37782e-09	9.88699e-09	Product: putative lipoprotein
PFLU1848	0.572008	4.73065	1.13567e-07	4.10018e-07	Product: hypothetical protein
PFLU1849	0.283607	4.67389	0.00908085	0.0162637	Product: putative two-component system sensor kinase
PFLU1850	0.312256	4.7953	0.00192158	0.00393554	Product: putative two-component system response regulator
PFLU1851	0.281979	5.96437	0.01219	0.0212223	Gene: pyrF; Product: orotidine 5'-phosphate decarboxylase; Note: type 1 subfamily; involved in last step of pyrimidine biosynthesis; converts orotidine 5'-phosphate to UMP and carbon dioxide; OMP decarboxylase; OMPDCase; OMPdecase
PFLU1852	0.017459	4.27415	0.884149	0.909178	Product: putative dehydrogenase
PFLU1853	-0.0110964	3.22649	0.925885	0.9426	Product: short chain dehydrogenase
PFLU1854	0.109575	4.033	0.308292	0.374364	Product: GntR family transcriptional regulator
PFLU1855	0.282321	5.35628	0.000577823	0.00130335	Product: putative methyl-accepting chemotaxis protein
PFLU1856	-0.713162	6.47908	1.92549e-20	1.49617e-19	Product: putative hydrolase
PFLU1858	0.137193	6.25014	0.0614476	0.0912544	Product: hypothetical protein
PFLU1859	0.855747	5.13987	2.10221e-12	1.09667e-11	Product: hypothetical protein; Note: also similar to the doswnstream CDS PFLU1860, (580 aa); E(): 1.7e-154; 70.639% identity in 579 aa overlap
PFLU1860	-1.07416	7.59676	2.88818e-21	2.33619e-20	Product: hypothetical protein; Note: also similar to the upstream CDS PFLU1859, (579 aa); E(): 7.3e-155; 70.639% identity in 579 aa overlap
PFLU1861	1.87869	4.20878	2.76302e-55	6.65034e-54	Product: hypothetical protein
PFLU1862	5.43359	8.15439	4.63362e-186	8.31384e-184	Product: hypothetical protein
PFLU1863	0.280057	4.11068	0.00243029	0.00489448	Product: LysR family transcriptional regulator
PFLU1864	0.841084	5.04883	2.60576e-22	2.22316e-21	Product: hypothetical protein
PFLU1865	-0.585402	6.77877	3.90949e-08	1.466e-07	Gene: fadE; Product: acyl-CoA dehydrogenase; Note: functions in fatty acid oxidation; converts acyl-CoA and FAD to FADH2 and delta2-enoyl-CoA
PFLU1866	0.832494	3.73279	1.58517e-14	9.39516e-14	Product: hypothetical protein
PFLU1867	0.281674	7.36885	0.00899488	0.0161292	Product: putative glutathione S-transferase family protein
PFLU1868	0.288193	6.80038	0.000266865	0.000638594	Product: putative ABC transporter ATP-binding protein
PFLU1869	0.270888	6.04627	0.000636681	0.0014231	Product: putative ABC transporter membrane protein
PFLU1870	0.115447	4.31622	0.178618	0.233105	Product: TetR family transcriptional regulator
PFLU1871	0.673164	3.79964	1.46534e-08	5.70809e-08	Product: putative ABC transporter membrane protein
PFLU1872	0.272732	4.86343	0.00127124	0.00269591	Product: hypothetical protein
PFLU1873	-0.631644	5.3847	7.6833e-09	3.07384e-08	Product: putative ABC transporter membrane protein
PFLU1874	0.251475	7.10385	0.00191516	0.00392511	Product: putative transporter-like acyltransferase protein
PFLU1875	0.312777	4.46599	0.000381381	0.000887291	Gene: sugE; Product: quaternary ammonium compound-resistance protein
PFLU1876	0.0995817	4.67489	0.386976	0.453719	Product: putative transporter-like membrane protein
PFLU1877	-0.382857	8.17638	3.17652e-05	8.61575e-05	Gene: rdgC; Product: recombination associated protein; Note: Required for efficient pilin antigenic variation
PFLU1878	0.718506	4.32409	5.21307e-15	3.17557e-14	Product: putative integrase
PFLU1879	-0.371855	8.18652	0.000233115	0.00056223	Product: hypothetical protein
PFLU1880	-0.35582	7.87798	0.000248625	0.000596478	Product: hypothetical protein
PFLU1881	0.0471716	7.58899	0.590872	0.649926	Product: hypothetical protein
PFLU1881A	-0.214495	6.63269	0.0110285	0.0193768	Product: hypothetical protein
PFLU1883	0.248067	8.36305	0.00573587	0.0106833	Product: hypothetical protein
PFLU1884	-0.108781	4.73231	0.214262	0.273002	Product: putative transposase; Note: also similar to PFLU5306, (114 aa); E(): 6.6e-30; 72.917% identity in 96 aa overlap
PFLU1885	-0.221617	6.94316	0.0243427	0.039706	Product: hypothetical protein
PFLU1886	0.301955	4.98404	9.78245e-05	0.000249019	Product: hypothetical protein
PFLU1887	0.124475	5.07108	0.187091	0.242662	Product: putative transposase subunit A
PFLU1888	-1.77931	5.29521	8.49883e-67	2.63464e-65	Product: putative transposase subunit B
PFLU1890	-2.94016	10.8476	1.17036e-49	2.44003e-48	Product: hypothetical protein
PFLU1891	-2.52347	9.08385	4.21499e-47	8.1826e-46	Product: putative cytochrome C oxidase (monoheme and diheme subunits)
PFLU1892	-2.50555	9.05211	6.08403e-35	8.28127e-34	Product: putative cytochrome C subunit protein
PFLU1893	-2.88785	8.66168	5.71695e-42	9.56216e-41	Product: hypothetical protein
PFLU1894	-2.80944	7.78521	5.90817e-33	7.50692e-32	Product: hypothetical protein
PFLU1895	-3.04692	10.4894	3.86669e-36	5.42528e-35	Product: putative cytochrome C dehydrogenase-like protein
PFLU1896	-3.56285	10.6919	3.98408e-40	6.17533e-39	Product: hypothetical protein
PFLU1897	-0.479027	6.66286	4.93366e-10	2.17677e-09	Product: LysR family transcriptional regulator
PFLU1898	-2.9448	9.0845	7.24864e-133	6.70612e-131	Product: putative transporter-like membrane protein
PFLU1899	-1.47504	6.68352	1.41834e-45	2.62438e-44	Product: hypothetical protein
PFLU1900	-2.0236	7.68499	1.07354e-86	4.74358e-85	Product: putative cytochrome D oxidase subunit I
PFLU1901	-1.2511	6.1418	1.10721e-66	3.39679e-65	Product: putative cytochrome D oxidase subunit II
PFLU1902	-0.234571	6.25856	0.00388449	0.00749188	Gene: ppa; Product: inorganic pyrophosphatase
PFLU1903	-0.442016	6.96106	2.9779e-06	9.12638e-06	Gene: eno; Product: phosphopyruvate hydratase; Note: enolase; catalyzes the formation of phosphoenolpyruvate from 2-phospho-D-glycerate in glycolysis
PFLU1903A	-0.306307	3.21007	0.00711102	0.0129791	Product: hypothetical protein
PFLU1905	-0.602023	2.00744	2.6885e-05	7.36632e-05	Product: hypothetical protein
PFLU1906	-0.456602	2.62532	0.00046665	0.00106887	Product: hypothetical protein
PFLU1907	0.058577	2.14107	0.710661	0.760359	Product: hypothetical protein
PFLU1908	-0.0232475	4.00818	0.830965	0.865004	Product: putative chloride transporter-like membrane protein
PFLU1909	-0.305618	6.36441	0.0202466	0.0336458	Product: hypothetical protein
PFLU1910	0.474506	1.78992	0.00255295	0.00511713	Product: putative transposase
PFLU1911	0.337399	7.10049	2.88939e-05	7.88391e-05	Product: putative transposase
PFLU1912	0.290393	7.90041	0.000668332	0.00148879	Product: putative RNA-directed DNA polymerase
PFLU1913	-0.729277	7.92804	1.7711e-11	8.69544e-11	Product: hypothetical protein
PFLU1914	0.303611	7.43967	0.00115543	0.0024671	Product: hypothetical protein
PFLU1915	0.256892	5.86058	0.00227336	0.00459249	Product: hypothetical protein
PFLU1916	0.263899	5.25745	0.000697006	0.00154742	Product: hypothetical protein
PFLU1917	0.259104	4.0903	0.00539709	0.0101159	Product: putative traC-like DNA primase; Note: similarity reduced to the N-terminal region of the Escherichia coli database match
PFLU1918	-0.0897819	2.04044	0.584853	0.644383	Product: hypothetical protein
PFLU1919	0.210438	4.84938	0.00649047	0.0119422	Product: hypothetical protein
PFLU1920	0.253671	5.25534	0.0015105	0.0031592	Product: hypothetical protein
PFLU1921	0.336855	1.65664	0.0321045	0.0510447	Product: hypothetical protein
PFLU1922	0.396106	2.98852	0.00130025	0.00275546	Product: hypothetical protein
PFLU1923	0.300657	2.76475	0.0224008	0.0368226	Product: hypothetical protein
PFLU1924	0.694733	5.02465	7.31418e-11	3.43661e-10	Product: putative HTH-type regulatory protein
PFLU1925	0.550088	5.88924	2.09143e-07	7.34348e-07	Product: hypothetical protein
PFLU1927	0.439392	4.69069	8.62819e-07	2.83347e-06	Product: hypothetical protein
PFLU1928	0.171747	2.59631	0.159816	0.211645	Product: putative lipoprotein
PFLU1929	0.35726	2.35342	0.0119825	0.0209041	Product: hypothetical protein
PFLU1930	0.36322	1.5682	0.0108422	0.0190835	Product: hypothetical protein
PFLU1931	0.468301	2.32326	0.00156265	0.00325791	Product: hypothetical protein
PFLU1932	0.319389	0.685558	0.101519	0.141901	Product: hypothetical protein
PFLU1933	0.0448342	0.564227	0.815972	0.851643	Product: hypothetical protein
PFLU1934	0.660719	-0.408981	0.00290236	0.0057436	Product: hypothetical protein
PFLU1935	0.208531	-0.291485	0.306598	0.372875	Product: hypothetical protein
PFLU1937	0.184214	4.69017	0.0258298	0.0419239	Product: hypothetical protein
PFLU1938	0.0868555	4.72568	0.335867	0.40232	Gene: gabD2; Product: succinate-semialdehyde dehydrogenase
PFLU1939	0.084517	4.67441	0.303149	0.36933	Product: putative dihydrodipicolinate synthase
PFLU1940	0.123791	2.38633	0.403743	0.469567	Product: putative ornithine cyclodeaminase
PFLU1941	0.39114	6.59705	0.000213343	0.000517919	Product: GntR family transcriptional regulator
PFLU1942	0.36786	5.06255	0.000417066	0.000963124	Product: hypothetical protein
PFLU1943	0.561228	1.68177	0.00109943	0.00235689	Product: putative hydrolase
PFLU1944	0.426898	-0.720388	0.0933799	0.132273	Product: putative iron-sulfur cluster-binding protein
PFLU1945	0.341542	1.16289	0.0745494	0.108561	Product: putative glyoxalase
PFLU1947	0.635033	6.15502	1.92136e-12	1.00854e-11	Gene: nodD; Product: nodulation protein D
PFLU1948	1.44332	1.87246	3.21677e-11	1.55355e-10	Product: putative gluconolactonase
PFLU1949	1.61448	3.55548	5.62644e-45	1.02191e-43	Product: histidinol dehydrogenase; Note: catalyzes the oxidation of L-histidinol to L-histidinaldehyde and then to L-histidine in histidine biosynthesis; functions as a dimer
PFLU1950	0.955067	0.133869	1.58163e-05	4.44884e-05	Product: putative dehydrogenase
PFLU1951	0.513261	3.64099	3.29665e-07	1.13353e-06	Product: putative fumarylacetoacetate hydrolase family protein
PFLU1952	0.705795	3.79615	8.6425e-09	3.44362e-08	Product: hypothetical protein
PFLU1953	1.5729	4.38695	2.31712e-52	5.25658e-51	Product: putative transporter-like membrane protein
PFLU1954	1.46502	3.66551	4.81939e-49	9.9082e-48	Product: putative dehydrogenase
PFLU1955	1.5712	3.82739	1.56157e-37	2.28863e-36	Product: hypothetical protein
PFLU1958	0.336445	6.44389	4.05891e-06	1.2293e-05	Product: GntR family transcriptional regulator
PFLU1960	0.408575	3.31908	0.000303034	0.000716559	Product: hypothetical protein
PFLU1961	0.364297	3.85202	0.00031075	0.00073334	Product: putative traG-like protein
PFLU1962	0.313526	1.56585	0.0514534	0.0782171	Product: hypothetical protein
PFLU1963	0.250066	3.43417	0.0168323	0.028443	Product: hypothetical protein
PFLU1964	0.224706	2.98778	0.151871	0.20262	Product: hypothetical protein
PFLU1965	0.272283	3.51956	0.00461334	0.00876624	Product: hypothetical protein
PFLU1968	0.228589	2.14547	0.0576553	0.0865779	Product: putative DNA repair protein
PFLU1969	0.305023	2.30379	0.025819	0.0419178	Product: hypothetical protein
PFLU1970	0.0555304	2.62924	0.673262	0.72625	Product: hypothetical protein
PFLU1972	0.175244	3.1686	0.198735	0.255362	Gene: topB; Product: DNA topoisomerase III; Note: decatenates replicating daughter chromosomes
PFLU1973	0.203212	1.86323	0.272892	0.336483	Product: single-stranded DNA-binding protein; Note: binds to single stranded DNA and may facilitate the binding and interaction of other proteins to DNA
PFLU1974	-0.0823812	1.30195	0.602924	0.660911	Product: hypothetical protein
PFLU1975	0.311225	2.35474	0.0603184	0.089961	Product: hypothetical protein
PFLU1976	0.245032	4.33374	0.003907	0.00753038	Product: hypothetical protein
PFLU1977	0.134721	3.29607	0.212893	0.271668	Product: hypothetical protein
PFLU1978	0.16487	5.37138	0.0624823	0.0926284	Product: hypothetical protein
PFLU1979	-0.104014	2.2459	0.480633	0.5457	Product: hypothetical protein
PFLU1980	0.178098	3.46986	0.0646275	0.0954457	Product: putative chromosome partitioning-like protein
PFLU1981	0.126139	2.01442	0.421856	0.487675	Product: putative phage-like protein
PFLU1982	0.247058	4.40679	0.0119417	0.0208391	Product: hypothetical protein
PFLU1983	-0.233517	2.04691	0.164783	0.217204	Product: hypothetical protein
PFLU1984	-0.451955	5.86839	1.9592e-06	6.16714e-06	Product: putative oxidase
PFLU1985	0.0157494	7.88343	0.860816	0.88951	Product: LysR family transcriptional regulator
PFLU1986	0.250238	7.85748	0.00570772	0.0106375	Product: hypothetical protein
PFLU1987	0.213233	7.78179	0.0109604	0.0192742	Product: putative cobalamin biosynthesis-like protein
PFLU1987A	0.109334	6.60464	0.190066	0.246038	Product: hypothetical protein
PFLU1988	-0.0918303	5.89735	0.23946	0.301093	Product: 3-oxoacyl-ACP reductase
PFLU1989	-0.12267	5.37055	0.235915	0.297203	Product: 3-oxoacyl-ACP reductase; Note: also similar to PFLU1075, (254 aa); E(): 1.7e-68; 75.494% identity in 253 aa overlap
PFLU1990	0.04049	5.2846	0.764547	0.80895	Product: putative transporter-like membrane protein
PFLU1991	-1.25196	4.62697	2.46745e-12	1.28156e-11	Product: putative polysaccharide deacetylase
PFLU1992	-1.18282	4.44392	3.79963e-10	1.69665e-09	Product: hypothetical protein
PFLU1993	-0.0366245	7.4395	0.667325	0.720502	Product: GntR family transcriptional regulator
PFLU1994	0.134879	5.87508	0.0779491	0.112845	Product: LysR family transcriptional regulator
PFLU1995	0.186186	3.92542	0.143515	0.192775	Product: hypothetical protein
PFLU1996	1.47	2.09996	1.07097e-21	8.84412e-21	Product: hypothetical protein
PFLU1997	0.254353	5.08444	0.0125228	0.0217314	Gene: accC; Product: acetyl-CoA carboxylase biotin carboxylase subunit; Note: an AccC homodimer forms the biotin carboxylase subunit of the acetyl CoA carboxylase, an enzyme that catalyzes the formation of malonyl-CoA, which in turn controls the rate of fatty acid metabolism
PFLU1998	0.887089	3.86545	7.25591e-22	6.05102e-21	Product: hypothetical protein; Note: also similar to PFLU4796, (357 aa); E(): 3.3e-110; 93.056% identity in 288 aa overlap
PFLU1999	0.690713	3.21274	1.33548e-08	5.22975e-08	Product: putative hydrolase
PFLU2000	0.515787	3.07338	0.000100149	0.00025428	Product: hypothetical protein
PFLU2001	0.479937	4.83804	9.51812e-09	3.77474e-08	Product: hypothetical protein
PFLU2002	0.183511	6.80245	0.0263062	0.0425804	Product: putative methyl-accepting chemotaxis protein
PFLU2003	-0.109906	5.43256	0.256448	0.319333	Product: hypothetical protein
PFLU2004	0.221677	4.68024	0.00969694	0.0172575	Product: hypothetical protein
PFLU2009	0.862235	6.5435	0.000383918	0.000892493	Product: threonine synthase; Note: catalyzes the formation of L-threonine from O-phospho-L-homoserine
PFLU2010	1.04327	4.51714	1.14077e-10	5.28937e-10	Product: putative AsnC family regulatory protein
PFLU2011	1.48761	6.23784	1.65378e-05	4.64738e-05	Product: homoserine dehydrogenase; Note: catalyzes the formation of L-aspartate 4-semialdehyde from L-homoserine
PFLU2012	1.1743	6.48592	0.000100783	0.000255779	Product: putative dehydrogenase
PFLU2013	2.09322	5	2.79186e-13	1.54781e-12	Gene: cycA; Product: D-serine/D-alanine/glycine transporter
PFLU2014	0.254967	6.52494	0.00307299	0.0060449	Product: LysR family transcriptional regulator
PFLU2015	1.07703	5.18187	3.31264e-33	4.27323e-32	Product: putative transporter-like membrane protein
PFLU2016	0.379427	5.38052	3.1153e-07	1.07305e-06	Product: hypothetical protein
PFLU2019	0.247314	6.52054	0.00199608	0.00407263	Product: putative amino acid transporter-like protein
PFLU2020	0.333049	4.38285	0.000239061	0.000574932	Product: hypothetical protein
PFLU2021	0.5465	4.50445	5.16439e-11	2.45412e-10	Product: putative transporter-like membrane protein
PFLU2022	0.162897	4.25126	0.0884242	0.126189	Product: putative dipeptidyl peptidase
PFLU2023	-0.110136	3.68795	0.287726	0.352426	Product: LysR family transcriptional regulator
PFLU2024	-0.341262	1.71541	0.0251953	0.0409839	Product: hypothetical protein
PFLU2025	-0.633958	5.78496	3.19578e-17	2.13328e-16	Product: hypothetical protein
PFLU2026	-0.704409	5.89786	4.65468e-20	3.55159e-19	Product: hypothetical protein
PFLU2027	-0.443816	9.39151	4.72626e-07	1.59273e-06	Gene: fklB; Product: FKBP-type peptidyl-prolyl cis-trans isomerase
PFLU2028	-0.301518	2.71608	0.0416046	0.0647244	Product: hypothetical protein
PFLU2029	-0.00081224	5.19976	0.993478	0.994654	Product: hypothetical protein
PFLU2030	-0.248817	4.99219	0.00370578	0.00717995	Product: hypothetical protein
PFLU2031	-0.0491691	4.54832	0.567311	0.629153	Product: hypothetical protein
PFLU2032	0.0277241	10.108	0.745606	0.792449	Gene: prc; Product: tail-specific protease
PFLU2033	-0.280782	6.43881	0.000277746	0.000661252	Product: putative dehydrogenase
PFLU2034	-0.174363	5.95233	0.045462	0.0700079	Product: hypothetical protein
PFLU2035	0.113597	2.35926	0.42109	0.487063	Product: putative ABC transporter ATP-binding protein
PFLU2036	0.459801	2.5769	0.000505552	0.00115041	Product: putative ABC transporter membrane protein
PFLU2037	0.236335	1.91765	0.154697	0.205606	Product: putative ABC transporter membrane protein
PFLU2038	0.0867601	1.01092	0.679301	0.730853	Product: hypothetical protein
PFLU2039	-0.518261	4.13946	2.26624e-07	7.93051e-07	Product: putative ABC transporter substrate-binding protein
PFLU2040	0.434565	3.35341	0.000299495	0.000709608	Product: GntR family transcriptional regulator
PFLU2041	0.176696	6.24402	0.071827	0.104932	Product: putative ABC transporter substrate-binding protein
PFLU2042	0.471602	5.69844	2.85959e-06	8.77741e-06	Product: putative ABC transporter membrane protein
PFLU2043	0.378639	6.07306	0.000107878	0.000273319	Product: putative ABC transporter ATP-binding protein
PFLU2044	0.271588	6.3872	0.00271575	0.00540867	Product: hypothetical protein
PFLU2045	0.582383	5.1264	7.03198e-07	2.32996e-06	Product: hypothetical protein
PFLU2046	0.301969	5.30669	0.000352485	0.000823299	Product: hypothetical protein
PFLU2047	0.421473	5.02968	0.000423146	0.000976496	Product: hypothetical protein
PFLU2048	0.469248	6.97819	1.07745e-08	4.25591e-08	Product: hypothetical protein
PFLU2049	0.381701	2.23258	0.0182508	0.0305954	Gene: leuC; Product: isopropylmalate isomerase large subunit; Note: dehydratase component, catalyzes the isomerization between 2-isopropylmalate and 3-isopropylmalate
PFLU2050	0.284414	2.88419	0.0177901	0.0299162	Gene: leuD; Product: 3-isopropylmalate dehydratase small subunit
PFLU2051	0.617409	4.02196	1.9205e-08	7.40802e-08	Product: LysR family transcriptional regulator
PFLU2052	0.258617	3.79779	0.0204051	0.0338902	Product: putative hydrolase
PFLU2053	-0.119148	5.37691	0.123578	0.168868	Gene: soxR; Product: redox-sensitive transcriptional activator
PFLU2054	0.184599	2.30761	0.160468	0.212177	Product: hypothetical protein
PFLU2055	-0.23282	3.31823	0.038614	0.0604211	Product: putative sigma54-dependent regulatory protein
PFLU2056	-0.361215	1.83761	0.155244	0.206283	Product: putative dehydrogenase
PFLU2057	-0.629727	1.9676	0.000311731	0.000735361	Gene: ssuD; Product: alkanesulfonate monooxygenase
PFLU2058	-0.603735	1.24306	0.00073031	0.0016153	Product: putative FMN reductase
PFLU2060	0.185988	6.41226	0.0436021	0.067442	Gene: iscS; Product: cysteine desulfurase
PFLU2061	1.64637	7.939	5.21735e-84	2.08729e-82	Product: putative peptidase
PFLU2062	0.348679	6.17111	4.94853e-05	0.000131039	Product: putative lipoprotein
PFLU2063	0.1304	5.49523	0.119508	0.163798	Product: hypothetical protein
PFLU2064	0.223687	5.67401	0.00265025	0.00528889	Gene: mrdA; Product: penicillin-binding protein; Note: also similar to PFLU5423, (633 aa); E(): 5.4e-186; 74.718% identity in 621 aa overlap
PFLU2065	0.382981	3.55323	0.000267361	0.000639356	Product: hypothetical protein
PFLU2066	-0.46107	5.74601	0.00456559	0.00868944	Product: hypothetical protein
PFLU2067	0.512945	5.49514	2.74724e-08	1.04339e-07	Gene: polB; Product: DNA polymerase II; Note: Has polymerase, DNA-binding and 3'-5' exonuclease activities. In Aeropyrum pernix this protein is sensitive to aphidicolin and stable at 95#C
PFLU2068	0.618417	4.81814	1.54146e-05	4.34205e-05	Product: putative acetyltransferase
PFLU2069	0.33238	4.88081	0.0140505	0.0241372	Product: putative glutathione S-transferase
PFLU2070	0.159681	7.51706	0.196756	0.253381	Product: hypothetical protein
PFLU2071	-1.13983	5.09244	1.04288e-33	1.36613e-32	Product: hypothetical protein
PFLU2072	-0.985145	3.03455	1.10703e-11	5.51281e-11	Product: hypothetical protein
PFLU2073	-1.32014	4.44759	9.73286e-33	1.22613e-31	Product: hypothetical protein
PFLU2074	-1.57132	3.7385	3.10008e-39	4.74304e-38	Product: putative transferase
PFLU2075	-1.47432	4.09717	1.3695e-36	1.94456e-35	Product: hypothetical protein
PFLU2076	-1.47292	4.99638	3.34871e-58	8.6584e-57	Product: hypothetical protein
PFLU2077	-1.55777	4.07619	1.30351e-46	2.49775e-45	Product: putative transferase
[truncated: 3,922 more rows]

## Sheet: Ribo-Seq
Gene	logFC	logCPM	P-Value	FDR
PFLU0001	-0.326434	7.65575	0.173501	0.417771	Gene: dnaA; Product: chromosomal replication initiation protein; Note: binds to the dnaA-box as an ATP-bound complex at the origin of replication during the initiation of chromosomal replication; can also affect transcription of multiple genes including itself.
PFLU0002	-0.370369	9.24604	0.125343	0.339964	Gene: dnaN; Product: DNA polymerase III subunit beta; Note: binds the polymerase to DNA and acts as a sliding clamp
PFLU0003	-0.260537	6.63851	0.296808	0.567511	Gene: recF; Product: recombination protein F; Note: Required for DNA replication; binds preferentially to single-stranded, linear DNA
PFLU0004	-0.500638	10.4636	0.0477391	0.173519	Gene: gyrB; Product: DNA gyrase subunit B; Note: negatively supercoils closed circular double-stranded DNA
PFLU0005	-0.335927	5.44597	0.163061	0.400417	Product: putative two-component system response regulator
PFLU0006	-0.587458	4.44099	0.0437909	0.163013	Product: hypothetical protein
PFLU0007	-0.418075	4.62131	0.103998	0.300818	Product: putative two-component system sensor kinase
PFLU0008	-0.0851569	6.66894	0.694451	0.86821	Product: putative phospholipid biosynthesis-related acyltransferase
PFLU0009	-0.309164	5.74357	0.176483	0.42122	Gene: gmhB; Product: D,D-heptose 1,7-bisphosphate phosphatase; Note: Converts the D-glycero-beta-D-manno-heptose 1,7-bisphosphate intermediate into D-glycero-beta-D-manno-heptose 1-phosphate
PFLU0010	-0.254888	9.37264	0.294462	0.564791	Gene: glyS; Product: glycyl-tRNA synthetase subunit beta; Note: glycine--tRNA ligase beta chain; glyS; class II aminoacyl tRNA synthetase; tetramer of alpha(2)beta(2); catalyzes a two-step reaction; first charging a glycine molecule by linking the carboxyl group to the alpha-phosphate of ATP; second by transfer of the aminoacyl-adenylate to its tRNA
PFLU0011	-0.322093	8.42425	0.18052	0.42686	Gene: glyQ; Product: glycyl-tRNA synthetase subunit alpha; Note: glycine--tRNA ligase alpha chain; GlyRS; class II aminoacyl tRNA synthetase; tetramer of alpha(2)beta(2); catalyzes a two-step reaction; first charging a glycine molecule by linking its carboxyl group to the alpha-phosphate of ATP; second by transfer of the aminoacyl-adenylate to its tRNA
PFLU0012	-0.0072176	4.49595	0.977936	0.990279	Product: putative DNA-3-methyladenine glycosidase I
PFLU0013	-0.243645	7.29771	0.316032	0.587697	Gene: htrB; Product: lipid A biosynthesis lauroyl acyltransferase; Note: Acylates the intermediate (KDO)2-lipid IVA to form (KDO)2-(lauroyl)-lipid IVA
PFLU0014	-0.387631	2.71384	0.40231	0.661288	Product: hypothetical protein
PFLU0015	-0.167104	6.04138	0.468565	0.712185	Gene: trkA; Product: potassium transporter peripheral membrane component; Note: involved in potassium uptake; found to be peripherally associated with the inner membrane in Escherichia coli; contains an NAD-binding domain
PFLU0016	-0.169517	5.41307	0.470419	0.713279	Gene: rsmB; Product: ribosomal RNA small subunit methyltransferase B
PFLU0017	0.047565	6.1456	0.830208	0.932531	Gene: fmt; Product: methionyl-tRNA formyltransferase; Note: modifies the free amino group of the aminoacyl moiety of methionyl-tRNA(fMet) which is important in translation initiation; inactivation of this gene in Escherichia coli severely impairs growth
PFLU0018	-0.220973	7.46921	0.347336	0.613537	Gene: def; Product: peptide deformylase; Note: cleaves off formyl group from N-terminal methionine residues of newly synthesized proteins; binds iron(2+)
PFLU0019	-0.344811	2.2124	0.535791	0.761423	Product: hypothetical protein
PFLU0020	-1.05445	2.97497	0.00969889	0.0497204	Product: hypothetical protein; Note: similarity does not apply to the N-terminal region
PFLU0021	-0.25038	6.48358	0.24832	0.510167	Product: hypothetical protein
PFLU0022	-0.4208	8.37746	0.0891765	0.270084	Gene: qor; Product: quinone oxidoreductase
PFLU0023	-0.166041	6.41335	0.440605	0.690938	Gene: hemF; Product: coproporphyrinogen III oxidase; Note: catalyzes the conversion of the propionic acid groups of rings I and III to vinyl groups during heme synthesis
PFLU0024	-0.357148	5.66053	0.144039	0.371129	Gene: aroE; Product: shikimate 5-dehydrogenase; Note: AroE; catalyzes the conversion of shikimate to 3-dehydroshikimate
PFLU0025	-0.149062	4.19257	0.606319	0.814801	Product: putative ABC transporter permease
PFLU0026	-0.24876	4.35815	0.360183	0.625592	Product: putative ABC transporter substrate-binding protein
PFLU0027	-0.154641	2.50376	0.743714	0.896934	Product: putative choline sulfatase
PFLU0028	-0.490687	3.59662	0.168288	0.409382	Product: LysR family transcriptional regulator
PFLU0029	-0.326934	4.69401	0.233656	0.491815	Product: hypothetical protein
PFLU0030	-0.633112	3.55193	0.0837967	0.258686	Product: putative 2-dehydro-3-deoxygalactonokinase
PFLU0031	-0.365473	3.34244	0.335867	0.604643	Product: 2-dehydro-3-deoxy-6-phosphogalactonate aldolase; Note: catalyzes the formation of D-glyceraldehyde 3-phosphate and pyruvate from 2-dehydro-3-deoxy-D-galactonate 6-phosphate; functions in galactonate metabolism
PFLU0032	-0.0996169	5.10042	0.727431	0.8855	Gene: dgoD; Product: galactonate dehydratase
PFLU0033	0.232531	2.85428	0.627612	0.827573	Gene: dgoT; Product: D-galactonate transporter
PFLU0034	1.81021	4.03735	0.000467772	0.00362998	Product: hypothetical protein
PFLU0035	2.24356	9.14494	0.000270997	0.00224416	Gene: trpA; Product: tryptophan synthase subunit alpha; Note: catalyzes the formation of indole and glyceraldehyde 3-phosphate from indoleglycerol phosphate in tryptophan biosynthesis
PFLU0036	2.12382	9.58397	0.000345407	0.00278252	Gene: trpB; Product: tryptophan synthase subunit beta; Note: catalyzes the formation of L-tryptophan from L-serine and 1-(indol-3-yl)glycerol 3-phosphate
PFLU0037	-0.0454122	6.82411	0.848148	0.940252	Gene: trpI; Product: HTH-type transcriptional regulator trpI (trpBA operon transcriptional activator)
PFLU0038	-0.312594	7.80475	0.201346	0.45175	Product: hypothetical protein
PFLU0039	-0.0321854	5.56189	0.890786	0.957738	Product: hypothetical protein
PFLU0040	-0.624717	6.96856	0.00523216	0.0297595	Product: hypothetical protein
PFLU0041	1.18974	9.22578	3.03137e-06	3.626e-05	Product: putative oxidoreductase
PFLU0042	-0.248801	8.11707	0.332757	0.601421	Gene: osmC; Product: osmotically inducible protein c
PFLU0043	-0.293392	5.51075	0.221483	0.478339	Product: hypothetical protein
PFLU0044	-0.199162	3.86432	0.493748	0.729336	Product: putative lipoprotein
PFLU0045	-0.344146	4.35105	0.224417	0.480742	Product: putative lipoprotein
PFLU0046	-0.26465	6.48225	0.224258	0.480742	Product: putative hydrolase
PFLU0047	-0.125065	6.56016	0.575145	0.792423	Product: hypothetical protein
PFLU0048	0.00781682	9.65747	0.975043	0.989845	Gene: prlC; Product: oligopeptidase A
PFLU0049	-0.007066	6.55652	0.976685	0.989845	Product: hypothetical protein
PFLU0050	-2.42407	-0.425709	0.110964	0.313325	Product: hypothetical protein
PFLU0051	1.28844	2.56838	0.00385414	0.0230044	Product: putative membrane-bound protein
PFLU0052	0.715337	1.82591	0.329098	0.598461	Product: putative dehydrogenase
PFLU0053	-0.0389961	1.81317	0.95897	0.985972	Gene: adhB; Product: alcohol dehydrogenase cytochrome C subunit
PFLU0054	-0.728017	3.61388	0.0200269	0.0899156	Product: hypothetical protein
PFLU0055	-2.63608	10.3141	5.65298e-21	2.91055e-19	Gene: cynT2; Product: carbonic anhydrase 1
PFLU0056	-2.87338	8.11447	7.36212e-20	3.52074e-18	Product: putative transporter-like membrane protein
PFLU0057	-0.819396	6.22439	0.00127966	0.00888264	Product: hypothetical protein
PFLU0058	0.801087	2.00583	0.245534	0.506906	Product: putative cytochrome C oxidase subunit II
PFLU0059	1.60173	2.56672	0.000887277	0.00642245	Product: putative cytochrome C oxydase subunit I
PFLU0060	1.33212	0.485694	0.325369	0.595576	Product: cytochrome C oxidase assembly protein; Note: involved in the insertion of copper into subunit I of cytochrome C oxidase
PFLU0061	0.204399	1.58857	0.787585	0.917214	Product: putative cytochrome C oxidase subunit III
PFLU0062	-0.282092	0.138695	0.771164	0.908868	Product: hypothetical protein
PFLU0063	0.83242	1.46323	0.27184	0.53897	Product: hypothetical protein
PFLU0064	0.899688	1.90988	0.202242	0.453073	Product: hypothetical protein
PFLU0065	0.991707	1.65845	0.174086	0.418328	Product: hypothetical protein
PFLU0066	-0.379171	2.43891	0.470979	0.713761	Product: protoheme IX farnesyltransferase; Note: converts protoheme IX and farnesyl diphosphate to heme O
PFLU0067	-0.509145	4.80596	0.048185	0.174711	Gene: scoP; Product: putative copper-binding protein
PFLU0068	-0.298838	7.92972	0.225118	0.481293	Product: putative D-methionine ABC transporter substrate-binding protein
PFLU0069	-0.572361	5.52117	0.0199251	0.0897158	Gene: metI; Product: D-methionine ABC transporter permease
PFLU0070	-0.503443	6.34506	0.0330006	0.131138	Gene: metN; Product: DL-methionine transporter ATP-binding subunit; Note: part of the metNIQ transport system for methionine
PFLU0071	1.63317	5.47864	2.246e-12	5.70753e-11	Gene: katE; Product: hydroperoxidase II; Note: Catalase HPII; monofunctional catalase that decomposes hydrogen peroxide into water and oxygen; serves to protect cells from the toxic effects of hydrogen peroxide
PFLU0072	0.00876667	6.06909	0.970952	0.989502	Product: putative lipoprotein
PFLU0073	-0.559766	4.53459	0.0329271	0.130934	Gene: znuB; Product: high-affinity zinc ABC transporter membrane protein
PFLU0074	-0.208603	4.58994	0.457396	0.704171	Gene: znuC; Product: high-affinity zinc ABC transporter ATP-binding protein
PFLU0075	-0.319385	5.04037	0.20634	0.458267	Product: putative zinc transporter-like regulatory protein
PFLU0076	-0.249024	5.46642	0.327354	0.597492	Product: putative zinc ABC transporter substrate-binding protein
PFLU0077	-0.340688	5.83227	0.137828	0.360551	Gene: thrB; Product: homoserine kinase; Note: catalyzes the formation of O-phospho-L-homoserine from L-homoserine
PFLU0078	-0.588969	7.38967	0.0137884	0.0672496	Product: hypothetical protein
PFLU0079	-0.435482	8.9567	0.0682028	0.223211	Gene: polA; Product: DNA polymerase I; Note: has 3'-5' exonuclease, 5'-3' exonuclease and 5'-3'polymerase activities, primarily functions to fill gaps during DNA replication and repair
PFLU0080	-0.290934	6.63695	0.183666	0.430776	Gene: engB; Product: ribosome biogenesis GTP-binding protein YsxC; Note: binds guanine nucleotides; in Escherichia coli depletion results in defective cell division and filamentation; in Bacillus subtilis this gene is essential
PFLU0081	-0.281512	3.6339	0.439572	0.690372	Product: putative cytochrome c5
PFLU0082	1.89917	6.53296	3.81185e-13	1.05467e-11	Gene: cycA; Product: cytochrome c4
PFLU0083	-0.430768	8.82196	0.0809901	0.251993	Gene: dsbA; Product: thiol:disulfide interchange protein
PFLU0084	-0.484841	6.3025	0.0260357	0.110112	Product: putative endonuclease/exonuclease/phosphatase family protein
PFLU0085	-0.210716	6.45115	0.35026	0.616655	Product: hypothetical protein
PFLU0086	0.0281451	5.17179	0.910123	0.96526	Product: putative membrane-bound N-acetylmuramoyl-L-alanine amidase
PFLU0087	-0.491451	5.62328	0.0295212	0.121301	Product: putative two-component system sensor kinase
PFLU0088	-0.608922	7.21553	0.0105248	0.0533538	Gene: algB; Product: alginate biosynthesis transcriptional regulatory protein
PFLU0089	-0.317954	6.54939	0.272575	0.53941	Product: hypothetical protein
PFLU0090	0.316956	7.74181	0.204077	0.455633	Product: hypothetical protein
PFLU0091	0.236258	7.28955	0.325399	0.595576	Product: hypothetical protein
PFLU0093	-1.49615	6.98868	1.57896e-08	2.70204e-07	Gene: gltP; Product: glutamate/aspartate:proton symporter; Note: carrier protein part of the Na(+)-independent, binding-protein-independent glutamate-aspartate transport system
PFLU0094	-0.0127723	5.74366	0.958181	0.985704	Product: hypothetical protein
PFLU0095	-0.232992	5.14659	0.321314	0.592833	Product: putative lipoprotein
PFLU0096	-0.485838	4.87785	0.0549187	0.191749	Product: hypothetical protein
PFLU0097	-0.413846	4.01094	0.195324	0.446276	Product: putative ABC transporter ATP-binding protein
PFLU0098	-0.335665	4.5665	0.203887	0.455381	Product: putative ABC transporter permease
PFLU0099	-0.160634	4.17728	0.55468	0.776237	Product: hypothetical protein
PFLU0100	-0.526883	4.60981	0.0397537	0.151761	Product: putative membrane-bound peptidase; Note: contains a possible sortase-binding site just before its C-teminal transmembrane region LDQTN, which could mean it is a putside membrane-bound protein
PFLU0101	-0.079882	4.78741	0.75853	0.903936	Product: putative cation transporter-like membrane protein
PFLU0102	-0.526402	6.7131	0.0175489	0.0811138	Product: hypothetical protein
PFLU0103	0.995046	2.69007	0.038388	0.147786	Product: putative anion transporter, permease
PFLU0104	-0.809213	6.05744	0.000284038	0.00233582	Product: hypothetical protein
PFLU0105	-0.76543	6.49438	0.000475473	0.0036801	Product: hypothetical protein
PFLU0106	-0.644718	4.16166	0.0412896	0.156314	Product: hypothetical protein
PFLU0107	-0.799403	6.60518	0.000279196	0.0023024	Product: hypothetical protein
PFLU0108	0.773074	3.01003	0.0502628	0.180477	Product: hypothetical protein
PFLU0109	0.926897	11.5101	0.000402786	0.00319263	Product: hypothetical protein
PFLU0110	-0.277661	4.78824	0.260149	0.524819	Product: putative hydrolase
PFLU0111	0.414352	6.68861	0.0828719	0.2565	Gene: pntB; Product: NAD(P) transhydrogenase subunit beta
PFLU0112	0.359539	5.15308	0.180045	0.426418	Product: putative NAD(P) transhydrogenase subunit alpha 2
PFLU0113	0.751405	7.29732	0.00408039	0.02416	Gene: pntAA; Product: NAD(P) transhydrogenase subunit alpha 1
PFLU0114	0.140921	4.80231	0.646379	0.838393	Product: LysR family transcriptional regulator
PFLU0115	-0.587346	7.79172	0.202973	0.453852	Product: putative acyl-CoA dehydrogenase
PFLU0116	-0.429164	6.12927	0.206874	0.459108	Product: putative CoA-transferase
PFLU0117	-1.62724	5.56434	2.54759e-09	4.72862e-08	Product: putative methyl-accepting chemotaxis protein
PFLU0118	-0.0042708	2.20374	0.994642	0.998352	Product: hypothetical protein
PFLU0119	-0.345439	3.18706	0.410586	0.667958	Product: putative amino acid activating peptide synthase domain; Note: Similar to Bacillus licheniformis BacC in the D-phenylalanine activase domain
PFLU0120	0.591247	1.85354	0.402233	0.661288	Product: hypothetical protein
PFLU0121	-0.119917	2.11336	0.855542	0.942785	Product: hypothetical protein
PFLU0122	0.862107	6.13468	0.000134607	0.00120942	Product: GntR family transcriptional regulator
PFLU0123	-0.404714	3.37389	0.317385	0.588886	Product: putative taurine catabolism dioxygenase
PFLU0124	-0.607003	2.86673	0.139069	0.362378	Product: putative ABC transporter substrate-binding protein
PFLU0125	-0.677307	2.05193	0.286339	0.555873	Product: putative ABC transporter ATP-binding protein
PFLU0126	-0.465643	1.801	0.522559	0.751353	Product: putative ABC transporter permease
PFLU0127	-1.67031	5.75963	1.992e-10	4.258e-09	Product: hypothetical protein
PFLU0128	-0.68982	4.20734	0.0480348	0.17438	Product: LysR family transcriptional regulator
PFLU0129	-0.171938	2.87899	0.673888	0.855142	Product: putative ABC transporter permease
PFLU0130	0.169284	3.35868	0.630926	0.829421	Product: putative ABC transporter lipoprotein
PFLU0131	-0.126671	3.07232	0.733496	0.890206	Product: putative ABC transporter lipoprotein
PFLU0132	-0.916716	2.74441	0.0315949	0.127608	Product: hypothetical protein
PFLU0133	-0.772619	7.02272	0.00553447	0.0312389	Product: hypothetical protein
PFLU0134	-0.143766	4.94865	0.560328	0.780724	Product: hypothetical protein
PFLU0135	-0.0881071	3.7827	0.789628	0.918027	Product: hypothetical protein
PFLU0136	-0.503192	2.8725	0.209441	0.461862	Product: putative MarR family regulatory protein
PFLU0137	0.558209	4.05035	0.0783746	0.246838	Product: hypothetical protein
PFLU0138	-0.154703	1.89683	0.829211	0.932431	Product: hypothetical protein
PFLU0139	0.0616617	4.12377	0.846058	0.939339	Product: hypothetical protein
PFLU0140	0.485967	4.46167	0.0801651	0.250211	Product: putative lipoprotein
PFLU0141	0.886282	1.07047	0.309907	0.581788	Product: hypothetical protein
PFLU0142	-0.426331	7.92547	0.0894808	0.270729	Product: hypothetical protein
PFLU0143	-1.14916	7.16967	0.000490609	0.00377749	Gene: pgaA; Product: outer membrane protein PgaA; Note: outer membrane protein essential for the synthesis of poly-beta-1,6-N-acetyl-D-glucosamine (PGA); adhesin required for biofilm formation; PgaA (HmsH) seems to translocate and/or dock PGA to the cell surface; member of the hmsHFRS (ycdSRQP or pgaABCD in Escherichia coli) operon in Yersinia
PFLU0144	-1.32461	5.54397	1.63393e-05	0.000172759	Gene: pgaB; Product: outer membrane N-deacetylase; Note: in Yersinia this protein is involved in biofilm formation and hemin adsorption; related protein PgaB in Escherichia coli is an outer membrane N-deacetylase involved in poly-beta-1,6-N-acetyl-D-glucosamine (PGA) export
PFLU0145	-1.31692	5.26141	7.19822e-06	8.0721e-05	Product: N-glycosyltransferase; Note: predicted polysaccharide polymerase involved in biofilm formation; required for the synthesis of the beta-1,6-N-acetylglucosamine polysaccharide; PgaC; in Yersinia the HmsR protein is an inner membrane protein
PFLU0146	-1.42899	4.48612	3.22494e-05	0.000325851	Product: hypothetical protein
PFLU0147	-1.58897	4.43249	4.32411e-08	6.91975e-07	Product: putative exported adhesin activator
PFLU0148	-1.24668	7.10495	1.84096e-06	2.31429e-05	Product: putative adhesin; Note: N-terminal region similar to the Proteus database entry and C-terminal to the Escherichia coli one. Whole length of PLFU0148 similar to part of the Photorhabdus database entry
PFLU0148A	0.154815	2.45608	0.789529	0.918027	Product: putative transposase
PFLU0149	-0.289292	5.24984	0.227031	0.483928	Product: hypothetical protein
PFLU0150	-0.669169	4.84439	0.0142387	0.0691612	Product: hypothetical protein
PFLU0151	-0.304954	1.25552	0.735037	0.890375	Product: hypothetical protein
PFLU0152	-0.547307	4.02412	0.056026	0.194335	Product: hypothetical protein
PFLU0153	-0.268178	4.22172	0.385066	0.646842	Product: hypothetical protein
PFLU0154	-1.1455	4.62794	8.63603e-06	9.5936e-05	Product: putative signal peptidase
PFLU0155	-1.27414	3.14944	0.00128296	0.00888468	Product: hypothetical protein
PFLU0156	-1.24383	4.21927	2.84105e-05	0.000290533	Product: hypothetical protein
PFLU0157	-1.04179	2.97104	0.0150058	0.0718266	Product: hypothetical protein
PFLU0158	-1.09509	0.192176	0.220692	0.477776	Product: hypothetical protein
PFLU0159	-2.34066	3.11558	4.58702e-07	6.34574e-06	Product: hypothetical protein
PFLU0160	-2.38372	2.18151	0.000140666	0.00125058	Product: hypothetical protein
PFLU0161	-1.45734	5.30953	1.02244e-08	1.78581e-07	Product: putative lipoprotein
PFLU0162	-1.21886	6.74282	2.20067e-07	3.16267e-06	Product: putative lipoprotein
PFLU0163	-1.46629	5.69611	8.01006e-09	1.41575e-07	Product: putative lipoprotein
PFLU0164	-1.66042	5.76007	7.7797e-12	1.82792e-10	Product: putative lipoprotein
PFLU0165	-0.665768	3.73179	0.0305433	0.124636	Product: hypothetical protein
PFLU0166	-0.665044	3.13045	0.0660573	0.218379	Product: RNA polymerase sigma factor; Note: Bacteria have multiple sigma factors which are active under specific conditions; the sigma factor binds with the catalytic core of RNA polymerase to produce the holoenzyme and directs bacterial core RNA polymerase to specific promoter elements to initiate transcription
PFLU0167	-0.0838389	4.01622	0.790538	0.918027	Product: hypothetical protein
PFLU0170	-0.357689	5.18979	0.212084	0.464317	Product: hypothetical protein; Note: similarity to the database matches in PFLU0170 reduced to the N-terminal region
PFLU0171	-0.60742	5.62079	0.017433	0.0807043	Product: hypothetical protein
PFLU0172	-0.532348	6.39935	0.0180287	0.0828145	Product: hypothetical protein
PFLU0173	-0.139169	7.32168	0.557479	0.778726	Product: hypothetical protein
PFLU0174	-0.129103	4.70814	0.612208	0.818692	Product: hypothetical protein; Note: no full length similarity found in the database matches. Similar in its N-terminal region to the Wolbachia pipientis entry and in its C-terminal region to the Staphylococcus aureus entry
PFLU0175	-0.338064	0.867038	0.681046	0.859527	Product: hypothetical protein
PFLU0176	0.151662	0.711451	0.857591	0.944004	Product: hypothetical protein
PFLU0177	-0.340575	9.55513	0.271531	0.538852	Product: hypothetical protein
PFLU0178	-0.388656	3.69414	0.230239	0.488184	Product: hypothetical protein
PFLU0179	-0.0514038	6.51924	0.816394	0.927368	Product: putative phage integrase
PFLU0180	0.302197	9.13098	0.327624	0.597691	Gene: gabD; Product: succinate-semialdehyde dehydrogenase I; Note: catalyzes the formation of succinate from succinate semialdehyde; NADP dependent
PFLU0181	0.0673139	8.95804	0.799647	0.922139	Gene: gabT; Product: 4-aminobutyrate aminotransferase; Note: catalyzes the formation of succinate semialdehyde and glutamate from 4-aminobutanoate and 2-oxoglutarate
PFLU0182	-0.0300039	4.47632	0.91661	0.968236	Product: putative response regulator
PFLU0183	-0.674227	4.87399	0.00994744	0.0508625	Product: hypothetical protein
PFLU0184	-0.0962674	7.3822	0.69566	0.86868	Product: putative fatty acid desaturase
PFLU0185	-0.425169	5.31261	0.111358	0.313434	Product: putative sensory box GGDEF/EAL domain-containing protein
PFLU0186	-0.733007	3.30879	0.110568	0.312658	Product: hypothetical protein
PFLU0187	-0.015461	4.99197	0.951168	0.983217	Gene: sbp; Product: sulfate ABC transporter sulfate-binding protein
PFLU0188	-0.393868	4.94928	0.132549	0.353047	Gene: cysU; Product: sulfate ABC transporter permease
PFLU0189	-0.153766	5.08377	0.53704	0.762545	Gene: cysW; Product: sulfate ABC transporter permease
PFLU0190	-0.251276	6.5252	0.270582	0.537262	Gene: cysA; Product: sulfate/thiosulfate ABC transporter ATP-binding protein
PFLU0191	0.874976	2.63426	0.068876	0.224568	Product: hypothetical protein
PFLU0192	0.352338	4.21031	0.229314	0.487179	Product: putative regulatory protein
PFLU0193	0.00580802	2.01797	0.993999	0.998352	Product: hypothetical protein
PFLU0194	0.122181	-0.274352	0.926795	0.972897	Product: hypothetical protein
PFLU0196	-0.271265	4.05066	0.358799	0.625021	Product: AraC family transcriptional regulator
PFLU0197	0.378523	1.54068	0.652573	0.841327	Product: hypothetical protein
PFLU0198	-0.168429	3.9754	0.562532	0.782321	Gene: atsA; Product: arylsulfatase; Note: (aryl-sulfate sulphohydrolase)
PFLU0199	0.0621604	1.53348	0.939305	0.97847	Product: putative ABC sulfur transporter ATP-binding protein
PFLU0200	-0.359984	2.01115	0.588996	0.800976	Product: putative ABC sulfur transporter membrane protein
PFLU0201	-0.0439404	2.02572	0.948057	0.982267	Product: putative ABC sulfur transporter substrate-binding protein
PFLU0202	-0.827461	2.87949	0.0694063	0.225552	Product: LysR family transcriptional regulator
PFLU0203	0.388367	4.58283	0.190398	0.43972	Product: putative taurine dioxygenase
PFLU0204	-0.593723	2.94877	0.1736	0.417813	Product: putative sulfatase
PFLU0205	-0.181324	1.94067	0.80111	0.922139	Product: LysR family transcriptional regulator
PFLU0206	0.0174719	1.00938	0.984484	0.993884	Product: putative TonB-dependent exported protein
PFLU0207	0.0625555	3.03511	0.879649	0.952176	Product: putative transporter-like membrane protein
PFLU0208	0.737811	4.59448	0.00891113	0.046487	Product: LysR family transcriptional regulator
PFLU0209	-0.0477355	0.496964	0.965059	0.98786	Product: putative TonB-dependent membrane protein
PFLU0210	-1.1827	1.74541	0.0991947	0.291047	Product: putative transporter-like membrane protein
PFLU0211	-0.716787	1.2496	0.371113	0.635939	Product: putative transporter-like membrane protein
PFLU0213	-0.444255	3.36706	0.182385	0.429289	Product: hypothetical protein
PFLU0214	-0.856556	3.06164	0.0287858	0.11894	Product: putative sigma-54 dependent regulatory protein
PFLU0215	-1.0071	8.40416	4.73418e-05	0.000465632	Product: hypothetical protein
PFLU0218	-0.0562839	5.66362	0.835826	0.936232	Product: hypothetical protein
PFLU0219	-0.224613	7.82983	0.396151	0.656199	Product: hypothetical protein
PFLU0227	-0.372229	2.77892	0.372369	0.636672	Product: putative amino acid transporter membrane protein
PFLU0228	-0.337346	2.13203	0.586923	0.800631	Product: putative amino acid ABC transporter membrane protein
PFLU0229	-0.123188	2.83404	0.814901	0.927349	Gene: gluA; Product: glutamate ABC transporter ATP-binding protein
PFLU0230	-0.687028	3.48343	0.113901	0.318258	Product: putative amino acid ABC transporter substrate-binding protein
PFLU0231	0.190203	4.09736	0.528379	0.75678	Product: hypothetical protein
PFLU0232	-0.403643	4.70314	0.138893	0.362283	Product: putative lipoprotein
PFLU0233	-0.377999	3.52927	0.28157	0.549759	Product: putative lipoprotein
PFLU0234	-0.48806	5.42828	0.0389142	0.149327	Product: putative transporter-like membrane protein
PFLU0235	-0.21634	3.33532	0.563352	0.782462	Product: hypothetical protein
PFLU0236	-0.169627	5.71268	0.456846	0.704112	Product: hypothetical protein
PFLU0237	-0.98505	0.990744	0.248309	0.510167	Product: amino acid ABC transporter permease
PFLU0238	-0.561017	1.95676	0.484687	0.724157	Product: amino acid ABC transporter ATP-binding protein
PFLU0239	-0.584831	1.80767	0.420434	0.674448	Product: putative amino acid ABC transporter exported protein
PFLU0240	-1.29877	1.54076	0.121293	0.331948	Product: putative monooxygenase
PFLU0241	-0.999368	1.91126	0.155751	0.389494	Product: putative acyl-CoA dehydrogenase; Note: also similar to PFLU0242 (414 aa), E(): 2e-72; 50.646% identity in 387 aa overlap
PFLU0242	-0.739821	2.13367	0.288451	0.558508	Product: putative dehydrogenase
PFLU0243	-2.98707	-0.887159	0.0361142	0.140679	Product: hypothetical protein
PFLU0244	0.125412	5.68569	0.638358	0.833481	Product: amino acid ABC transporter ATP-binding protein
PFLU0245	0.0450536	5.90813	0.847792	0.940174	Product: putative ABC transporter permease
PFLU0246	0.646999	8.95901	0.0123483	0.0613374	Product: cystine transporter subunit
PFLU0247	-0.110953	6.46301	0.610056	0.817411	Gene: dcyD; Product: D-cysteine desulfhydrase; Note: catalyzes the formation of pyruvate from D-cysteine
PFLU0248	0.0870494	6.13833	0.696307	0.86868	Gene: srpH; Product: serine acetyltransferase
PFLU0249	-0.287427	5.4929	0.241019	0.501961	Product: putative choline/betaine transporter-like membrane protein
PFLU0250	0.109194	1.25658	0.893826	0.959434	Product: hypothetical protein
PFLU0251	-0.50216	7.96481	0.0415368	0.157049	Product: putative oxidoreductase
PFLU0252	-0.318601	2.48336	0.492729	0.728815	Gene: tauD; Product: taurine dioxygenase; Note: catalyzes the conversion of taurine (2-aminoethanesulfonate) to sulfite and aminoacetaldehyde concurrently with the conversion of alpha-ketoglutarate to succinate and carbon dioxide; non-heme iron oxidase; allows the use of taurine as an alternative sulfur source; forms homodimers
PFLU0253	-0.427947	1.41412	0.609104	0.816691	Gene: tauC; Product: taurine ABC transporter permease
PFLU0254	-0.364165	2.08858	0.591503	0.803245	Gene: tauB; Product: taurine transporter ATP-binding subunit; Note: Part of the ABC transporter complex tauABC involved in taurine import
PFLU0255	-0.271964	3.47961	0.422565	0.675691	Gene: tauA; Product: taurine ABC transporter substrate-binding periplasmic protein
PFLU0256	-0.0594945	7.84549	0.802034	0.922323	Gene: gshA; Product: glutamate--cysteine ligase; Note: involved in the first step of glutathione biosynthesis
PFLU0257	-0.491207	4.99524	0.0800197	0.250211	Product: putative thioesterase
PFLU0258	-0.661513	9.12038	0.00842202	0.044405	Product: putative S1 RNA-binding domain protein
PFLU0259	0.055325	9.75648	0.838273	0.937413	Gene: ompR; Product: osmolarity response regulator; Note: part of two-component system EnvZ/OmpR; regulates transcription of outer membrane porin genes ompC/F; under high osmolarity EnvZ functions as kinase/phosphotransferase and phosphorylates OmpR; the result is increased expression of ompC and repression of ompF; also functions in regulation of other genes; forms dimers upon phosphorylation
PFLU0260	0.178986	6.93338	0.456218	0.704005	Gene: envZ; Product: osmolarity-sensing histidine-kinase
PFLU0261	0.253598	4.78885	0.319043	0.590699	Gene: rimK; Product: ribosomal protein S6 modification protein
PFLU0262	-0.13449	3.15496	0.731901	0.88894	Product: hypothetical protein
PFLU0263	-0.0453471	3.86142	0.878187	0.95207	Product: EAL domain-containing protein
PFLU0264	0.167071	5.83065	0.47636	0.718422	Gene: hslR; Product: heat shock protein 15
PFLU0265	-0.433191	7.95183	0.080553	0.251029	Product: hypothetical protein
PFLU0266	-0.20049	7.96447	0.409394	0.667516	Gene: hslO; Product: Hsp33-like chaperonin; Note: becomes active under oxidative stress; four conserved cysteines bind a zinc atom when they are in the reduced state and the enzyme is inactive; oxidative stress results in oxidized cysteines, release of zinc, and binding of Hsp33 to aggregation-prone proteins; forms dimers and higher order oligomers
PFLU0267	-0.121594	10.5381	0.643142	0.836125	Gene: pckA; Product: phosphoenolpyruvate carboxykinase; Note: [ATP]; PEP carboxykinase; PEP carboxylase; PEPCK; catalyzes the phosphorylation and decarboxylation of oxaloacetate to form phosphoenolpyruvate using ATP
PFLU0268	-2.718	-0.802661	0.00884471	0.046222	Product: hypothetical protein
PFLU0269	-0.0872972	4.33004	0.80114	0.922139	Product: hypothetical protein
PFLU0270	0.111694	4.34976	0.682741	0.860657	Gene: fic; Product: cell filamentation protein
PFLU0271	-0.486132	4.77231	0.0568228	0.196294	Product: hypothetical protein
PFLU0272	-0.972567	6.3958	1.54133e-05	0.000163845	Product: hypothetical protein
PFLU0274	-0.378561	5.56791	0.112574	0.31587	Product: putative ATP-dependent DNA helicase
PFLU0275	-0.300759	3.4007	0.478339	0.719574	Product: hypothetical protein
PFLU0276	0.0367674	4.5044	0.891716	0.958404	Product: putative thioesterase
PFLU0277	-1.03222	6.18642	1.12047e-05	0.000121955	Product: hypothetical protein
PFLU0278	1.46743	5.62268	0.000106365	0.000968907	Product: putative molybdopterin oxidoreductase
PFLU0279	0.893457	2.76743	0.105219	0.302135	Product: hypothetical protein
PFLU0280	-0.394144	4.76137	0.140506	0.364724	Product: LysR family transcriptional regulator
PFLU0281	-0.84435	8.15206	0.00198861	0.0130683	Product: LysM domain/BON superfamily protein
PFLU0282	-0.283974	4.98813	0.269043	0.535464	Product: putative hydrolase
PFLU0283	-0.032049	6.3091	0.886941	0.955876	Gene: nudE; Product: ADP-ribose diphosphatase NudE; Note: ADP-sugar pyrophosphatase; catalyzes the formation of D-ribose 5-phosphate from ADP-ribose; can also act on ADP-mannose and ADP-glucose
PFLU0284	-0.0450709	6.7885	0.839548	0.937594	Product: sulfur metabolism-like protein
PFLU0285	0.0288687	4.65119	0.927425	0.972897	Product: hypothetical protein
PFLU0286	-0.209173	5.37472	0.375071	0.638894	Product: putative sigma-54 interactive two-component system response regulator
PFLU0287	-0.322583	4.94292	0.192638	0.443472	Product: putative two-component system sensor kinase
PFLU0288	-0.138438	5.94809	0.55751	0.778726	Product: putative dTDP-4-dehydrorhamnose reductase
PFLU0289	-0.466863	6.36793	0.0334257	0.132384	Gene: rfbC; Product: dTDP-4-dehydrorhamnose 3,5-epimerase
PFLU0290	-0.446684	7.90788	0.0742203	0.236905	Gene: rfbA; Product: glucose-1-phosphate thymidylyltransferase
PFLU0291	-0.379967	7.73629	0.110443	0.312587	Gene: rfbB; Product: dTDP-glucose 4,6-dehydratase
PFLU0292	-0.159236	7.39471	0.528812	0.757218	Product: hypothetical protein
PFLU0293	-0.0711997	6.68898	0.745191	0.896938	Product: agmatine deiminase; Note: catalyzes the formation of carbamoylputrescine from agmatine in the arginine decarboxylase pathway of putrescine biosynthesis
PFLU0294	-1.52132	1.47167	0.0817201	0.253864	Product: hypothetical protein
PFLU0295	0.944866	9.32956	0.000249756	0.00210057	Product: putative iron-transport related exported protein
PFLU0296	0.40021	11.9329	0.12541	0.339964	Gene: oprQ; Product: outer membrane protein, oprE3
PFLU0299	-1.81842	6.78448	6.82469e-14	2.04086e-12	Product: putative lipoprotein
PFLU0300	-0.677274	5.87736	0.044109	0.163742	Gene: wssA; Product: putative cell morphology-like protein
PFLU0301	-0.777046	5.57695	0.0190609	0.086949	Gene: wssB; Product: cellulose synthase catalytic subunit
PFLU0302	-0.712463	6.43924	0.00848397	0.0446456	Gene: wssC; Product: cellulose synthase regulator protein; Note: binds the cellulose synthase activator, bis-(3'-5') cyclic diguanylic acid (c-di-GMP)
PFLU0303	-0.719122	4.95807	0.016222	0.076291	Gene: wssD; Product: endo-1,4-D-glucanase; Note: catalyzes the hydrolysis of 1,4-beta-D-glucosidic linkages in cellulose, lichenin and cereal beta-D-glucans
PFLU0304	-0.992002	6.88768	0.000637365	0.00478307	Gene: wssE; Product: cellulose synthase operon protein C
PFLU0305	-0.854393	7.08153	0.00106847	0.00756542	Gene: wssF; Product: cell morphology-like protein
PFLU0306	-0.77071	5.9716	0.00290757	0.0181792	Gene: wssG; Product: cell morphology-like protein
PFLU0307	-0.716731	5.11715	0.0363915	0.141666	Gene: wssH; Product: cell morphology-like protein
PFLU0308	-0.803346	4.57701	0.0111354	0.0557932	Gene: wssI; Product: cell morphology-like protein
PFLU0309	-0.309941	5.14303	0.353963	0.620248	Gene: wssJ; Product: cell morphology-like protein
PFLU0310	0.154203	4.8627	0.576583	0.793204	Product: hypothetical protein
PFLU0311	-0.0226116	6.23722	0.921235	0.970402	Product: putative amino acid ABC transporter membrane protein
PFLU0312	0.04909	6.17507	0.827591	0.932431	Product: amino acid ABC transporter permease
PFLU0313	0.393124	10.4205	0.132391	0.352783	Product: putative amino acid ABC transporter membrane protein
PFLU0314	0.22954	7.2847	0.363434	0.629068	Product: amino acid ABC transporter ATP-binding protein
PFLU0315	-2.85238	7.69569	3.2534e-19	1.47e-17	Gene: gabP; Product: GABA permease
PFLU0316	-0.0374195	4.71193	0.883531	0.954526	Product: hypothetical protein
PFLU0317	0.812254	3.20296	0.0303339	0.123963	Product: hypothetical protein
PFLU0318	-0.119707	3.60312	0.707637	0.873116	Product: putative transporter-like membrane protein
PFLU0319	0.156761	4.97456	0.563077	0.782441	Product: hypothetical protein
PFLU0320	-0.933581	4.15557	0.0016834	0.0112626	Product: hypothetical protein
PFLU0321	-1.19183	3.40032	0.000407559	0.00321326	Product: putative lipoprotein
PFLU0322	-0.00828834	7.21675	0.973564	0.989845	Product: hypothetical protein
PFLU0323	-0.126835	6.43504	0.598998	0.809556	Gene: mutY; Product: A/G-specific adenine glycosylase
PFLU0324	-0.131977	7.62062	0.626159	0.826825	Product: hypothetical protein
PFLU0325	1.0451	8.82253	1.93504e-05	0.000202616	Product: hypothetical protein
PFLU0327	-0.278987	7.19965	0.272788	0.539448	Gene: hisB; Product: imidazoleglycerol-phosphate dehydratase; Note: catalyzes the dehydration of D-erythro-1-(imidazol-4-yl)glycerol 3-phosphate to 3-(imidazol-4-yl)-2-oxopropyl phosphate in histidine biosynthesis
PFLU0328	-0.186525	6.52077	0.420136	0.674448	Gene: hisH; Product: imidazole glycerol phosphate synthase subunit HisH; Note: with HisF IGPS catalyzes the conversion of phosphoribulosyl-formimino-5-aminoimidazole-4-carboxamide ribonucleotide phosphate and glutamine to imidazole-glycerol phosphate, 5-aminoimidazol-4-carboxamide ribonucleotide, and glutamate in histidine biosynthesis; the HisH subunit provides the glutamine amidotransferase act…
PFLU0329	-0.261829	4.43563	0.357539	0.623377	Product: hypothetical protein
PFLU0330	-0.249218	7.47881	0.306791	0.578691	Gene: hisA; Product: 1-(5-phosphoribosyl)-5-[(5- phosphoribosylamino)methylideneamino] imidazole-4-carboxamide isomerase; Note: catalyzes the formation of 5-(5-phospho-1-deoxyribulos-1-ylamino)methylideneamino-l- (5-phosphoribosyl)imidazole-4-carboxamide from 1-(5-phosphoribosyl)-5-[(5- phosphoribosylamino)methylideneamino] imidazole-4-carboxamide
PFLU0331	-0.431332	6.85294	0.0553823	0.192809	Gene: hisF; Product: imidazole glycerol phosphate synthase subunit HisF; Note: catalyzes the conversion of 5-[(5-phospho-1-deoxyribulos-1-ylamino)methylideneamino]- 1-(5-phosphoribosyl)imidazole-4-carboxamideand glutamine to imidazole-glycerol phosphate, 5-aminoimidazol-4-carboxamideribonucleotide and glutamate; the HisF subunit acts as a cyclase
PFLU0332	-0.461524	5.33813	0.0728895	0.234299	Product: hypothetical protein
PFLU0333	-0.196971	1.27107	0.800912	0.922139	Product: putative lipoprotein
PFLU0334	-0.103637	4.28681	0.714846	0.877854	Product: hypothetical protein
PFLU0335	-0.397071	7.67811	0.100361	0.294031	Gene: ctpA; Product: carboxy-terminal processing protease
PFLU0336	0.00256066	7.00094	0.991502	0.997627	Product: putative peptidase
PFLU0337	-0.0924199	9.14114	0.706811	0.87263	Gene: gpmI; Product: phosphoglyceromutase; Note: catalyzes the interconversion of 2-phosphoglycerate and 3-phosphoglycerate
PFLU0338	-0.162503	7.36795	0.521383	0.750027	Product: putative rhodanese domain containing protein
PFLU0339	-0.110334	5.85625	0.648998	0.83947	Gene: grxC; Product: glutaredoxin 3
PFLU0340	-0.575923	9.78793	0.0306159	0.124846	Gene: secB; Product: preprotein translocase subunit SecB; Note: molecular chaperone that is required for the normal export of envelope proteins out of the cell cytoplasm; in Escherichia coli this proteins forms a homotetramer in the cytoplasm and delivers proteins to be exported to SecA
PFLU0341	-0.0181426	5.24777	0.944974	0.981268	Product: putative RNA-methyl transferase
PFLU0342	-0.560873	3.86442	0.120544	0.330588	Product: hypothetical protein
PFLU0343	0.217799	5.28487	0.343624	0.610623	Gene: glnG; Product: nitrogen regulation protein NR(I)
PFLU0344	0.101017	3.64991	0.74527	0.896938	Gene: glnL; Product: nitrogen regulation protein NR(II)
PFLU0345	-0.67594	1.66151	0.354211	0.620248	Product: putative lipoprotein
PFLU0346	0.152138	5.87248	0.499657	0.734039	Product: chorismate mutase; Note: catalyzes the interconversion of chorismate to prephenate
PFLU0347	-0.452901	2.61877	0.357056	0.622852	Product: hypothetical protein
PFLU0348	0.184034	11.2034	0.468919	0.712185	Gene: glnA; Product: glutamine synthetase
PFLU0349	-0.0893591	6.65139	0.717772	0.879756	Gene: thiI; Product: thiamine biosynthesis protein ThiI; Note: Required for the synthesis of the thiazole moiety
PFLU0350	-0.422785	10.3171	0.107031	0.305706	Gene: typA; Product: putative elongation facotr/GTP-binding protein TypA/BipA
PFLU0351	-0.712335	2.66012	0.147324	0.377295	Product: hypothetical protein
PFLU0352	-1.35706	8.92598	2.74655e-08	4.58093e-07	Gene: glgP; Product: glycogen phosphorylase
PFLU0353	-0.8224	6.02601	0.000245314	0.00207205	Product: hypothetical protein
PFLU0354	-0.633009	5.65767	0.00590335	0.0328821	Product: hypothetical protein
PFLU0355	-0.192039	8.46708	0.442369	0.691856	Gene: fbp; Product: fructose-1,6-bisphosphatase; Note: catalyzes the formation of D-fructose 6-phosphate from fructose-1,6-bisphosphate
PFLU0356	0.099024	6.10293	0.690181	0.865881	Product: putative lipoprotein
PFLU0357	0.216249	7.05054	0.374006	0.637997	Product: putative lipoprotein
PFLU0358	2.80909	9.31316	5.44595e-14	1.64518e-12	Product: N-formimino-L-glutamate deiminase; Note: catalyzes the deimination of N-formimino-L-glutamate to ammonia and N-formyl-L-glutamate
PFLU0359	0.574036	6.17953	0.0175862	0.0812231	Gene: hutC; Product: GntR family transcriptional regulator
PFLU0360	1.03901	6.64182	1.00061e-05	0.000109919	Product: hypothetical protein
PFLU0361	-0.532987	8.20661	0.286895	0.556223	Gene: hutU; Product: urocanate hydratase; Note: catalyzes the formation of 4-imidazolone-5-propanoate from urocanate during histidine metabolism
PFLU0362	0.155356	5.54408	0.745583	0.896938	Product: putative histidine ABC transporter membrane protein
PFLU0363	0.728775	5.85956	0.114123	0.318344	Product: putative histidine transporter substrate-binding protein
PFLU0364	0.266607	5.38926	0.370261	0.635086	Product: putative histidine ABC transporter membrane protein
PFLU0365	0.632224	5.05191	0.0440516	0.163632	Product: putative histidine ABC transporter ATP-binding protein
PFLU0366	0.260726	6.01337	0.337159	0.605604	Product: putative histidine lyase; Note: also similar to the CDS just downstream, PFLU0367, hutH (512 aa); E(): 8.1e-55; 37.251% identity in 502 aa overlap
PFLU0367	0.168747	7.53029	0.537541	0.762641	Gene: hutH; Product: histidine ammonia-lyase; Note: catalyzes the degradation of histidine to urocanate and ammmonia
PFLU0368	1.09283	5.63858	2.70232e-05	0.000278268	Product: putative histidine ABC transporter permease
PFLU0369	0.188101	6.44614	0.461715	0.707794	Product: imidazolonepropionase; Note: catalyzing the hydrolysis of 4-imidazolone-5-propionate to N-formimidoyl-L-glutamate, the third step in the histidine degradation pathway
PFLU0370	0.49251	6.95137	0.0578767	0.19889	Product: putative hydrolase
PFLU0371	0.326118	7.82189	0.193295	0.443522	Gene: pip; Product: proline iminopeptidase
PFLU0372	0.2497	4.95632	0.318965	0.590699	Gene: dtd; Product: D-tyrosyl-tRNA(Tyr) deacylase; Note: hydrolyzes D-tyrosyl-tRNA(Tyr) into D-tyrosine and free tRNA(Tyr); possible defense mechanism against a harmful effect of D-tyrosine
PFLU0373	-0.318062	9.00807	0.201239	0.45175	Gene: mdoG; Product: glucan biosynthesis protein G; Note: involved in the biosynthesis of osmoregulated periplasmic glucans; required for the assembly of the polyglucose structure of glucan
PFLU0374	-0.295729	8.59211	0.232741	0.490412	Gene: mdoH; Product: glucosyltransferase MdoH; Note: necessary for biosynthesis of osmoregulated periplasmic glucans possibly involved in the transfer to the periplasmic space
PFLU0375	0.0755226	1.97261	0.916669	0.968236	Product: putative ABC transporter substrate-binding protein
PFLU0376	0.0155432	8.42925	0.953917	0.984717	Product: putative ABC transporter exported protein
PFLU0377	-0.171591	6.66527	0.499732	0.734039	Product: putative ABC transporter membrane protein
PFLU0378	-0.31631	5.97071	0.247759	0.509545	Product: putative ABC transporter ATP-binding protein
PFLU0379	0.395157	1.49319	0.589766	0.801653	Product: putative methyl-accepting chemotaxis protein
PFLU0380	-0.344466	5.81338	0.241334	0.502263	Product: putative methyl-accepting chemotaxis protein
PFLU0381	-0.0807721	4.86025	0.752907	0.900963	Product: 16S ribosomal RNA methyltransferase RsmE; Note: in Escherichia coli RsmE methylates the N3 position of the U1498 base in 16S rRNA; cells lacking this function can grow, but are outcompeted by wild-type; SAM-dependent m(3)U1498 methyltransferase
PFLU0382	-0.171197	6.3592	0.439929	0.69075	Gene: tatC; Product: Sec-independent protein translocase protein, TAT system
PFLU0383	-0.240859	5.84329	0.298199	0.569111	Gene: tatB; Product: sec-independent translocase; Note: Required for correct localization of precursor proteins bearing signal peptides with the twin arginine conserved motif
PFLU0384	-0.0381024	6.91004	0.87576	0.950921	Gene: tatA; Product: twin arginine translocase protein A; Note: TatA; similar to TatE that is found in some proteobacteria; part of system that translocates proteins with a conserved twin arginine motif across the inner membrane; capable of translocating folded substrates typically those with bound cofactors; similar to a protein import system in thylakoid membranes
PFLU0385	-0.19476	5.8053	0.436043	0.687017	Gene: hisE; Product: phosphoribosyl-ATP pyrophosphatase; Note: catalyzes the formation of 1-(5-phosphoribosyl)-AMP from 1-(5-phosphoribolsyl)-ATP in histidine biosynthesis
PFLU0386	0.00589255	6.19453	0.979305	0.990719	Gene: hisI; Product: phosphoribosyl-AMP cyclohydrolase; Note: PR-AMP cyclohydrolase; functions in histidine biosynthesis from PRPP; converts 1-(5-phosphoribosyl)-AMP to 1-(5-phosphoribosyl)-5-[(5- phosphoribosylamino)methylideneamino]imidazole-4- carboxyamide during the histidine biosynthesis pathway; binds zinc and magnesium; forms homodimers
PFLU0387	-0.239148	6.90189	0.285561	0.555061	Product: putative ubiquinone biosynthesis-like protein
PFLU0388	-0.0899053	5.36672	0.716824	0.879286	Product: hypothetical protein
PFLU0389	-0.381677	7.7082	0.125224	0.339875	Gene: ubiE; Product: ubiquinone/menaquinone biosynthesis methyltransferase; Note: Catalyzes the carbon methylation reaction in the biosynthesis of ubiquinone
PFLU0390	0.978898	5.36482	0.000139105	0.00123856	Product: hypothetical protein
PFLU0391	0.103661	6.06155	0.640766	0.835717	Gene: phaI; Product: putative polyhydroxyalkanoate biosynthesis-like protein
PFLU0392	0.515249	10.7465	0.0548557	0.191736	Gene: algP2; Product: transcriptional regulatory protein
PFLU0393	-0.148679	3.18854	0.701038	0.869651	Product: TetR family transcriptional regulator
PFLU0394	-0.518425	4.90953	0.0547833	0.191596	Gene: phaC; Product: poly(3-hydroxyalkanoate) polymerase 2
PFLU0395	0.214919	5.25827	0.377343	0.640516	Gene: phaB; Product: poly(3-hydroxyalkanoate) depolymerase
PFLU0396	0.120243	7.75872	0.661181	0.84645	Gene: phaA; Product: poly(3-hydroxyalkanoate) polymerase 1
PFLU0397	-0.489476	5.55305	0.0313971	0.126982	Product: hypothetical protein
PFLU0398	-0.204242	10.3137	0.428357	0.681802	Gene: hslU; Product: ATP-dependent protease ATP-binding subunit HslU; Note: heat shock protein involved in degradation of misfolded proteins
PFLU0399	-0.423434	8.949	0.0831196	0.256998	Gene: hslV; Product: ATP-dependent protease peptidase subunit; Note: heat shock protein involved in degradation of misfolded proteins
PFLU0400	-0.176229	6.25755	0.483006	0.722868	Product: hypothetical protein
PFLU0401	-0.184822	8.47938	0.462267	0.707794	Gene: argS; Product: arginyl-tRNA synthetase; Note: catalyzes a two-step reaction, first charging an arginine molecule by linking its carboxyl group to the alpha-phosphate of ATP, followed by transfer of the aminoacyl-adenylate to its tRNA; class-I aminoacyl-tRNA synthetase
PFLU0402	-0.13213	5.3399	0.652889	0.841479	Gene: priA; Product: primosome assembly protein PriA; Note: binding of PriA to forked DNA starts the assembly of the primosome, also possesses 3'-5' helicase activity
PFLU0403	-0.239844	10.3079	0.355172	0.620895	Gene: rpmE; Product: 50S ribosomal protein L31
PFLU0404	-0.10596	4.83905	0.689174	0.865416	Product: putative nuclease
PFLU0405	0.13799	11.1827	0.587092	0.800631	Product: putative NADP-dependent malic enzyme
PFLU0406	-0.237615	6.89158	0.291303	0.561122	Product: putative penicillin-binding protein 1A
PFLU0408	-0.287526	4.54249	0.276495	0.543534	Product: putative fimbriae biogenesis-like protein
PFLU0409	-0.742554	1.82917	0.291907	0.561528	Product: putative fimbriae biogenesis-related fusion protein; Note: N-terminus similar to Pseudomonas syringae PilO and C-terminus similar to Pseudomonas syringae PilP
PFLU0411	-0.285453	5.93716	0.224728	0.481175	Gene: aroK; Product: shikimate kinase; Note: catalyzes the formation of shikimate 3-phosphate from shikimate in aromatic amino acid biosynthesis
PFLU0412	-0.457629	7.81456	0.064405	0.214599	Gene: aroB; Product: 3-dehydroquinate synthase; Note: catalyzes the formation of 3-dehydroquinate from 3-deoxy-arabino-heptulonate 7-phosphate; functions in aromatic amino acid biosynthesis
PFLU0413	-0.304512	8.71137	0.231191	0.488711	Product: hypothetical protein
PFLU0414	1.32133	8.73274	4.31067e-07	6.00553e-06	Gene: gltB; Product: glutamate synthase subunit alpha; Note: catalyzes the formation of glutamate from glutamine and alpha-ketoglutarate
PFLU0415	1.10937	7.14268	4.24892e-06	4.93291e-05	Gene: gltD; Product: glutamate synthase subunit beta; Note: glutamate synthase is composed of subunits alpha and beta; beta subunit is a flavin adenine dinucleotide-NADPH dependent oxidoreductase; provides electrons to the alpha subunit, which binds L-glutamine and 2-oxoglutarate and forms L-glutamate
PFLU0416	-0.279475	6.46985	0.237696	0.497665	Gene: hemE; Product: uroporphyrinogen decarboxylase; Note: catalyzes the formation of coproporphyrinogen from uroporphyrinogen III
PFLU0417	2.65255	6.60648	1.01336e-26	8.10824e-25	Product: putative transporter-like membrane protein
PFLU0418	0.152373	4.11301	0.600542	0.810533	Product: LysR family transcriptional regulator
PFLU0419	-0.909546	6.17272	0.000134896	0.00121018	Product: hypothetical protein
PFLU0420	-0.46539	5.93966	0.078517	0.247024	Gene: fabF; Product: 3-oxoacyl-(acyl carrier protein) synthase II; Note: FabB; beta-ketoacyl-ACP synthase I, KASI; catalyzes a condensation reaction in fatty acid biosynthesis: addition of an acyl acceptor of two carbons from malonyl-ACP; required for the elongation of short-chain unsaturated acyl-ACP
PFLU0421	-0.637505	6.0352	0.00946475	0.0488858	Gene: fabG; Product: 3-ketoacyl-ACP reductase; Note: catalyzes the first of the two reduction steps in the elongation cycle of fatty acid synthesis
PFLU0422	-0.327663	4.48477	0.306114	0.57801	Product: hypothetical protein
PFLU0423	-0.744641	5.22883	0.00522783	0.0297595	Product: 3-oxoacyl-(acyl carrier protein) synthase I; Note: FabB; beta-ketoacyl-ACP synthase I, KASI; catalyzes a condensation reaction in fatty acid biosynthesis: addition of an acyl acceptor of two carbons from malonyl-ACP; required for the elongation of short-chain unsaturated acyl-ACP
PFLU0424	-0.60864	4.00387	0.0365359	0.141948	Product: putative lipoprotein
PFLU0425	-1.12884	5.30152	1.10998e-06	1.44126e-05	Product: hypothetical protein
PFLU0426	-0.615031	5.69242	0.00946049	0.0488858	Product: hypothetical protein
PFLU0427	-0.396018	5.61162	0.138549	0.361864	Product: hypothetical protein
PFLU0428	-0.253908	4.46999	0.396167	0.656199	Product: hypothetical protein
PFLU0429	-0.923929	4.18568	0.00165629	0.011119	Product: hypothetical protein
PFLU0430	-0.49597	6.01876	0.0511799	0.182772	Product: putative histidine ammonia-lyase
PFLU0433	-0.86651	6.3606	0.00149489	0.0101739	Product: hypothetical protein
PFLU0434	-0.549474	4.00232	0.0665001	0.219236	Product: hypothetical protein
PFLU0435	-0.134753	4.47912	0.650383	0.840445	Product: acyl carrier protein; Note: carries the fatty acid chain in fatty acid biosynthesis
PFLU0436	-0.572495	4.95247	0.0258888	0.109693	Product: putative acyl carrier protein
PFLU0437	-0.293636	4.7657	0.284013	0.552808	Product: putative acyltransferase
PFLU0438	-0.433562	4.61573	0.103127	0.299469	Product: hypothetical protein
PFLU0439	-0.63549	7.56076	0.0119336	0.0594772	Product: putative chromosome partitioning ParA-like protein
PFLU0440	0.314841	2.01897	0.642417	0.835799	Product: hypothetical protein
PFLU0441	0.488815	6.71811	0.0464281	0.16997	Gene: trxC; Product: thioredoxin
PFLU0442	-0.145403	3.84805	0.657385	0.844151	Product: hypothetical protein
PFLU0443	-0.416378	6.06401	0.0550174	0.191848	Product: hypothetical protein
PFLU0444	0.0662632	6.16299	0.774811	0.911021	Product: hypothetical protein
PFLU0445	-0.150982	7.14005	0.537579	0.762641	Product: potassium efflux protein KefA; Note: small mechanosensitive ion channel (MscS) that opens in response to stretch forces in the membrane lipid bilayer; maintains cell turgor through accumulation and release of potassium; large protein class of MscS
PFLU0446	0.000615475	6.88491	0.998067	1	Gene: cvrA; Product: potassium/proton antiporter; Note: the Vibrio parahaemolyticus gene VP2867 was found to be a potassium/proton antiporter; can rapidly extrude potassium against a potassium gradient at alkaline pH when cloned and expressed in Escherichia coli
PFLU0447	-0.775019	4.87786	0.017055	0.0795507	Product: putative methyl-accepting chemotaxis protein
PFLU0448	-0.0805338	5.65539	0.787711	0.917214	Product: hypothetical protein
PFLU0449	-0.282886	4.30095	0.523403	0.752018	Product: hypothetical protein
PFLU0450	-0.0319445	5.25876	0.894361	0.959434	Product: putative acyl-CoA dehydrogenase
PFLU0451	-0.147942	10.923	0.600235	0.810365	Gene: putA; Product: trifunctional transcriptional regulator/proline dehydrogenase/pyrroline-5-carboxylate dehydrogenase; Note: proline utilization protein A; multifunctional protein that functions in proline catabolism in the first two enzymatic steps resulting in the conversion of proline to glutamate; in Escherichai coli this protein also self-regulates transcription via a DNA-binding domain a…
PFLU0452	0.124331	9.6817	0.614422	0.820292	Gene: putP; Product: sodium/proline symporter
PFLU0453	-0.811973	2.28567	0.116996	0.323665	Product: hypothetical protein
PFLU0454	-0.424086	0.838718	0.609999	0.817411	Product: hypothetical protein
PFLU0455	-0.742725	5.08912	0.00301061	0.0187443	Product: putative homocysteine synthase
PFLU0456	-0.320284	6.20278	0.156166	0.390317	Product: hypothetical protein
PFLU0457	0.162116	7.82834	0.493522	0.72926	Gene: msrA; Product: methionine sulfoxide reductase A; Note: this stereospecific enzymes reduces the S isomer of methionine sulfoxide while MsrB reduces the R form; provides protection against oxidative stress
PFLU0458	-0.258013	6.1336	0.249726	0.511844	Product: hypothetical protein
PFLU0459	1.25597	11.1368	1.10149e-06	1.43339e-05	Gene: aceF; Product: dihydrolipoamide acetyltransferase
PFLU0460	1.29338	12.0417	7.6522e-07	1.02974e-05	Gene: aceE; Product: pyruvate dehydrogenase subunit E1; Note: E1 component; part of pyruvate dehydrogenase; forms a complex with DlaT and LpdC
PFLU0461	-0.333581	7.39649	0.162765	0.399889	Product: bifunctional glutamine-synthetase adenylyltransferase/deadenyltransferase; Note: catalyzes the ATP-dependent addition of AMP to a subunit of glutamine synthetase; also catalyzes the reverse reaction - deadenylation; adenylation/deadenylation of glutamine synthetase subunits is important for the regulation of this enzyme
PFLU0462	0.00718016	6.44308	0.975677	0.989845	Gene: rfaF; Product: ADP-heptose--LPS heptosyltransferase II
PFLU0463	-0.245919	5.41597	0.305979	0.57801	Gene: rfaC; Product: lipopolysaccharide heptosyltransferase-1
PFLU0464	-0.155357	5.85752	0.492019	0.728242	Gene: rfaG; Product: lipopolysaccharide core biosynthesis protein
PFLU0465	-0.193122	5.52635	0.431111	0.683599	Gene: rfaP; Product: lipopolysaccharide core biosynthesis protein
PFLU0466	-0.342701	5.16384	0.160959	0.397763	Product: putative lipopolysaccharide core biosynthesis protein
PFLU0467	-0.327785	5.72479	0.200574	0.451387	Product: putative lipopolysaccharide biosynthesis-like protein
PFLU0468	-0.194124	6.74805	0.390302	0.651821	Product: hypothetical protein
PFLU0469	-1.47984	-0.834393	0.315104	0.58634	Product: putative ABC transporter periplasmic substrate-binding protein
PFLU0471	-1.68917	-0.988186	0.245066	0.506294	Product: putative ABC transporter permease
PFLU0472	-1.95499	6.84927	2.4316e-17	9.41014e-16	Product: putative lipoprotein
PFLU0473	-1.20782	7.07369	3.51205e-07	4.95115e-06	Product: putative TonB-dependent exported protein
PFLU0474	-0.481521	2.05531	0.435087	0.686498	Product: hypothetical protein
PFLU0475	-0.201312	9.03819	0.416942	0.670846	Product: putative carbamoyltransferase
PFLU0476	-0.0563201	6.05193	0.812019	0.92581	Product: hypothetical protein
PFLU0477	-0.317981	6.16196	0.186291	0.434414	Product: putative deacetylase
PFLU0478	-0.271976	6.87191	0.245525	0.506906	Product: putative glycosyl transferase
PFLU0479	-0.285165	7.31016	0.279365	0.547358	Product: putative glycosyl transferase
PFLU0480	-0.328265	6.929	0.136622	0.359985	Product: hypothetical protein
PFLU0481	-0.259038	7.85411	0.298605	0.569418	Gene: msbA; Product: lipid A export ATP-binding/permease
PFLU0482	-0.277317	7.83932	0.286589	0.555994	Gene: hldE; Product: bifunctional heptose 7-phosphate kinase/heptose 1-phosphate adenyltransferase; Note: catalyzes the phosphorylation of D-glycero-D-manno-heptose 7-phosphate to form D,D-heptose-1,7-bisphosphate and catalyzes transfer of ADP to D-glycero-D-manno-heptose 1-phosphate forming ADP-D,D-heptose
PFLU0483	-0.191797	6.90976	0.434173	0.685895	Product: putative lipopolysaccharide biosynthesis-related epimerase/dehydratase
PFLU0485	-0.183882	5.20034	0.484042	0.723924	Product: hypothetical protein
PFLU0486	-0.368246	5.88633	0.12779	0.344557	Product: putative oxidoreductase
PFLU0487	-0.158341	6.65326	0.494374	0.72979	Product: hypothetical protein
PFLU0488	0.414645	3.24709	0.227273	0.484232	Gene: qacE; Product: quaternary ammonium compound-resistance protein
PFLU0489	-0.0145191	4.3439	0.956194	0.984802	Product: LysR family transcriptional regulator
PFLU0490	0.0132587	5.65942	0.957212	0.985507	Gene: kdtA; Product: 3-deoxy-D-manno-octulosonic-acid transferase; Note: catalyzes the transfer of 2-keto-3-deoxy-D-manno-octulosonic acid to lipid A
PFLU0491	-0.260951	6.95406	0.246879	0.508264	Product: hypothetical protein
PFLU0492	1.85672	10.9494	3.35147e-12	8.33783e-11	Gene: thiC; Product: thiamine biosynthesis protein ThiC; Note: required for the synthesis of the hydromethylpyrimidine moiety of thiamine
PFLU0493	1.50232	7.80316	9.70953e-10	1.89112e-08	Product: putative membrane transporter-like permease
PFLU0494	-0.645518	5.8935	0.00557556	0.0313513	Product: putative lipoprotein
PFLU0495	-0.458851	7.68078	0.0549565	0.191749	Product: hypothetical protein
PFLU0496	-0.625759	5.51198	0.00772375	0.0414113	Product: hypothetical protein
PFLU0497	-0.0232485	5.22726	0.923975	0.972423	Product: putative phosphoesterase
PFLU0498	-0.364406	5.49431	0.137382	0.360232	Product: hypothetical protein
PFLU0499	-0.466962	8.3083	0.0661796	0.218379	Gene: parE; Product: DNA topoisomerase IV subunit B; Note: decatenates newly replicated chromosomal DNA and relaxes positive and negative DNA supercoiling
PFLU0500	-0.520188	5.88092	0.0409268	0.155059	Product: hypothetical protein
PFLU0501	-0.414657	8.56779	0.0913682	0.274197	Gene: parC; Product: DNA topoisomerase IV subunit A; Note: decatenates newly replicated chromosomal DNA and relaxes positive and negative DNA supercoiling
PFLU0502	0.0702439	6.78038	0.771924	0.909021	Product: putative lipoprotein
PFLU0503	-0.200281	7.28773	0.412966	0.668196	Product: hypothetical protein
PFLU0504	-0.202597	7.27945	0.424454	0.677958	Product: putative phosphatase
PFLU0505	-0.113084	7.70585	0.633492	0.831829	Gene: psd; Product: phosphatidylserine decarboxylase; Note: catalyzes the decarboxylation of phosphatidyl-L-serine to phosphatidylethanoleamine
PFLU0506	-0.218334	7.10085	0.369358	0.634089	Gene: rhdA; Product: thiosulfate sulfurtransferase
PFLU0507	0.115814	6.10534	0.604913	0.813651	Product: hypothetical protein
PFLU0508	-0.558189	5.61689	0.0159376	0.0755537	Gene: motA; Product: flagellar motor protein MotA; Note: With MotB forms the ion channels that couple flagellar rotation to proton/sodium motive force across the membrane and forms the stator elements of the rotary flagellar machine
PFLU0509	-0.761449	5.40429	0.00460732	0.026793	Gene: motB; Product: flagellar motor protein MotB; Note: with MotA forms the ion channels that couple flagellar rotation to proton/sodium motive force across the membrane and forms the stator elements of the rotary flagellar machine
PFLU0510	0.689763	2.83128	0.0966253	0.285773	Product: hypothetical protein
PFLU0511	-0.361034	5.92594	0.115973	0.322232	Product: ribosome-associated GTPase; Note: EngC; RsgA; CpgA; circularly permuted GTPase; ribosome small subunit-dependent GTPase A; has the pattern G4-G1-G3 as opposed to other GTPases; interacts strongly with 30S ribosome which stimulates GTPase activity
PFLU0512	-0.278855	6.30981	0.220313	0.477653	Gene: orn; Product: oligoribonuclease; Note: 3'-5' exoribonuclease specific for small oligoribonuclotides
PFLU0513	-0.647477	4.15107	0.0332949	0.131954	Product: hypothetical protein
PFLU0514	-0.445372	3.79744	0.146894	0.376519	Product: putative iron-sulfur binding protein
PFLU0515	-0.327795	6.43614	0.161108	0.397937	Product: hypothetical protein; Note: similarity to the Pseudomonas syringae database match is limited to the C-terminal region of the latter
PFLU0516	-0.217639	6.04702	0.3462	0.613177	Product: hypothetical protein
PFLU0517	-0.236523	7.15083	0.349315	0.615454	Gene: amiC; Product: N-acetylmuramoyl-l-alanine amidase
PFLU0518	-0.283398	7.63671	0.250889	0.5126	Gene: mutL; Product: DNA mismatch repair protein; Note: This protein is involved in the repair of mismatches in DNA. It is required for dam-dependent methyl-directed DNA mismatch repair. Promotes the formation of a stable complex between two or more DNA-binding proteins in an ATP-dependent manner without itself being part of a final effector complex
PFLU0519	-0.279895	6.35498	0.234618	0.493489	Gene: miaA; Product: tRNA delta(2)-isopentenylpyrophosphate transferase; Note: IPP transferase; isopentenyltransferase; involved in tRNA modification; in Escherichia coli this enzyme catalyzes the addition of a delta2-isopentenyl group from dimethylallyl diphosphate to the N6-nitrogen of adenosine adjacent to the anticodon of tRNA species that read codons starting with uracil; further tRNA modifi…
PFLU0520	-7.59538	9.12186	4.90318e-100	4.14739e-97	Gene: hfq; Product: RNA-binding protein Hfq; Note: Stimulates the elongation of poly(A) tails
PFLU0521	-1.05689	8.26092	6.36465e-05	0.000610779	Gene: hflX; Product: GTP-binding protein HflX
PFLU0522	-0.183054	9.20747	0.491994	0.728242	Product: putative phage-like protein
PFLU0523	-0.211267	8.25973	0.40883	0.667223	Product: putative phage-like protein
PFLU0524	-0.115296	7.56091	0.668016	0.851645	Gene: hisZ; Product: ATP phosphoribosyltransferase regulatory subunit; Note: May allow the feedback regulation of ATP phosphoribosyltransferase activity by histidine
PFLU0525	-0.371228	9.35313	0.151619	0.383321	Gene: purA; Product: adenylosuccinate synthetase; Note: catalyzes the formation of N6-(1,2,-dicarboxyethyl)-AMP from L-aspartate, inosine monophosphate and GTP in AMP biosynthesis
PFLU0526	-0.519479	3.47102	0.107416	0.305914	Product: putative methyl-accepting chemotaxis protein
PFLU0527	-0.361849	6.45299	0.180062	0.426418	Gene: fbpB; Product: iron(III)-transporter permease
PFLU0528	-0.358846	8.25666	0.160207	0.396899	Product: putative iron-binding periplasmic protein
PFLU0530	-0.263044	9.60123	0.284882	0.554135	Gene: rnr; Product: ribonuclease R
PFLU0531	-0.364723	7.85176	0.133907	0.355705	Gene: rlmB; Product: 23s rRNA (guanosine-2'-o-)-methyltransferase
PFLU0533	-0.232651	11.069	0.362823	0.628335	Gene: rpsF; Product: 30S ribosomal protein S6; Note: binds cooperatively with S18 to the S15-16S complex, allowing platform assembly to continue with S11 and S21
PFLU0534	-0.54339	10.0527	0.036777	0.142511	Gene: rpsR; Product: 30S ribosomal protein S18; Note: binds as a heterodimer with protein S6 to the central domain of the 16S rRNA; helps stabilize the platform of the 30S subunit
PFLU0535	-0.722045	10.0524	0.0133593	0.0654211	Product: hypothetical protein
PFLU0536	-0.71141	11.0202	0.00512163	0.0293743	Gene: rplI; Product: 50S ribosomal protein L9; Note: in Escherichia coli this protein is wrapped around the base of the L1 stalk
PFLU0537	-0.275634	7.09277	0.244453	0.505517	Gene: dnaB; Product: replicative DNA helicase; Note: unwinds double stranded DNA
PFLU0538	-0.119516	8.37719	0.621124	0.824319	Product: hypothetical protein
PFLU0539	-1.31975	5.25822	2.40852e-05	0.000251071	Product: hypothetical protein
PFLU0540	-1.12159	4.00465	0.00115678	0.00808651	Product: hypothetical protein
PFLU0541	-0.674077	5.38239	0.00555966	0.0313213	Product: hypothetical protein
PFLU0542	-0.053966	5.99626	0.808217	0.924343	Product: hypothetical protein
PFLU0543	-0.353783	5.03778	0.140028	0.36411	Product: hypothetical protein
PFLU0545	-0.475376	9.2445	0.0530561	0.187706	Gene: azu; Product: azurin
PFLU0546	-0.262326	8.10228	0.281611	0.549759	Gene: nadE; Product: NAD synthetase; Note: catalyzes the formation of nicotinamide adenine dinucleotide (NAD) from nicotinic acid adenine dinucleotide (NAAD) using either ammonia or glutamine as the amide donor and ATP; ammonia-utilizing enzymes include the ones from Bacillus and Escherichia coli while glutamine-utilizing enzymes include the Mycobacterial one; forms homodimers
PFLU0547	-0.380138	6.01005	0.136483	0.359963	Gene: pncB; Product: nicotinate phosphoribosyltransferase; Note: catalyzes the formation of nictonate and 5-phospho-alpha-D-ribose 1-diphosphate from nicotinate D-ribonucleotide and diphosphate
PFLU0548	0.224102	5.08573	0.35988	0.625433	Product: LysR family transcriptional regulator
PFLU0549	0.156229	6.97398	0.586136	0.80021	Product: putative dehydrogenase
PFLU0550	0.212761	4.65636	0.478134	0.719574	Product: putative oxidoreductase
PFLU0551	1.07328	6.65878	0.00113749	0.00797994	Gene: livJ2; Product: putative branched amino acid ABC transporter substrate-binding protein
PFLU0553	0.354406	3.05123	0.382655	0.645498	Gene: livH2; Product: high-affinity branched-chain amino acid transporter permease
PFLU0554	0.544932	3.73104	0.0768696	0.243393	Gene: livM2; Product: high-affinity branched-chain amino acid transporter permease
PFLU0555	0.071848	3.76004	0.837411	0.937269	Gene: livG2; Product: high-affinity branched-chain amino acid transport ATP-binding protein
PFLU0556	0.642212	3.23136	0.0899615	0.27134	Gene: livF2; Product: high-affinity branched-chain amino acid transport ATP-binding protein
PFLU0557	-0.273327	8.466	0.264695	0.530376	Product: putative amino acid oxidase
PFLU0558	-0.29488	6.72091	0.190874	0.440607	Product: putative cation transporter-like membrane protein
PFLU0559	-0.155726	6.24426	0.476638	0.718659	Product: putative epimerase
PFLU0560	0.82831	1.39423	0.277281	0.544614	Product: putative urease/membrane protein
PFLU0561	0.502248	0.505991	0.636404	0.832714	Gene: ureG; Product: urease accessory protein
PFLU0562	1.17817	-1.29312	0.441872	0.691856	Product: putative urease accessory protein
PFLU0563	0.276986	-0.112589	0.762597	0.904641	Gene: ureE; Product: urease accessory protein UreE; Note: involved in the assembly of the urease metallocenter; possible nickel donor
PFLU0564	-0.347604	-0.0566057	0.701548	0.869847	Product: hypothetical protein
PFLU0565	-0.138304	4.28628	0.642694	0.835799	Product: TetR family transcriptional regulator
PFLU0566	0.310444	-0.388118	0.821674	0.929702	Product: hypothetical protein
PFLU0567	-0.397272	6.05443	0.0761169	0.241786	Product: hypothetical protein
PFLU0568	5.38428	6.48795	6.66814e-72	4.38689e-69	Product: putative bacterioferritin
PFLU0569	-0.81199	1.54653	0.310783	0.582878	Gene: lipA; Product: lipase
PFLU0570	-0.788993	3.6641	0.0125274	0.0619671	Product: hypothetical protein
PFLU0571	0.152493	3.18873	0.670532	0.853443	Product: AraC family transcriptional regulator
PFLU0572	-0.178874	5.9727	0.452498	0.700089	Gene: psiF; Product: phosphate starvation-inducible protein
PFLU0573	-0.0715099	5.48711	0.762659	0.904641	Product: hypothetical protein
PFLU0574	-0.313018	5.89743	0.208636	0.461084	Product: putative chaperone/heat shock protein
PFLU0575	0.434441	9.25706	0.07506	0.238941	Gene: cbpA; Product: curved DNA-binding protein
PFLU0576	0.0668739	4.69182	0.802076	0.922323	Product: hypothetical protein
PFLU0577	-0.0954175	3.31099	0.815019	0.927349	Product: hypothetical protein
PFLU0578	-0.0905167	6.29139	0.681269	0.859527	Gene: ureC; Product: urease subunit alpha; Note: ureases catalyze the hydrolysis of urea into ammonia and carbon dioxide; in Helicobacter pylori the ammonia released plays a key role in bacterial survival by neutralizing acids when colonizing the gastric mucosa; the holoenzyme is composed of 3 ureC (alpha) and 3 ureAB (gamma/beta) subunits
PFLU0579	0.148669	3.61767	0.641767	0.835717	Gene: ureB; Product: urease subunit beta; Note: ureases catalyze the hydrolysis of urea into ammonia and carbon dioxide; in Helicobacter pylori and Yersinia enterocolitica the ammonia released plays a key role in bacterial survival by neutralizing acids when colonizing the gastric mucosa; the holoenzyme is composed of 3 UreC (alpha) and 3 UreAB (gamma/beta); in Brucella suis the urease encoded by…
PFLU0580	0.0758777	4.01955	0.790199	0.918027	Product: putative acetyltransferase
PFLU0581	-0.169861	4.49657	0.535388	0.761423	Product: putative acetyltransferase
PFLU0582	-0.163722	4.50938	0.518074	0.746717	Gene: ureA; Product: urease subunit gamma; Note: UreA, with UreB and UreC catalyzes the hydrolysis of urea into ammonia and carbon dioxide; nickel metalloenzyme; accessory proteins UreD, UreE, UreF, and UreG are necessary for assembly of the metallocenter
PFLU0583	-0.221885	4.08169	0.46486	0.70994	Product: putative uerase accessory protein
PFLU0584	-0.163822	2.07726	0.799113	0.922139	Product: putative amina acid ABC transporter ATP-binding protein
PFLU0585	-0.596986	1.03438	0.504421	0.739093	Product: amino acid ABC transporter ATP-binding protein
PFLU0586	-0.488038	0.523033	0.621097	0.824319	Product: amino acid ABC transporter permease
PFLU0587	1.74429	0.268552	0.196868	0.448187	Product: amino acid ABC transporter permease
PFLU0588	-0.626125	1.9211	0.376082	0.639696	Product: putative amino acid ABC transporter substrate-binding protein
PFLU0589	0.00682036	3.50112	0.985528	0.994321	Product: hypothetical protein
PFLU0590	-0.868801	4.24203	0.00638029	0.0351748	Product: putative iron ABC transporter permease
PFLU0591	-0.664847	4.88372	0.0119184	0.0594512	Product: putative iron ABC transporter periplasmic substrate-binding protein
PFLU0592	-0.80781	4.15299	0.0233438	0.101408	Product: putative iron ABC transporter ATP-binding protein
PFLU0593	-0.832722	6.50896	0.00282538	0.0177027	Product: putative TonB-dependent membrane receptor
PFLU0594	-0.0472225	8.09991	0.867069	0.948617	Product: hypothetical protein
PFLU0595	-0.38775	9.8431	0.158832	0.394934	Product: hypothetical protein
PFLU0596	-0.368935	7.47634	0.241502	0.502435	Product: hypothetical protein
PFLU0597	-0.676432	7.43784	0.0197219	0.0889364	Product: hypothetical protein
PFLU0598	-0.70157	7.53787	0.0114084	0.0570516	Product: hypothetical protein
PFLU0601	-0.647551	3.76116	0.031957	0.128719	Product: hypothetical protein
PFLU0602	-0.0282291	4.03394	0.925043	0.972897	Gene: cobK; Product: cobalt-precorrin-6x reductase; Note: CobK/CbiJ; there are 2 pathways for cobalamin (vitamin B12) production, one aerobic (ex. P. denitrificans), the other anaerobic (ex. S. typhimurium); the CobK/CbiJ perform similar reactions in both; the anaerobic pathway includes the use of a chelated cobalt ion in order for ring contraction to occur; CobK thus converts precorrin 6 into di…
PFLU0603	-0.131141	5.59145	0.584149	0.799395	Gene: cobL; Product: precorrin-6Y C(5,15)-methyltransferase; Note: [decarboxylating]
PFLU0604	-0.151003	5.45861	0.534643	0.761084	Product: putative cobalamin biosynthesis protein
PFLU0605	-0.0379477	5.54541	0.876227	0.95108	Gene: cobH; Product: precorrin-8X methylmutase; Note: catalyzes the interconversion of precorrin-8X and hydrogenobyrinate
PFLU0606	-0.288284	5.56095	0.254016	0.517382	Gene: cobI; Product: precorrin-2 C(20)-methyltransferase; Note: catalyzes the formation of precorrin-3 from precorrin-2
PFLU0607	-0.197198	6.10999	0.412898	0.668196	Product: putative precorrin-3B C17-methyltransferase, cobalamin biosynthesis protein
PFLU0608	-0.886963	2.68355	0.0392095	0.150265	Product: hypothetical protein
PFLU0609	-0.400869	3.77639	0.209521	0.461866	Product: hypothetical protein
PFLU0610	-0.816572	6.34227	0.00176299	0.0117157	Product: putative sensor kinase/response regulator fusion protein
PFLU0611	-0.45455	8.54669	0.0866008	0.264548	Gene: purD; Product: phosphoribosylamine--glycine ligase; Note: catalyzes the formation of N(1)-(5-phospho-D-ribosyl)glycinamide from 5-phospho-D-ribosylamine and glycine in purine biosynthesis
PFLU0612	-0.288355	9.05391	0.268901	0.535361	Gene: purH; Product: bifunctional phosphoribosylaminoimidazolecarboxamide formyltransferase/IMP cyclohydrolase; Note: involved in de novo purine biosynthesis
PFLU0613	-0.180959	6.11119	0.451663	0.699711	Gene: fis; Product: DNA-binding protein Fis; Note: Stimulates excision of phage lambda; affects Mu development; acts as an activator of rRNA and iRNA transcription
PFLU0614	-0.197604	6.4374	0.462	0.707794	Gene: dusB; Product: tRNA-dihydrouridine synthase B
PFLU0615	-0.219674	6.23928	0.312896	0.584434	Product: hypothetical protein
PFLU0616	-0.471775	6.58449	0.0491753	0.177109	Gene: prmA; Product: ribosomal protein L11 methyltransferase; Note: methylates ribosomal protein L11 at multiple amino acid positions; mutations of these genes in Escherichia coli or Thermus thermophilus has no apparent phenotype
PFLU0617	-0.454029	10.354	0.0790678	0.248048	Gene: accC; Product: acetyl-CoA carboxylase biotin carboxylase subunit; Note: an AccC homodimer forms the biotin carboxylase subunit of the acetyl CoA carboxylase, an enzyme that catalyzes the formation of malonyl-CoA, which in turn controls the rate of fatty acid metabolism
PFLU0618	-0.361355	9.41202	0.173911	0.418079	Gene: accB; Product: acetyl-CoA carboxylase biotin carboxyl carrier protein subunit; Note: composes the biotin carboxyl carrier protein subunit of the acetyl-CoA carboxylase complex, the enzyme that catalyzes the carboxylation of acetyl-CoA to malonyl-CoA, which in turn controls the rate of fatty acid metabolism
PFLU0619	0.420132	7.06337	0.102401	0.298102	Gene: yqhS; Product: 3-dehydroquinate dehydratase; Note: catalyzes the formation of 3-dehydroshikimate from 3-dehydroquinate in chorismate biosynthesis
PFLU0620	0.142424	0.995049	0.860277	0.945309	Product: putative methyl-accepting chemotaxis protein
PFLU0621	-0.018406	5.2184	0.940261	0.978949	Product: putative GGDEF domain response regulator
PFLU0623	-0.320878	7.24631	0.228911	0.486497	Product: hypothetical protein
PFLU0624	-0.219647	4.74344	0.38509	0.646842	Product: hypothetical protein
PFLU0625	0.197596	4.78746	0.421691	0.675368	Product: translation initiation factor Sui1; Note: involved in start site selection during the initiation of translation
PFLU0626	-0.161563	7.59352	0.512724	0.744991	Gene: speA; Product: arginine decarboxylase; Note: catalyzes the formation of agmatine from arginine in putrescine and spermidine biosynthesis
PFLU0627	-0.158587	2.64378	0.711349	0.876383	Product: putative hydrolase
PFLU0628	-0.101276	4.3122	0.715269	0.878057	Gene: dinF; Product: DNA-damage-inducible protein F
PFLU0629	-0.893964	6.92187	0.000361447	0.00289598	Product: putative lipoprotein
PFLU0630	-0.209851	4.22788	0.451265	0.699278	Product: hypothetical protein
PFLU0631	-0.469352	3.86448	0.149395	0.380179	Product: penicillin-binding protein 1C; Note: penicillin-insensitive transglycosylase/transpeptidase
PFLU0632	0.237027	4.5597	0.349462	0.615456	Product: hypothetical protein
PFLU0633	0.325744	5.31641	0.214495	0.468518	Product: putative methyltransferase
PFLU0634	0.550211	5.118	0.0309233	0.12584	Product: putative lipoprotein
PFLU0635	0.13549	4.79583	0.616801	0.822142	Product: putative lipoprotein
PFLU0636	-0.0914263	3.39761	0.795282	0.92114	Product: hypothetical protein
PFLU0637	0.030416	2.32059	0.961699	0.986289	Product: putative two-component system sensor kinase
PFLU0638	-0.904003	0.915392	0.324376	0.595053	Product: hypothetical protein
PFLU0639	0.225999	2.05706	0.722424	0.883019	Product: hypothetical protein
PFLU0640	-0.0926186	3.85693	0.770828	0.908868	Product: putative two-component system response regulator
PFLU0641	-0.228951	1.10312	0.803446	0.922556	Product: hypothetical protein
PFLU0642	-0.159126	2.22715	0.782351	0.915113	Product: putative lipoprotein
PFLU0643	-0.781719	1.04238	0.321779	0.592833	Product: hypothetical protein
PFLU0644	-1.01671	1.40138	0.317467	0.588886	Product: hypothetical protein
PFLU0645	-0.600324	1.70968	0.408735	0.667223	Product: putative type II secretion system protein
PFLU0646	-0.0200275	1.52015	0.981902	0.99271	Product: hypothetical protein
PFLU0647	-0.44346	1.86059	0.529947	0.75811	Product: putative type II secretion system protein
PFLU0648	-0.237552	1.01138	0.785113	0.916894	Product: hypothetical protein
PFLU0649	-0.272424	1.4803	0.724268	0.883647	Product: hypothetical protein
PFLU0650	-1.88263	0.174183	0.039447	0.150829	Product: putative response regulator
PFLU0651	0.190623	2.18498	0.747599	0.897724	Product: hypothetical protein
PFLU0652	0.0353822	3.28753	0.92638	0.972897	Product: putative lipoprotein
PFLU0653	0.380989	3.17369	0.307794	0.580029	Product: hypothetical protein
PFLU0654	0.0447296	4.47643	0.882015	0.953691	Gene: fabG; Product: 3-ketoacyl-ACP reductase; Note: Catalyzes the first of the two reduction steps in the elongation cycle of fatty acid synthesis
PFLU0655	0.200415	5.33248	0.444557	0.693628	Product: acetyl-CoA acetyltransferase; Note: Catalyzes the synthesis of acetoacetyl coenzyme A from two molecules of acetyl coenzyme A. It can also act as a thiolase, catalyzing the reverse reaction and generating two-carbon units from the four-carbon product of fatty acid oxidation
PFLU0656	0.203172	8.19705	0.39655	0.656593	Product: hypothetical protein
PFLU0657	-0.302114	2.99362	0.42129	0.675368	Gene: cueR; Product: HTH-type copper-efflux MerR family transcriptional regulator
PFLU0658	-0.45474	3.90856	0.15154	0.383321	Gene: copA; Product: copper-transporting P-type ATPase
PFLU0659	-0.0831897	4.53053	0.752268	0.900805	Product: hypothetical protein
PFLU0660	-0.232989	1.46702	0.751947	0.900724	Product: putative substrate-binding periplasmic protein
PFLU0661	0.40083	5.83529	0.0708308	0.2293	Product: putative transporter-like membrane protein
PFLU0662	0.0679482	3.53391	0.850937	0.941055	Product: hypothetical protein
PFLU0663	0.168153	6.16149	0.438774	0.689669	Product: putative dehydrogenase
PFLU0664	0.724659	4.20104	0.00996186	0.0508923	Product: hypothetical protein
PFLU0665	-0.0109491	3.54315	0.974608	0.989845	Product: LysR family transcriptional regulator
PFLU0666	0.728981	4.58843	0.00435283	0.0255704	Product: putative ArsR family regulatory protein
PFLU0667	0.675233	7.13026	0.00476497	0.0275253	Product: adenosine deaminase; Note: catalyzes the formation of inosine from adenosine
PFLU0668	0.0960634	3.70564	0.776998	0.912147	Product: putative calcium/proton antiporter membrane protein
PFLU0669	-0.427076	1.89573	0.566065	0.785487	Product: hydroxydechloroatrazine ethylaminohydrolase; Note: catalyzes the transformation of hydroxyatrazine to N-isopropylammelide and ethylamine in the atrazine degradation pathway.
PFLU0670	-0.0571086	7.8933	0.814544	0.927349	Product: short chain dehydrogenase
PFLU0671	-0.20707	4.71019	0.412852	0.668196	Product: hypothetical protein
PFLU0672	0.0246241	6.38864	0.910158	0.96526	Product: TetR family transcriptional regulator
PFLU0673	-0.285575	3.03946	0.449982	0.699119	Product: putative purine transporter-like permease
PFLU0674	-0.0520165	4.82884	0.852969	0.941892	Product: LysR family transcriptional regulator
PFLU0675	-1.10334	8.15244	0.000453969	0.00353678	Product: beta alanine--pyruvate transaminase; Note: catalyzes the formation of pyruvate and beta-alanine from L-alanine and 3-oxopropanoate
PFLU0676	-0.746396	8.539	0.00580116	0.0324964	Gene: mmsA; Product: methylmalonate-semialdehyde dehydrogenase
PFLU0677	-0.117879	4.94896	0.695374	0.86863	Product: putative paraquat-inducible protein; Note: similarity is reduced to the C-terminal region of the to the E.coli entry. Possible duplication with the downstream CDS, PFLU0678
PFLU0678	-0.155273	4.25765	0.581168	0.796874	Product: putative paraquat-inducible protein; Note: similarity is reduced to the C-terminal region of the E.coli entry. Possible duplication with the upstream CDS, PFLU0677
PFLU0679	-0.270556	6.76763	0.209238	0.461588	Product: putative paraquat-inducible protein; Note: similarity reduced to the N-terminal region of the E.coli sequence
PFLU0680	-0.416822	8.64617	0.0866263	0.264548	Product: hypothetical protein
PFLU0681	-0.567058	6.61042	0.017313	0.0803383	Product: hypothetical protein
PFLU0682	-0.385855	6.71134	0.0742006	0.236905	Product: hypothetical protein
PFLU0683	-0.347679	5.79008	0.127627	0.344274	Product: hypothetical protein
PFLU0684	-0.354517	4.8512	0.162487	0.399537	Product: putative ribosomal-protein-alanine acetyltransferase
PFLU0685	0.104279	4.67808	0.696273	0.86868	Product: hypothetical protein
PFLU0686	-0.703895	5.64208	0.00301581	0.018757	Gene: cynT1; Product: carbonic anhydrase
PFLU0687	-0.398681	2.39121	0.404426	0.662959	Product: hypothetical protein
PFLU0688	0.228131	5.20014	0.337037	0.605604	Product: hypothetical protein
PFLU0689	-0.606673	1.63474	0.404157	0.662959	Product: putative phosphesterase
PFLU0690	0.663874	1.51019	0.366961	0.632172	Product: hypothetical protein
PFLU0691	1.79487	5.60904	4.67271e-06	5.37226e-05	Product: putative fatty acid transporter-like membrane protein
PFLU0692	-0.411744	4.99763	0.0905323	0.272656	Product: putative major facilitator family membrane protein
PFLU0693	0.00496001	5.9546	0.983315	0.993529	Product: hypothetical protein
PFLU0694	-0.0810423	5.29052	0.738046	0.892742	Product: hypothetical protein
PFLU0695	-0.762609	2.26518	0.136354	0.359782	Product: putative gluconate transporter-like membrane protein
PFLU0696	-0.514758	2.6948	0.23011	0.488184	Gene: czcD; Product: cobalt-zinc-cadmium resistance protein
PFLU0697	1.11628	-0.777552	0.272079	0.53897	Product: putative metal transporter-like exported protein
PFLU0698	0.236607	-0.798552	0.817419	0.92739	Product: putative metal transporter-like exported protein
PFLU0699	0.386097	2.62487	0.39133	0.652695	Gene: czcA; Product: cobalt-zinc-cadmium resistance membrane protein
PFLU0700	-0.534615	1.8293	0.472048	0.714649	Product: putative two-component system sensor kinase
PFLU0701	-1.48555	1.97579	0.0321294	0.12915	Gene: czcR; Product: two-component system response regulator
PFLU0702	-0.0275918	1.19038	0.976538	0.989845	Product: hypothetical protein
PFLU0703	-0.73789	1.2401	0.345782	0.612802	Product: hypothetical protein
PFLU0704	-0.574382	3.71928	0.0620986	0.20915	Product: putative chemotaxis protein
PFLU0705	-0.443159	3.37505	0.204854	0.456987	Product: AraC family transcriptional regulator
PFLU0706	-0.0694514	6.88595	0.748841	0.898094	Gene: ddl; Product: D-alanyl-alanine synthetase A; Note: D-alanine--D-alanine ligase; DdlA; DdlB; cytoplasmic; catalyzes the formation of D-alanyl-D-alanine from two D-alanines in peptidoglycan synthesis; there are two forms of this enzyme in Escherichia coli
PFLU0707	-0.346575	6.41247	0.121053	0.331523	Product: putative lipoprotein
PFLU0708	-0.230046	4.46246	0.372118	0.636427	Gene: ropE; Product: putative type III secreted protein
PFLU0709	-0.5563	0.48981	0.518855	0.747298	Gene: rspL; Product: sigma factor
PFLU0712	0.625063	0.585531	0.498211	0.733078	Gene: rspO; Product: hypothetical protein
PFLU0713	0.713145	1.0674	0.40434	0.662959	Gene: rspP; Product: hypothetical protein; Note: The N-terminal region of this CDS overlaps in 21 residues with the CDS upstream
PFLU0714	-0.737114	1.92257	0.310052	0.581875	Gene: rscQAB; Product: putative type III secretion protein; Note: N-terminal identical to the previously sequenced RscQA and C-terminal region identical to RscQB both from Pseudomonas fluorescens
PFLU0715	-0.404183	1.61349	0.588231	0.800855	Gene: rscR; Product: type III secretion system protein; Note: part of a set of proteins involved in the infection of eukaryotic cells; in plant pathogens involved in the hypersensitivity response
PFLU0716	-0.109968	-0.0341752	0.933196	0.976056	Gene: rscS; Product: putative type III secretion membrane protein
PFLU0717	-0.087783	2.21889	0.872003	0.949842	Gene: rscT; Product: putative type III secretion protein
PFLU0718	-0.243139	1.20782	0.755678	0.902717	Gene: rscU; Product: putative type III secretion protein
PFLU0719	0.553727	0.545905	0.508486	0.741928	Gene: rspV; Product: hypothetical protein
PFLU0720	-0.0717161	1.15997	0.930957	0.975092	Gene: rspT; Product: putative type III secretion lipoprotein
PFLU0721	-0.0936718	4.45128	0.743784	0.896934	Gene: rscC; Product: putative type III secretion protein
PFLU0722	0.658237	-0.0151185	0.629254	0.828326	Gene: rspG; Product: hypothetical protein
PFLU0723	-0.393546	1.70059	0.587699	0.800631	Gene: rspF; Product: hypothetical protein
PFLU0724	-0.154118	2.99994	0.698652	0.869491	Gene: rspE; Product: putative type III secretion protein
PFLU0725	-0.460067	1.99652	0.475942	0.718293	Gene: rspD; Product: putative type III secretion protein
PFLU0726	-0.757299	1.25851	0.372803	0.636863	Gene: rscJ; Product: putative type III secretion protein
PFLU0727	-0.489853	1.15533	0.544243	0.768718	Gene: rspB; Product: putative type III secretion protein
PFLU0728	-3.80657	-0.308767	0.00870232	0.0455583	Gene: rspR; Product: putative type III secretion system, regulatory protein
PFLU0729	-0.295273	7.64082	0.219329	0.476394	Product: GTP-dependent nucleic acid-binding protein EngD; Note: translation-associated GTPase; the crystal structure of the Haemophilus influenzae YchF protein showed similarity to the yeast structure (PDB: 1NI3); fluorescence spectroscopy revealed nucleic acid binding; the yeast protein YBR025c interacts with the translation elongation factor eEF1
PFLU0730	-0.78862	5.83682	0.00253562	0.0160399	Gene: pth; Product: peptidyl-tRNA hydrolase; Note: Enables the recycling of peptidyl-tRNAs produced at termination of translation
PFLU0731	-0.269601	11.266	0.291301	0.561122	Product: 50S ribosomal protein L25/general stress protein Ctc; Note: the Ctc family of proteins consists of two types, one that contains the N-terminal ribosomal protein L25 domain only which in Escherichia coli binds the 5S rRNA while a subset of proteins contain a C-terminal extension that is involved in the stress response
PFLU0732	-0.421129	10.0823	0.123734	0.336841	Gene: prs; Product: ribose-phosphate pyrophosphokinase; Note: catalyzes the formation of 5-phospho-alpha-D-ribose 1-phosphate from D-ribose 5-phosphate and ATP
PFLU0733	-0.53358	7.16738	0.080323	0.250444	Gene: ipk; Product: 4-diphosphocytidyl-2-C-methyl-D-erythritol kinase; Note: An essential enzyme in the nonmevalonate pathway of isopentenyl diphosphate and dimethylallyl diphosphate biosynthesis
PFLU0734	-0.488361	5.66089	0.0338546	0.133635	Gene: lolB; Product: outer membrane lipoprotein LolB; Note: Incorporates lipoproteins in the outer membrane after they are released by the LolA protein
PFLU0735	-0.158229	7.06936	0.491292	0.728242	Product: hypothetical protein
PFLU0737	-0.136375	6.22516	0.546745	0.770262	Gene: hemA; Product: glutamyl-tRNA reductase; Note: catalyzes the formation of glutamate-1-semialdehyde from glutamyl-tRNA(Glu) and NADPH; the second step of the pathway is catalyzed by glutamate-1-semialdehyde aminomutase which results in the formation of 5-aminolevulinic acid; functions in porphyrin (tetrapyrroles) biosynthesis; the crystal structure showed a C-terminal dimerization domain that…
PFLU0738	-0.217401	6.57025	0.371815	0.636367	Gene: prfA; Product: peptide chain release factor 1; Note: recognizes the termination signals UAG and UAA during protein translation a specificity which is dependent on amino acid residues residing in loops of the L-shaped tRNA-like molecule of RF1; this protein is similar to release factor 2
PFLU0739	-0.263597	6.24163	0.250402	0.512181	Gene: hemK; Product: protein methyltransferase
PFLU0740	-0.227866	5.37096	0.399176	0.659281	Gene: moeB; Product: molybdopterin biosynthesis protein MoeB; Note: ATP-dependent adenylate transferase, transfers adenyl moiety to the MoeD subunit of molybdopterin synthase
PFLU0741	-0.400732	4.93835	0.0974947	0.287158	Product: glutamate racemase; Note: converts L-glutamate to D-glutamate, a component of peptidoglycan
PFLU0742	0.773925	9.36461	0.00176063	0.0117131	Product: hypothetical protein
PFLU0743	0.0339686	2.40792	0.944417	0.981034	Product: hypothetical protein
PFLU0744	-0.175371	3.00038	0.647995	0.838946	Product: hypothetical protein
PFLU0745	0.0295844	5.92495	0.892159	0.958707	Product: putative cyclopropane-fatty-acyl-phospholipid synthase
PFLU0746	0.714427	5.69312	0.010554	0.0534312	Product: hypothetical protein
PFLU0747	-0.228696	5.34823	0.359631	0.62536	Product: putative oxidoreductase
PFLU0748	-0.188599	5.76719	0.416792	0.670787	Product: putative oxidoreductase
PFLU0749	0.0250788	4.44244	0.925812	0.972897	Product: hypothetical protein
PFLU0750	-0.0428926	5.78355	0.84869	0.940351	Gene: phrB; Product: deoxyribodipyrimidine photo-lyase
PFLU0751	-0.243998	5.14375	0.298252	0.569111	Product: putative MerR family regulatory protein
PFLU0752	-0.190211	5.43001	0.409461	0.667516	Product: hypothetical protein
PFLU0753	-0.146034	3.21619	0.672751	0.854615	Product: hypothetical protein
PFLU0754	0.0626844	7.7597	0.798904	0.922139	Product: hypothetical protein
PFLU0755	-0.429088	5.53463	0.0851166	0.262078	Product: hypothetical protein
PFLU0756	-0.278895	7.29719	0.237846	0.497665	Gene: hemH; Product: ferrochelatase; Note: protoheme ferro-lyase; catalyzes the insertion of a ferrous ion into protoporphyrin IX to form protoheme; involved in protoheme biosynthesis; in some organisms this protein is membrane-associated while in others it is cytosolic
PFLU0757	-1.55985	5.90072	1.36825e-07	2.04065e-06	Product: putative TonB-dependent exported protein
PFLU0758	-0.31191	5.76774	0.169197	0.411085	Product: hypothetical protein
PFLU0759	-0.2444	5.84969	0.266832	0.532675	Product: hypothetical protein
PFLU0760	-0.0122998	8.62702	0.961281	0.986096	Gene: cysD; Product: sulfate adenylyltransferase subunit 2; Note: with CysN catalyzes the formation of adenylylsulfate from sulfate and ATP
PFLU0761	-0.060043	9.50688	0.81686	0.92739	Gene: cysN; Product: bifunctional sulfate adenylyltransferase subunit 1/adenylylsulfate kinase protein; Note: in Rhizobium meliloti this protein is involved in the synthesis of nodulation factors that are active on the roots of alfalfa; catalyzes formation of activated sulfate intermediate; converts ATP and sulfate to diphosphate and adenylylsulfate and then ATP and adenylyl sulfate to ADP and 3'…
PFLU0762	-0.274287	6.01746	0.217104	0.472779	Product: putative acyltransferase
PFLU0763	-0.264254	7.31884	0.268782	0.535304	Gene: pta; Product: phosphate acetyltransferase; Note: catalyzes the synthesis of acetylphosphate or propionylphosphate from acetyl-CoA or propionyl-CoA and inorganic phosphate; when using propionyl-CoA the enzyme is functioning in the anaerobic pathway catabolizing threonine to propionate
PFLU0763A	-0.191259	1.99905	0.78151	0.915023	Product: hypothetical protein
PFLU0764	-0.321312	9.90243	0.211736	0.464317	Gene: slyD; Product: peptidyl-prolyl cis-trans isomerase
PFLU0765	-0.0756566	10.8687	0.765131	0.90625	Gene: rpsT; Product: 30S ribosomal protein S20; Note: binds directly to the 16S rRNA and is involved in post-translational inhibition of arginine and ornithine decarboxylase
PFLU0766	-0.502133	5.49848	0.0313386	0.126908	Gene: mviN; Product: putative virulence factor
PFLU0767	-0.298612	7.02722	0.196984	0.448187	Gene: ribF; Product: bifunctional riboflavin kinase/FMN adenylyltransferase; Note: catalyzes the formation of FMN from riboflavin and the formation of FAD from FMN; in Bacillus the ribC gene has both flavokinase and FAD synthetase activities
PFLU0768	-0.104234	9.65559	0.671651	0.853951	Gene: ileS; Product: isoleucyl-tRNA synthetase; Note: IleRS; catalyzes the formation of isoleucyl-tRNA(Ile) from isoleucine and tRNA(Ile); since isoleucine and other amino acids such as valine are similar, there are additional editing function in this enzyme; one is involved in hydrolysis of activated valine-AMP and the other is involved in deacylation of mischarged Val-tRNA(Ile); there are two a…
PFLU0769	-0.190021	6.83246	0.390138	0.651808	Gene: lspA; Product: lipoprotein signal peptidase; Note: lipoprotein signal peptidase; integral membrane protein that removes signal peptides from prolipoproteins during lipoprotein biosynthesis
PFLU0770	-0.160889	6.71946	0.465652	0.7106	Gene: yaaD; Product: FKBP-type 16 kDa peptidyl-prolyl cis-trans isomerase
PFLU0771	-0.129736	7.41675	0.583786	0.799395	Gene: ispH; Product: 4-hydroxy-3-methylbut-2-enyl diphosphate reductase; Note: catalyzes the conversion of 1-hydroxy-2-methyl-2-(E)-butenyl 4-diphosphate into isopentenyl diphosphate (IPP) and dimethylallyl diphosphate (DMAPP); functions in the nonmevalonate isoprenoid biosynthesis pathway
PFLU0772	-1.13001	0.583596	0.198858	0.449629	Product: putative type IV pilus-like protein
PFLU0773	-1.52922	-0.118727	0.314228	0.585998	Product: hypothetical protein
PFLU0774	1.11348	-0.353262	0.276468	0.543534	Product: hypothetical protein
PFLU0775	-0.265043	-0.532227	0.779887	0.91458	Product: hypothetical protein
PFLU0776	0.0681753	1.64968	0.927156	0.972897	Product: putative type IV pilus-like protein
PFLU0777	-0.0616715	5.31948	0.787143	0.917094	Product: putative oxidoreductase
PFLU0778	-0.222851	4.47017	0.396916	0.656831	Product: hypothetical protein
PFLU0779	-0.380995	7.73821	0.109219	0.309418	Product: putative lipoprotein
PFLU0780	-0.112711	7.11203	0.641248	0.835717	Gene: rluD; Product: ribosomal large subunit pseudouridine synthase D
PFLU0781	-0.264254	5.1935	0.254609	0.518302	Product: hypothetical protein
PFLU0782	0.0919349	10.3253	0.726081	0.884776	Gene: clpB1; Product: chaperone
PFLU0783	-0.576439	8.07696	0.0195485	0.0886529	Gene: ndh; Product: NADH dehydrogenase II
PFLU0784	-0.426487	3.37379	0.246852	0.508264	Product: hypothetical protein
PFLU0785	-0.169131	4.37682	0.515298	0.745532	Product: hypothetical protein
PFLU0786	0.123092	2.99407	0.759785	0.90444	Product: hypothetical protein
PFLU0787	0.253717	1.3415	0.738391	0.892976	Product: hypothetical protein
PFLU0788	-0.146975	5.91351	0.544769	0.769094	Product: zinc-binding protein
PFLU0789	-0.562244	5.79567	0.0158256	0.0752035	Gene: coaE; Product: dephospho-CoA kinase; Note: catalyzes the phosphorylation of the 3'-hydroxyl group of dephosphocoenzyme A to form coenzyme A; involved in coenzyme A biosynthesis
PFLU0790	-0.045344	4.17095	0.873893	0.950637	Gene: pilD; Product: type IV prepilin-like proteins leader peptide processing enzyme
PFLU0791	0.273386	3.4375	0.46023	0.707064	Gene: pilC; Product: type IV fimbrial assembly protein
PFLU0793	-0.590115	5.68346	0.0208332	0.0924499	Gene: pilA; Product: fimbrial protein
PFLU0794	-0.549993	5.45472	0.0316982	0.127851	Product: putative pilus biosynthesis-like protein
PFLU0795	0.683472	6.25026	0.00221013	0.0143018	Product: hypothetical protein
PFLU0796	-0.19804	7.56706	0.401499	0.660828	Gene: nadC; Product: nicotinate-nucleotide pyrophosphorylase; Note: catalyzes the formation of pyridine-2,3-dicarboxylate and 5-phospho-alpha-D-ribose 1-diphosphate from nictinate D-ribonucleotide
PFLU0797	0.485487	5.3619	0.0561727	0.19473	Product: hypothetical protein
PFLU0798	-0.206493	5.2799	0.393949	0.654671	Gene: ampD; Product: N-acetyl-anhydromuranmyl-L-alanine amidase
PFLU0799	-0.356854	5.67187	0.144356	0.371623	Product: putative inner membrane protein
PFLU0800	2.43197	3.96463	3.00094e-11	6.70512e-10	Product: putative methyl-accepting chemotaxis protein
PFLU0801	0.582534	1.33554	0.465899	0.710715	Product: hypothetical protein
PFLU0802	0.303031	4.31035	0.256175	0.519494	Product: putative deoxyribonuclease
PFLU0803	-0.0816725	6.99821	0.713886	0.877318	Gene: fruR; Product: DNA-binding transcriptional regulator FruR; Note: binds D-fructose as an inducer; involved in regulation of operons for central pathways of carbon metabolism
PFLU0804	0.0644731	6.06634	0.783461	0.915687	Product: putative PTS system multiphosphoryl transfer protein
PFLU0805	-0.297064	4.21167	0.330347	0.599618	Gene: fruK; Product: 1-phosphofructokinase
PFLU0806	0.063256	4.87119	0.804355	0.922569	Gene: fruA; Product: PTS system fructose-specific transporter subunit IIBC
PFLU0807	-0.450571	1.72422	0.535784	0.761423	Product: putative exported alkaline phosphatase
PFLU0808	-0.47554	5.8446	0.0415854	0.157133	Product: putative transporter-like membrane protein
PFLU0809	-5.63274	-4.5674	0.0359249	0.140137	Product: hypothetical protein
PFLU0810	-0.707368	5.73485	0.00200952	0.0131619	Product: putative protease
PFLU0811	-0.508668	7.34628	0.0443038	0.163952	Product: putative ornithine decarboxylase
PFLU0812	-0.13104	7.54187	0.582011	0.797705	Gene: opuBA; Product: choline ABC transporter ATP-binding protein
PFLU0813	-0.342324	5.20588	0.177385	0.422314	Product: putative amino acid ABC transporter membrane protein
PFLU0814	-0.274623	5.58047	0.235363	0.494017	Product: putative amino acid ABC transporter substrate-binding protein
PFLU0815	-0.0145733	5.64612	0.948538	0.982267	Product: putative amino acid ABC transporter membrane protein
PFLU0816	-0.631887	7.79985	0.00952374	0.0490775	Gene: prfC; Product: peptide chain release factor 3; Note: stimulates the release of release factors 1 and 2 from the ribosome after hydrolysis of the ester bond in peptidyl-tRNA has occurred; GDP/GTP-binding protein
PFLU0817	-0.863893	1.3471	0.253255	0.516186	Product: hypothetical protein
PFLU0818	-0.164515	3.08115	0.699807	0.869491	Product: hypothetical protein
PFLU0819	2.35798	6.50184	9.03294e-25	6.44386e-23	Gene: dppF; Product: dipeptide transporter ATP-binding subunit; Note: Part of the ABC transporter complex DppABCDF involved in the transport of dipeptides
PFLU0820	1.95571	6.31897	1.16939e-16	4.32748e-15	Gene: dppD; Product: dipeptide ABC transporter ATP-binding protein
PFLU0821	2.05526	6.2535	5.47053e-17	2.06312e-15	Gene: dppC; Product: dipeptide ABC transporter permease
PFLU0822	2.19647	6.36314	2.56991e-21	1.34659e-19	Gene: dppB; Product: dipeptide ABC transporter permease
PFLU0823	3.37537	7.86761	1.26221e-29	1.14977e-27	Gene: dppA1; Product: dipeptide ABC transporter substrate-binding protein
PFLU0824	4.46185	10.5006	4.80652e-38	6.77605e-36	Product: putative outer membrane porin
PFLU0825	2.86607	8.32244	1.47811e-17	5.79594e-16	Gene: dppA2; Product: dipeptide ABC transporter substrate-binding protein
PFLU0826	3.33977	11.3736	2.96306e-20	1.48681e-18	Gene: dppA3; Product: dipeptide ABC transporter substrate-binding protein
PFLU0827	-0.493265	8.44686	0.0425492	0.159654	Gene: dppA4; Product: dipeptide ABC transporter substrate-binding protein
PFLU0828	-0.358989	7.22751	0.138687	0.362067	Product: hypothetical protein
PFLU0829	-0.849678	5.30716	0.00176946	0.0117455	Product: putative two-component system sensor kinase
PFLU0830	-1.00293	6.98126	7.0356e-06	7.9047e-05	Product: putative two-component system response regulator
PFLU0831	-0.132092	6.85695	0.548792	0.771548	Product: putative ABC transporter ATP-binding protein
PFLU0832	-0.728445	6.81042	0.00107208	0.00756592	Product: hypothetical protein
PFLU0833	-0.278684	6.85041	0.198166	0.449534	Product: hypothetical protein
PFLU0834	-0.333814	8.13526	0.16446	0.403217	Product: tryptophanyl-tRNA synthetase; Note: catalyzes a two-step reaction, first charging a tryptophan molecule by linking its carboxyl group to the alpha-phosphate of ATP, followed by transfer of the aminoacyl-adenylate to its tRNA
PFLU0835	-0.20077	7.85875	0.400453	0.659917	Product: putative ATPase
PFLU0836	1.94102	7.07352	1.94081e-13	5.49833e-12	Product: AraC family transcriptional regulator
PFLU0837	0.613168	5.04718	0.0165584	0.0776265	Product: putative acyl-CoA dehydrogenase
PFLU0838	-0.15659	9.21945	0.518516	0.746991	Gene: tas; Product: NADP(H)-dependt aldo-keto reductase
PFLU0839	-0.205989	10.8562	0.422674	0.675691	Gene: rplM; Product: 50S ribosomal protein L13; Note: in Escherichia coli this protein is one of the earliest assembly proteins in the large subunit
PFLU0840	-0.201155	10.8256	0.426511	0.680327	Gene: rpsI; Product: 30S ribosomal protein S9; Note: forms a direct contact with the tRNA during translation
PFLU0841	1.23343	6.53248	1.0378e-07	1.56755e-06	Gene: petA; Product: ubiquinol-cytochrome C reductase iron-sulfur subunit
PFLU0842	0.898638	7.36435	0.000163797	0.00143304	Gene: petB; Product: cytochrome B
PFLU0843	0.865504	6.74499	0.00040646	0.00320886	Product: putative ubiquinol--cytochrome C reductase, cytochrome C1
PFLU0844	0.957533	6.56619	1.28256e-05	0.000138578	Gene: sspA; Product: stringent starvation protein A
PFLU0845	0.0668974	7.0361	0.771536	0.909021	Gene: sspB; Product: ClpXP protease specificity-enhancing factor
PFLU0846	-0.121231	6.60999	0.576844	0.793379	Product: GntR family transcriptional regulator
PFLU0848	-0.659363	9.11073	0.0102008	0.0519338	Gene: plc; Product: phosphatidylcholine-hydrolyzing phospholipase C
PFLU0849	1.11339	5.12347	2.50926e-05	0.000260199	Product: 5-dehydro-4-deoxyglucarate dehydratase; Note: catalyzes the formation of 2,5-dioxopentanoate from 5-dehydro-4-deoxy-D-glucarate
PFLU0850	0.139048	4.75425	0.602376	0.811898	Product: putative aldehyde dehydrogenase
PFLU0851	2.18868	3.92279	5.69999e-13	1.54108e-11	Product: putative sugar ABC transporter membrane protein
PFLU0852	0.981039	4.42945	0.000176431	0.00153399	Gene: garD; Product: D-galactarate dehydratase
PFLU0853	-0.64285	0.644399	0.437911	0.689302	Product: hypothetical protein
PFLU0854	-0.911003	0.972397	0.272005	0.53897	Product: hypothetical protein; Note: similarity reduced to parts of the sequence of the database matches
PFLU0855	-2.10656	-1.02177	0.0436387	0.162711	Product: hypothetical protein
PFLU0856	-0.420654	4.00044	0.150291	0.381429	Product: hypothetical protein
PFLU0857	0.621252	5.58767	0.00617921	0.0342576	Gene: pcaC; Product: 4-carboxymuconolactone decarboxylase
PFLU0858	-0.0690014	5.15191	0.779305	0.914078	Product: putative Na+/Ca+ exchanger membrane protein
PFLU0859	-0.356957	4.82963	0.149229	0.380179	Product: putative lipoprotein A-like protein
PFLU0860	-0.319919	8.6581	0.186356	0.434414	Gene: gatB; Product: aspartyl/glutamyl-tRNA amidotransferase subunit B; Note: allows the formation of correctly charged Asn-tRNA(Asn) or Gln-tRNA(Gln) through the transamidation of misacylated Asp-tRNA(Asn) or Glu-tRNA(Gln) in organisms which lack either or both of asparaginyl-tRNA or glutaminyl-tRNA synthetases; reaction takes place in the presence of glutamine and ATP through an activated phosp…
PFLU0861	-0.355224	8.62185	0.14526	0.373625	Gene: gatA; Product: aspartyl/glutamyl-tRNA amidotransferase subunit A; Note: allows the formation of correctly charged Asn-tRNA(Asn) or Gln-tRNA(Gln) through the transamidation of misacylated Asp-tRNA(Asn) or Glu-tRNA(Gln) in organisms which lack either or both of asparaginyl-tRNA or glutaminyl-tRNA synthetases; reaction takes place in the presence of glutamine and ATP through an activated phosp…
PFLU0862	-0.078653	5.54542	0.733957	0.890206	Gene: gatC; Product: aspartyl/glutamyl-tRNA amidotransferase subunit C; Note: allows the formation of correctly charged Asn-tRNA(Asn) or Gln-tRNA(Gln) through the transamidation of misacylated Asp-tRNA(Asn) or Glu-tRNA(Gln) in organisms which lack either or both of asparaginyl-tRNA or glutaminyl-tRNA synthetases; reaction takes place in the presence of glutamine and ATP through an activated phosp…
PFLU0863	-0.495938	9.74538	0.0449302	0.165546	Gene: mreB; Product: rod shape-determining protein MreB; Note: functions in MreBCD complex in some organisms
PFLU0864	-0.373458	6.00615	0.111305	0.313434	Gene: mreC; Product: rod shape-determining protein MreC; Note: in some organisms this protein is a transmembrane protein while in others it is periplasmic; involved in some organisms with other components of the MreBCD complex and with penicillin binding proteins in the periplasm or cell wall
PFLU0865	-0.194657	4.76218	0.509579	0.742425	Gene: mreD; Product: rod shape-determining protein
PFLU0866	-0.647805	3.89923	0.0255918	0.108935	Product: Maf-like protein; Note: Maf; overexpression in Bacillus subtilis inhibits septation in the dividing cell
PFLU0867	-0.304941	6.20889	0.193214	0.443522	Gene: cafA; Product: ribonuclease G
PFLU0868	-0.531609	6.31429	0.0185095	0.0846946	Product: hypothetical protein
PFLU0869	0.136975	5.99223	0.52894	0.757218	Product: putative hydrolase
PFLU0870	-0.0322207	8.09619	0.894456	0.959434	Product: putative modulation of DNA gyrase-like protein
PFLU0871	0.0230009	5.11278	0.928832	0.973396	Product: hypothetical protein
PFLU0872	0.0558649	7.67596	0.819569	0.928539	Product: putative modulation of DNA gyrase-like protein
PFLU0873	-0.344902	8.74441	0.159389	0.395698	Product: hypothetical protein
PFLU0874	0.0396855	12.3627	0.877409	0.952014	Gene: fumC; Product: fumarate hydratase; Note: class II family (does not require metal); tetrameric enzyme; fumarase C; reversibly converts (S)-malate to fumarate and water; functions in the TCA cycle
PFLU0875	0.100344	9.54634	0.690414	0.865881	Product: hypothetical protein
PFLU0876	-0.0459763	11.776	0.85845	0.944526	Gene: sodA; Product: superoxide dismutase; Note: [Mn]
PFLU0877	-0.266269	9.5021	0.300687	0.571295	Product: putative transporter-like membrane protein
PFLU0878	-0.159063	5.85922	0.469736	0.712791	Product: putative phosphocarrier protein
PFLU0879	0.0156801	6.91855	0.943373	0.980528	Product: hypothetical protein
PFLU0880	0.0520679	7.31234	0.828208	0.932431	Gene: ptsN; Product: PTS system transporter subunit IIA
PFLU0881	-0.217245	9.92531	0.409842	0.667644	Gene: rpoX; Product: putative sigma-54 modulation protein
PFLU0882	-0.0750107	7.79426	0.753997	0.901718	Gene: rpoN; Product: RNA polymerase factor sigma-54; Note: sigma factors are initiation factors that promote the attachment of RNA polymerase to specific initiation sites and are then released; sigma 54 factor is responsible for the expression of enzymes involved in nitrogen assimilation and metabolism; the rhizobia often have 2 copies of this sigma factor; in Rhizobium etli RpoN1 shown to be inv…
PFLU0883	-0.363871	7.25387	0.126817	0.342713	Product: putative ABC transporter ATP-binding protein
PFLU0884	-0.206752	8.02022	0.406079	0.664381	Product: hypothetical protein
PFLU0885	-0.282589	6.27405	0.232153	0.489773	Product: hypothetical protein
PFLU0886	-0.458196	6.54582	0.0368284	0.142617	Gene: kdsC; Product: 3-deoxy-D-manno-octulosonate 8-phosphate phosphatase
PFLU0887	-0.3869	7.14386	0.105608	0.302858	Gene: kdsD; Product: arabinose 5-phosphate isomerase
PFLU0888	-0.66049	7.59797	0.00551017	0.0311314	Product: putative ABC transporter ATP-binding protein
PFLU0889	-0.789707	7.07229	0.00100577	0.00717131	Product: putative ABC transporter membrane protein
PFLU0890	-0.561243	7.22093	0.019471	0.0884109	Product: putative ABC transporter substrate-binding protein
PFLU0891	-0.295197	8.31843	0.242054	0.503053	Product: putative ABC transporter exported protein
PFLU0892	-0.316265	5.6831	0.165453	0.404945	Product: hypothetical protein
PFLU0893	-0.529722	6.29239	0.016999	0.0794406	Product: hypothetical protein
PFLU0894	-0.453751	9.00204	0.0602016	0.204038	Gene: murA; Product: UDP-N-acetylglucosamine 1-carboxyvinyltransferase; Note: adds enolpyruvyl to UDP-N-acetylglucosamine as a component of cell wall formation; gram-positive bacteria have 2 copies of MurA which are active
PFLU0895	-0.359639	7.07705	0.119812	0.329192	Gene: hisG; Product: ATP phosphoribosyltransferase catalytic subunit; Note: short form of enzyme; requires HisZ for function; catalyzes the formation of N'-5'-phosphoribosyl-ATP from phosphoribosyl pyrophosphate; crucial role in histidine biosynthesis; forms heteromultimer of HisG and HisZ
PFLU0896	-0.20088	7.31564	0.412931	0.668196	Gene: hisD; Product: histidinol dehydrogenase; Note: catalyzes the oxidation of L-histidinol to L-histidinaldehyde and then to L-histidine in histidine biosynthesis; functions as a dimer
PFLU0897	-0.317317	7.09125	0.163598	0.401436	Product: histidinol-phosphate aminotransferase; Note: catalyzes the formation of L-histidinol phosphate from imidazole-acetol phosphate and glutamate in histidine biosynthesis
PFLU0898	-0.830993	6.19709	0.000775391	0.00569614	Gene: uraA; Product: uracil permease
PFLU0899	-0.673188	6.2607	0.00194519	0.0128114	Gene: upp; Product: uracil phosphoribosyltransferase; Note: Catalyzes the formation of uracil and 5-phospho-alpha-D-ribosy 1-diphosphate from UMP and diphosphate
PFLU0900	-0.477704	4.87308	0.120979	0.331473	Product: hypoxanthine-guanine phosphoribosyltransferase; Note: Catalyzes the salvage synthesis of inosine-5'-monophosphate (IMP) and guanosine-5'-monophosphate (GMP) from the purine bases hypoxanthine and guanine, respectively
PFLU0901	-0.802606	3.24841	0.0253649	0.108203	Product: hypothetical protein
PFLU0902	-0.48145	4.18359	0.122444	0.334098	Product: hypothetical protein
PFLU0903	0.370683	6.70264	0.0888208	0.269282	Product: hypothetical protein
PFLU0904	0.11578	9.51084	0.638609	0.833481	Gene: mqo; Product: malate:quinone oxidoreductase; Note: malate dehydrogenase; catalyzes the oxidation of malate to oxaloacetate
PFLU0905	-0.158558	4.68013	0.712527	0.876653	Product: hypothetical protein
PFLU0906	-0.685438	0.868316	0.410744	0.667958	Product: hypothetical protein
PFLU0907	-2.27534	-2.01999	0.161853	0.398641	Product: hypothetical protein
PFLU0908	-0.157442	7.58491	0.509345	0.742425	Product: putative lipoprotein
PFLU0909	-0.995551	6.7933	1.07503e-05	0.000117224	Product: hypothetical protein
PFLU0910	-0.00679697	6.3116	0.979186	0.990719	Product: putative lipoprotein
PFLU0912	0.107509	6.79434	0.63363	0.831829	Product: hypothetical protein
PFLU0913	0.545199	3.69463	0.0768108	0.24339	Product: hypothetical protein
PFLU0914	0.288245	3.44965	0.391171	0.652614	Product: hypothetical protein
PFLU0915	-0.208863	4.68167	0.410007	0.66767	Product: hypothetical protein
PFLU0916	-0.331716	3.26132	0.328694	0.59813	Product: putative methyl-accepting chemotaxis protein
PFLU0917	-0.91355	8.64617	0.000194903	0.00167492	Product: putative exported peptidase
PFLU0918	0.928063	1.98812	0.171853	0.415155	Product: hypothetical protein
PFLU0919	-0.506189	5.74759	0.0252781	0.10791	Product: putative ribosomal RNA small subunit methyltransferase C
PFLU0920	-0.1196	5.53112	0.594603	0.805174	Gene: hprA; Product: glycerate dehydrogenase; Note: Catalyzes the reduction of hydroxypyruvate to form D-glycerate, using NADH as an electron donor
PFLU0921	0.0575811	6.82704	0.790664	0.918027	Product: putative transporter-like LysE family membrane protein
PFLU0922	0.477037	8.48044	0.0507439	0.181763	Product: long-chain-fatty-acid--CoA ligase; Note: activates fatty acids by binding to coenzyme A
PFLU0923	2.28218	9.49235	1.20797e-13	3.5584e-12	Product: hypothetical protein
PFLU0924	2.1137	8.41038	4.4306e-14	1.35925e-12	Product: hypothetical protein
PFLU0925	0.576529	6.62054	0.0105964	0.0535793	Product: putative LuxR family regulatory protein
PFLU0926	0.0676379	3.35378	0.843169	0.938927	Product: hypothetical protein
PFLU0927	0.180782	3.4447	0.58788	0.800631	Product: hypothetical protein
PFLU0928	0.953296	2.39506	0.0585969	0.200645	Product: putative inner membrane paraquat-inducible protein; Note: similarity to the E. coli database entry reduced to the C-terminal region of this entry
PFLU0929	-0.0472435	3.03643	0.897849	0.960223	Product: putative inner membrane paraquat-inducible protein; Note: similarity to the E. coli database entry reduced to the C-terminal region of this entry
PFLU0930	-0.22734	4.15868	0.405836	0.66435	Product: putative metallo-beta-lactamase family protein
PFLU0931	-0.115361	7.88877	0.627481	0.827573	Product: hypothetical protein
PFLU0932	-0.33029	6.7007	0.13313	0.353958	Product: putative phospholipid-binding lipoprotein
PFLU0933	-0.182999	6.2025	0.413038	0.668196	Gene: diaA; Product: phosphoheptose isomerase; Note: catalyzes the isomerization of sedoheptulose 7-phosphate to D-glycero-D-manno-heptose 7-phosphate
PFLU0934	1.18097	-2.44773	0.489674	0.727785	Product: hypothetical protein
PFLU0935	-0.987174	-4.60573	0.508752	0.742134	Product: hypothetical protein
PFLU0936	-0.596669	6.85937	0.00546973	0.030962	Product: putative lipoprotein
PFLU0937	-0.4793	6.16579	0.031348	0.126908	Product: hypothetical protein
PFLU0938	-0.503289	6.6379	0.0289277	0.119443	Product: cell division protein MraZ; Note: MraZ; UPF0040; crystal structure shows similarity to AbrB
PFLU0939	-0.103544	7.12686	0.664373	0.849439	Gene: mraW; Product: S-adenosyl-methyltransferase MraW
PFLU0940	-0.354402	5.15304	0.145861	0.374846	Product: putative cell division protein
PFLU0941	-0.117977	7.39004	0.615306	0.821102	Product: putative peptidoglycan glycosyltransferase cell division-like protein
PFLU0942	-0.289835	7.33812	0.221908	0.47844	Gene: murE; Product: UDP-N-acetylmuramoylalanyl-D-glutamate--2, 6-diaminopimelate ligase; Note: involved in cell wall formation; peptidoglycan synthesis; cytoplasmic enzyme; catalyzes the addition of meso-diaminopimelic acid to the nucleotide precursor UDP-N-aceylmuramoyl-l-alanyl-d-glutamate
PFLU0943	-0.29043	6.9491	0.18226	0.42926	Gene: murF; Product: UDP-N-acetylmuramoyl-tripeptide--D-alanyl-D-ala ni ne ligase
PFLU0944	-0.319671	7.79926	0.176587	0.42122	Gene: mraY; Product: phospho-N-acetylmuramoyl-pentapeptide- transferase; Note: First step of the lipid cycle reactions in the biosynthesis of the cell wall peptidoglycan
PFLU0945	-0.0982804	7.19636	0.678804	0.858446	Gene: murD; Product: UDP-N-acetylmuramoyl-L-alanyl-D-glutamate synthetase; Note: UDP-N-acetylmuramoylalanine--D-glutamate ligase; involved in peptidoglycan biosynthesis; cytoplasmic; catalyzes the addition of glutamate to the nucleotide precursor UDP-N-acetylmuramoyl-L-alanine during cell wall formation
PFLU0946	-0.110864	7.08105	0.623359	0.825338	Gene: ftsW; Product: cell division protein
PFLU0947	-0.234719	7.1215	0.32441	0.595053	Gene: murG; Product: UDP diphospho-muramoyl pentapeptide beta-N acetylglucosaminyl transferase; Note: UDP-N-acetylglucosamine--N-acetylmuramyl- (pentapeptide) pyrophosphoryl-undecaprenol N-acetylglucosamine transferase; involved in cell wall formation; inner membrane-associated; last step of peptidoglycan synthesis
PFLU0948	-0.268391	8.36935	0.262508	0.527601	Gene: murC; Product: UDP-N-acetylmuramate--L-alanine ligase; Note: Catalyzes the formation of UDP-N-acetylmuramoyl-L-alanine from UDP-N-acetylmuramate and L-alanine in peptidoglycan synthesis
PFLU0949	-0.269183	7.56205	0.272867	0.539448	Gene: ddl; Product: D-alanine--D-alanine ligase; Note: D-alanine--D-alanine ligase; DdlA; DdlB; cytoplasmic; catalyzes the formation of D-alanyl-D-alanine from two D-alanines in peptidoglycan synthesis; there are two forms of this enzyme in Escherichia coli
PFLU0950	-0.225248	6.49614	0.314827	0.586193	Product: putative cell division protein
PFLU0951	0.0676435	8.55706	0.78291	0.915224	Gene: ftsA; Product: cell division protein
PFLU0952	-0.0644139	11.4358	0.801284	0.922139	Gene: ftsZ; Product: cell division protein FtsZ; Note: GTPase; similar structure to tubulin; forms ring-shaped polymers at the site of cell division; other proteins such as FtsA, ZipA, and ZapA, interact with and regulate FtsZ function
PFLU0953	-0.365366	9.6392	0.157253	0.391711	Gene: lpxC; Product: UDP-3-O-[3-hydroxymyristoyl] N-acetylglucosamine deacetylase; Note: zinc-dependent; catalyzes the deacetylation of UDP-(3-O-acyl)-N-acetylglucosamine to UDP-3-O-(3-hydroxytetradecanoyl)-glucosamine in the second step of lipid A biosynthesis
PFLU0954	1.73342	3.30432	2.84425e-06	3.41464e-05	Product: hypothetical protein
PFLU0955	1.12951	5.48438	8.11982e-07	1.08039e-05	Product: hypothetical protein
PFLU0956	0.287745	3.95075	0.318197	0.589686	Product: hypothetical protein
PFLU0957	-2.87023	7.19057	7.50475e-28	6.34795e-26	Product: hypothetical protein
PFLU0958	-0.184182	3.73585	0.5527	0.774381	Product: putative two-component system sensor kinase
PFLU0959	-0.707582	3.50841	0.0325436	0.130109	Gene: cusR; Product: tw-component system, response regulator
PFLU0960	-0.945745	3.27128	0.00609928	0.0338462	Product: hypothetical protein
PFLU0961	-0.281591	2.34735	0.56722	0.786323	Product: hypothetical protein
PFLU0962	-0.35825	5.15443	0.137107	0.360135	Product: hypothetical protein
PFLU0963	-0.992915	0.883932	0.222432	0.478915	Product: hypothetical protein
PFLU0964	1.53124	3.90273	0.000148626	0.00131149	Product: hypothetical protein
PFLU0965	0.0802672	3.04571	0.838901	0.937413	Product: putative acetyltransferase
PFLU0966	-0.406206	5.19106	0.0884069	0.268302	Product: putative chemotaxis protein
PFLU0968	0.479657	7.79435	0.0542882	0.190202	Gene: tkrA; Product: 2-ketogluconate reductase
PFLU0969	-0.196429	5.71177	0.383341	0.645654	Product: LysR family transcriptional regulator
PFLU0970	2.51136	3.17356	7.21349e-05	0.000681198	Product: putative fusaric acid resistance protein
PFLU0971	1.72497	2.67815	0.00106212	0.00753148	Product: putative fusaric acid resistance protein fusion
PFLU0972	1.77328	-0.0947191	0.187656	0.43556	Product: hypothetical protein
PFLU0973	2.03744	2.544	8.18932e-06	9.13163e-05	Product: putative transporter-like membrane protein
PFLU0974	-0.106887	4.82734	0.69297	0.867824	Product: hypothetical protein
PFLU0975	-0.205843	5.27817	0.374906	0.638796	Product: short chain dehydrogenase
PFLU0976	-0.327088	3.66079	0.305063	0.576998	Product: hypothetical protein
PFLU0977	0.443691	3.83303	0.131429	0.350854	Product: hypothetical protein
PFLU0978	0.431872	3.96735	0.152596	0.384476	Product: hypothetical protein
PFLU0979	-2.36679	8.31405	7.28231e-19	3.242e-17	Gene: algA; Product: alginate biosynthesis protein
PFLU0980	-1.81907	7.15268	4.17919e-13	1.14032e-11	Gene: algF; Product: alginate biosynthesis protein
PFLU0981	-1.64528	3.88073	1.5491e-07	2.29305e-06	Gene: algJ; Product: alginate biosynthesis protein
PFLU0982	-0.981087	3.78489	0.00397886	0.0236534	Gene: algI; Product: poly(beta-D-mannuronate) O-acetylase
PFLU0983	-1.3224	4.80146	1.16239e-05	0.000126285	Gene: algL; Product: poly(beta-D-mannuronate) lyase; Note: Depolymerizes alginate by cleaving the beta-1,4 glycosidic bond: may enhance the production of alginate by controlling the length of the polymer chain during export
PFLU0984	-1.56724	4.67264	1.23667e-06	1.59877e-05	Gene: algX; Product: alginate biosynthesis protein
PFLU0985	-1.70009	4.40771	9.14026e-08	1.38413e-06	Gene: algG; Product: poly(beta-D-mannuronate) C5 epimerase
PFLU0986	-1.97406	4.59985	1.62685e-12	4.15197e-11	Gene: algE; Product: alginate production protein
PFLU0987	-1.71889	4.2723	3.36285e-08	5.51564e-07	Gene: algK; Product: alginate biosynthesis protein
PFLU0988	-2.34801	4.86004	8.21113e-10	1.61522e-08	Product: putative alginate biosynthesis-like protein
PFLU0989	-2.00596	3.4436	2.59121e-07	3.69366e-06	Product: putative alginate biosynthesis-like protein
PFLU0990	-2.63605	7.66714	1.2205e-21	6.51041e-20	Gene: algD; Product: GDP-mannose 6-dehydrogenase
PFLU0992	-0.0182524	7.01157	0.937384	0.977656	Product: hypothetical protein
PFLU0993	-0.30984	5.612	0.176641	0.42122	Product: putative polysaccharide deacetylase
PFLU0994	-0.923754	7.73578	0.00029335	0.00240905	Product: hypothetical protein
PFLU0995	-0.103746	5.34738	0.668112	0.851645	Gene: moaC; Product: molybdenum cofactor biosynthesis protein MoaC; Note: MoaC; along with MoaA is involved in conversion of a guanosine derivative into molybdopterin precursor Z; involved in molybdenum cofactor biosynthesis
PFLU0996	0.27277	4.71754	0.334618	0.603494	Gene: moaD; Product: molybdopterin converting factor subunit 1
PFLU0997	0.0842006	5.12523	0.748553	0.898094	Gene: moaE; Product: molybdopterin converting factor subunit 2
PFLU0998	-0.206174	7.45554	0.394174	0.654671	Gene: rhlB; Product: ATP-dependent RNA helicase RhlB; Note: enables ATP-dependent unwinding of double stranded RNA as a component of the RNA degradosome, a multi-enzyme complex important in RNA processing and messenger RNA degradation
PFLU0999	-0.179981	7.90552	0.466131	0.71078	Gene: estB; Product: carboxylesterase 2
PFLU1000	-0.891063	7.34064	0.00237034	0.01514	Product: putative amino acid ABC transporter substrate-binding protein
PFLU1001	-1.84153	4.48653	3.44444e-08	5.63384e-07	Product: putative amino acid ABC transporter membrane protein
PFLU1002	-1.37725	4.30257	7.67795e-07	1.03086e-05	Product: putative amino acid ABC transporter membrane protein
PFLU1003	-1.44276	4.93396	5.56435e-08	8.716e-07	Product: amino acid ABC transporter ATP-binding protein
PFLU1004	-0.256467	6.55449	0.261591	0.526293	Product: hypothetical protein
PFLU1005	-0.478407	4.22751	0.136021	0.359224	Product: hypothetical protein
PFLU1006	-0.675053	2.89526	0.0820233	0.254539	Product: GntR family transcriptional regulator
PFLU1007	-0.769794	3.61974	0.0275573	0.115068	Product: putative transporter-like membrane protein
PFLU1008	-0.0645901	0.916822	0.952475	0.984052	Product: hypothetical protein
PFLU1009	-0.0145055	-0.441312	1	1	Product: hypothetical protein
PFLU1010	-1.14751	0.0304031	0.254866	0.518304	Product: putative outer membrane usher protein
PFLU1011	-0.815888	2.1634	0.19402	0.44458	Product: putative fimbrial chaperone protein
PFLU1012	-0.146571	0.954946	0.854212	0.942387	Product: hypothetical protein
PFLU1013	-0.5493	4.18496	0.0800841	0.250211	Product: hypothetical protein
PFLU1014	0.206984	2.60545	0.634162	0.831829	Product: hypothetical protein
PFLU1015	-2.41011	1.47073	0.00197488	0.0129925	Product: hypothetical protein
PFLU1016	0.833839	1.35164	0.351184	0.617569	Product: hypothetical protein
PFLU1017	-0.262825	2.30031	0.619708	0.824004	Product: putative response regulator receiver domain-containing protein; Note: similarity reduced to parts of the sequence in the database matches
PFLU1018	0.367392	5.1932	0.111483	0.313434	Product: putative response regulator receiver domain-containing protein
PFLU1019	0.282373	6.19801	0.191793	0.442043	Product: hypothetical protein
PFLU1020	-0.418801	3.08804	0.25476	0.518304	Product: GIY-YIG nuclease superfamily protein
PFLU1021	0.0739362	6.21942	0.734468	0.890375	Product: hypothetical protein
PFLU1022	0.629656	7.64035	0.0344835	0.135666	Product: putative ferric siderophore receptor
PFLU1023	-0.255939	5.7046	0.257498	0.521247	Product: putative penicillin-binding exported protein
PFLU1024	0.24043	5.01081	0.3425	0.610482	Product: putative regulatory protein
PFLU1025					Gene: hmgA; Product: homogentisate 1,2-dioxygenase; Note: An oxygenase that acts to open the ring of homogentisate formingmaleylacetoacetate as part of the catabolism of L-tyrosine and L-phenylalanine
PFLU1026					Product: putative fumarylacetoacetase
PFLU1027					Product: putative maleylacetoacetate isomerase
PFLU1028					Product: putative MFS family membrane protein
PFLU1029	-0.329877	4.53544	0.231555	0.488958	Product: hypothetical protein
PFLU1030	1.01697	2.01265	0.120003	0.329562	Product: putative leucine dehydrogenase
PFLU1031	-0.0783231	5.81886	0.744546	0.896938	Product: hypothetical protein
PFLU1032	-0.885302	2.71604	0.0690564	0.224713	Product: hypothetical protein
PFLU1033	-0.644738	4.44812	0.0201127	0.0900129	Product: hypothetical protein
PFLU1034	-3.61889	5.38312	1.93348e-19	8.94385e-18	Gene: sdaC; Product: serine transporter
PFLU1035	-4.89445	5.90696	4.80064e-72	3.55308e-69	Gene: sdaA; Product: L-serine dehydratase 1
PFLU1036	-0.0490336	3.77195	0.870496	0.949672	Product: LysR family transcriptional regulator
PFLU1037	-0.00880294	10.544	0.974944	0.989845	Product: hypothetical protein
PFLU1038	0.502822	-1.11154	0.703067	0.871256	Product: putative transporter-like membrane protein
PFLU1039	0.703367	4.63352	0.00599791	0.0333149	Product: LysR family transcriptional regulator
PFLU1040	0.99741	6.42445	8.47748e-05	0.000792973	Gene: fecA; Product: iron (III) dicitrate transport protein
PFLU1041	-0.107911	7.81274	0.657383	0.844151	Product: putative iron transporter-like regulatory protein
PFLU1042	-0.327223	6.44815	0.169375	0.411254	Gene: fecI; Product: RNA polymerase sigma factor; Note: Bacteria have multiple sigma factors which are active under specific conditions; the sigma factor binds with the catalytic core of RNA polymerase to produce the holoenzyme and directs bacterial core RNA polymerase to specific promoter elements to initiate transcription; in Pseudomonas aeruginosa this protein may be involved in ferric dicitra…
PFLU1043	0.37837	6.66346	0.148428	0.379139	Product: hypothetical protein
PFLU1044	0.054637	7.66701	0.817567	0.92739	Product: hypothetical protein
PFLU1045	0.0813027	5.80707	0.721986	0.882875	Product: hypothetical protein
PFLU1046	0.0309283	5.42266	0.895719	0.959474	Product: putative RNA polymerase sigma factor
PFLU1047	0.0562542	6.40849	0.807812	0.924343	Product: putative transmembrane sensor protein
PFLU1048	-0.770296	2.60683	0.0774485	0.244989	Product: hypothetical protein
PFLU1049	-0.423953	7.07157	0.0635994	0.21271	Product: nucleoid-associated protein NdpA
PFLU1050	-0.511271	11.6972	0.0530804	0.187706	Product: putative DNA-binding protein
PFLU1051	-0.0581747	6.59948	0.788641	0.917756	Product: putative SAM-dependent methyltransferase
PFLU1052	-0.245638	9.67711	0.317375	0.588886	Gene: valS; Product: valyl-tRNA synthetase; Note: valine--tRNA ligase; ValRS; converts valine ATP and tRNA(Val) to AMP PPi and valyl-tRNA(Val); class-I aminoacyl-tRNA synthetase type 1 subfamily; has a posttransfer editing process to hydrolyze mischarged Thr-tRNA(Val) which is done by the editing domain
PFLU1053	-0.152338	6.73586	0.493974	0.729382	Product: hypothetical protein
PFLU1054	-0.137661	5.94126	0.529149	0.757334	Product: DNA polymerase III subunit chi; Note: binds to single-strand binding (SSB) protein and acts as a bridge between the DnaX clamp loader complex and the SSB
PFLU1055	-0.163166	10.1432	0.531447	0.75919	Gene: pepA; Product: leucyl aminopeptidase; Note: catalyzes the removal of N-terminal amino acids preferably leucine from various peptides
PFLU1056	-0.169396	6.89464	0.447886	0.696777	Product: putative ABC transporter membrane protein
PFLU1057	-0.157423	6.72746	0.468574	0.712185	Product: putative ABC transporter membrane protein
PFLU1058	-0.353926	8.48902	0.146239	0.375492	Gene: lepA; Product: GTP-binding protein LepA; Note: binds to the ribosome on the universally-conserved alpha-sarcin loop
PFLU1059	-0.500623	7.3696	0.0358015	0.139921	Gene: lepB; Product: signal peptidase I
PFLU1060	-0.365448	5.47023	0.114115	0.318344	Gene: rnc; Product: ribonuclease III; Note: cytoplasmic enzyme involved in processing rRNA and some mRNAs; substrates typically have dsRNA regions; forms a homodimer; have N-terminal nuclease and C-terminal RNA-binding domains; requires magnesium as preferred ion for activity
PFLU1061	-0.305486	6.45677	0.152984	0.384962	Gene: era; Product: GTP-binding protein Era; Note: Era; Escherichia coli Ras-like protein; Bex; Bacillus Era-complementing segment; essential protein in Escherichia coli that is involved in many cellular processes; GTPase; binds the cell membrane through apparent C-terminal domain; mutants are arrested during the cell cycle; Streptococcus pneumoniae Era binds to RNA and Escherichia coli Era binds…
PFLU1062	-0.297791	1.60816	0.71567	0.878057	Gene: recO; Product: DNA repair protein RecO; Note: involved in DNA repair and RecFOR pathway recombination; RecFOR proteins displace ssDNA-binding protein and facilitate the production of RecA-coated ssDNA
PFLU1063	-0.0800626	6.99485	0.718762	0.880387	Gene: pdxJ; Product: pyridoxine 5'-phosphate synthase; Note: involved in the de novo synthesis of pyridoxine (Vitamin B6)
PFLU1064	-0.620849	6.73113	0.00439529	0.0257669	Product: putative multicopper oxidase
PFLU1065	-0.387265	4.73032	0.129654	0.348154	Product: putative deaminase
PFLU1066	-0.389317	5.79725	0.123464	0.336415	Product: hypothetical protein
PFLU1067	-0.304297	5.92124	0.180304	0.426521	Product: hypothetical protein
PFLU1068	-0.241563	5.62157	0.28838	0.558508	Product: hypothetical protein
PFLU1069	-0.223745	5.48748	0.340949	0.609625	Product: hypothetical protein
PFLU1070	0.321479	9.62268	0.209778	0.461921	Gene: lon; Product: ATP-dependent protease
PFLU1071	-0.275493	4.27112	0.298189	0.569111	Product: GntR family transcriptional regulator
PFLU1072	6.74553	-3.69724	0.0111379	0.0557932	Product: hypothetical protein
PFLU1073	-0.110707	0.355283	0.899935	0.961108	Product: putative deacetylase
PFLU1074	0.124829	1.24457	0.875679	0.950921	Product: putative sugar transporter-like, membrane protein
PFLU1075	-0.365417	2.4087	0.515506	0.745532	Product: putative dehydrogenase
PFLU1076	0.0916864	3.41428	0.780353	0.914944	Product: putative short chain dehydrogenase
PFLU1077	-0.426855	-1.63423	0.6999	0.869491	Product: hypothetical protein
PFLU1078	0.118737	3.04482	0.766525	0.907174	Product: putative cobalamin synthesis-like protein
PFLU1079	-0.0382379	5.23778	0.892983	0.959015	Product: hypothetical protein
PFLU1081	-0.476371	3.60542	0.156676	0.39081	Product: putative signal transduction GGDEF domain-containing membrane protein; Note: Possible duplication as also similar to the downstream CDS PFLU1083 (792 aa), E(): 1.8e-154; 59.794% identity in 776 aa overlap
PFLU1082	-0.0212269	2.44125	0.965625	0.98786	Product: hypothetical protein
PFLU1083	-0.271585	3.54297	0.393054	0.654095	Product: putative signal transduction GGDEF domain-containing membrane protein; Note: Possible duplication as also similar to the upstream CDS PFLU1081, (808 aa), E(): 1.3e-145; 59.923% identity in 776 aa overlap
PFLU1084	0.107001	2.6874	0.804662	0.922569	Product: hypothetical protein
PFLU1085	-0.393197	1.89188	0.571304	0.789426	Product: putative globin lipoprotein
PFLU1086	-1.073	8.46185	3.33785e-05	0.000336113	Gene: gcd; Product: quinoprotein glucose dehydrogenase
PFLU1087	-1.18382	3.83626	0.00141811	0.00975221	Product: putative TonB-dependent receptor
PFLU1087A	-0.145427	4.12777	0.62212	0.824664	Product: hypothetical protein
PFLU1088	-0.125038	4.10353	0.669958	0.853424	Product: hypothetical protein
PFLU1089	-0.493815	9.5725	0.0508675	0.181986	Product: putative iron utilisation protein
PFLU1090	-0.683496	5.98647	0.00224145	0.0144571	Product: putative PadR family regulatory protein
PFLU1091	-0.879168	0.664105	0.390687	0.651989	Product: putative fimbrial protein
PFLU1092	-1.14806	-1.2197	0.450476	0.699224	Product: putative fimbrial protein
PFLU1093	-0.865866	2.67363	0.0413927	0.156605	Product: putative fimbrial outer membrane usher protein
PFLU1094	0.256838	1.70263	0.725003	0.884007	Product: putative exported fimbrial chaperone
PFLU1095	-1.25887	1.34351	0.118475	0.326883	Product: putative exported fimbrial protein
PFLU1096	-0.329705	1.85647	0.63373	0.831829	Product: putative exported fimbrial protein
PFLU1097	-0.334021	1.00698	0.7697	0.908868	Product: putative exported fimbrial protein
PFLU1098	0.335187	1.54697	0.645785	0.837978	Product: putative exported fimbrial protein
PFLU1099	-0.691841	2.78836	0.195364	0.446276	Product: hypothetical protein
PFLU1100	0.29162	2.95438	0.512016	0.744771	Product: hypothetical protein
PFLU1101	-0.00313916	2.17448	0.996214	0.999591	Product: hypothetical protein
PFLU1102	-0.839514	1.67263	0.249628	0.511844	Product: hypothetical protein
PFLU1103	-0.281716	7.76352	0.231554	0.488958	Product: putative amino acid transporter-like membrane protein
PFLU1104	0.140741	1.76393	0.845894	0.939339	Product: hypothetical protein
PFLU1105	-0.0402077	5.16954	0.870617	0.949672	Product: hypothetical protein
PFLU1107	0.29199	6.39514	0.176951	0.421791	Product: putative glutamate synthase
PFLU1108	-0.204927	7.9732	0.392413	0.653397	Gene: rpmE2; Product: 50S ribosomal protein L31 type B; Note: RpmE2; there appears to be two types of ribosomal proteins L31 in bacterial genomes; some contain a CxxC motif while others do not; Bacillus subtilis has both types; the proteins in this cluster do not have the CXXC motif; RpmE is found in exponentially growing Bacilli while YtiA was found after exponential growth; expression of ytiA i…
PFLU1109	-0.264958	4.91521	0.360147	0.625592	Product: putative plasmid maintenance system killer protein
PFLU1110	-0.279305	5.92272	0.208749	0.461084	Product: putative DNA-binding protein
PFLU1111	0.168523	5.41594	0.460753	0.707683	Product: putative two-component system sensor kinase
PFLU1112	-0.232006	4.50035	0.433109	0.685176	Product: putative two-component system sensor kinase
PFLU1113	-0.162695	3.86724	0.592022	0.803245	Product: putative cytochrome C551 peroxidase
PFLU1114	-0.137855	4.28597	0.618319	0.822712	Product: hypothetical protein
PFLU1115	-1.11019	6.77944	7.88359e-07	1.05608e-05	Product: putative two-component system response regulator
PFLU1116	-0.964705	5.55494	2.57198e-05	0.000265868	Product: hypothetical protein
PFLU1117	-0.970797	4.72153	0.000105799	0.000965236	Product: putative acetyltransferase
PFLU1118	-0.473096	5.7281	0.0441893	0.163806	Product: LysR family transcriptional regulator
PFLU1119	0.183466	2.63312	0.709169	0.874425	Product: hypothetical protein
PFLU1120	-0.426809	-0.182665	0.678892	0.858446	Product: putative exported hydrolase
PFLU1121	0.22245	7.85324	0.352742	0.619024	Product: putative isomerase
PFLU1122	-0.767535	2.22409	0.233164	0.491129	Product: hypothetical protein
PFLU1123	-0.576306	0.604474	0.494744	0.730137	Product: hypothetical protein
PFLU1124	-0.557237	1.15554	0.496773	0.731872	Product: hypothetical protein
PFLU1125	-0.919723	1.56655	0.219904	0.476987	Product: putative fatty acid desaturase
PFLU1126	-0.446864	3.74829	0.151585	0.383321	Product: hypothetical protein
PFLU1127	-1.07506	2.9398	0.00677189	0.0370576	Product: putative phosphoserine phosphatase
PFLU1128	-0.949284	6.03333	1.83169e-05	0.000192979	Product: putative aminotransferase
PFLU1129	-0.928629	3.45164	0.00865205	0.0453754	Product: putative lipase
PFLU1130	-0.551535	2.6148	0.199573	0.449989	Product: hypothetical protein
PFLU1131	-0.386391	4.39987	0.147762	0.378253	Product: putative two-component system sensor kinase; Note: similarity reduced to the N-terminal region of the sequence in the database matches
PFLU1132	-0.242761	4.99854	0.347313	0.613537	Product: putative two-component system response regulator
PFLU1133	0.0101248	4.14803	0.972818	0.989845	Product: hypothetical protein
PFLU1134	0.26786	6.4517	0.211867	0.464317	Product: putative two-component system response regulator
PFLU1135	0.686261	5.53357	0.0052481	0.0298215	Product: putative two-component system sensor kinase
PFLU1136	1.83285	9.61416	1.40389e-09	2.68144e-08	Gene: gltL; Product: glutamate/aspartate ABC transporter ATP-binding protein
PFLU1137	1.96451	8.422	3.03739e-10	6.28826e-09	Gene: gltK; Product: glutamate/aspartate ABC transporter permease
PFLU1138	2.26138	8.94283	5.98123e-13	1.60977e-11	Gene: gltJ; Product: glutamate/aspartate ABC transporter permease
PFLU1139	3.25676	13.7835	2.15359e-18	8.85515e-17	Gene: gltI; Product: glutamate/aspartate ABC transporter periplasmic binding protein
PFLU1140	0.4938	5.15726	0.0939277	0.279997	Gene: glpD; Product: glycerol-3-phosphate dehydrogenase; Note: in Escherichia coli this homodimeric enzyme is expressed under aerobic conditions; anaerobic expression is repressed by the arcAB system; converts sn-glycerol-3-phosphate and ubiquinone-8 to dihydroxy acetone phosphate and ubiquinol-8; associates with the cytoplasmic membrane
PFLU1141	-0.185419	7.0421	0.422476	0.675691	Gene: glpR; Product: glycerol-3-phosphate regulon repressor
PFLU1142	0.275481	7.83807	0.281718	0.549787	Gene: glpK; Product: glycerol kinase; Note: Converts glycerol and ADP to glycerol-3-phosphate and ADP
PFLU1143	0.958688	6.19803	0.000258013	0.00216211	Gene: glpF; Product: glycerol uptake facilitator protein
PFLU1144	-1.80125	5.25368	6.43561e-13	1.71645e-11	Product: hypothetical protein
PFLU1145	0.0604151	5.41688	0.824731	0.930705	Product: putative ABC transporter ATP-binding protein
PFLU1146	-0.0657756	6.57464	0.768509	0.908726	Gene: argF; Product: ornithine carbamoyltransferase; Note: catalyzes the formation of L-citrulline from carbamoyl phosphate and L-ornithine in arginine biosynthesis and degradation
PFLU1148	0.744158	4.33172	0.0140656	0.0684325	Product: putative formate dehydrogenase
PFLU1149	0.059085	9.47739	0.811045	0.925659	Product: hypothetical protein
PFLU1150	-0.415454	5.38195	0.0682338	0.223211	Gene: bfr1; Product: bacterioferritin
PFLU1151	0.119644	8.80275	0.628755	0.828163	Gene: bfd; Product: bacterioferritin-associated ferredoxin
PFLU1152	-0.415181	11.3177	0.102916	0.299001	Product: putative alkyl hydroperoxide reductase
PFLU1153	-0.232378	6.7566	0.305775	0.57801	Gene: rnt; Product: ribonuclease T; Note: Responsible for the end-turnover of tRNA: specifically removes the terminal AMP residue from uncharged tRNA (tRNA-C-C-A)
PFLU1154	-0.248456	7.88956	0.331066	0.600049	Gene: pyrC; Product: dihydroorotase; Note: catalyzes the formation of N-carbamoyl-L-aspartate from (S)-dihydroorotate in pyrimidine biosynthesis
PFLU1155	-0.509104	4.6659	0.0444315	0.164146	Product: putative exported flagellar protein
PFLU1156	-0.0782296	9.698	0.751	0.899953	Gene: argG; Product: argininosuccinate synthase; Note: catalyzes the formation of 2-N(omega)-(L-arginino)succinate from L-citrulline and L-aspartate in arginine biosynthesis, AMP-forming
PFLU1157	-0.237531	2.87255	0.570128	0.788513	Product: putative LuxR family regulatory protein
PFLU1158	-0.061605	5.74722	0.786835	0.917094	Product: hypothetical protein
PFLU1159	-0.0496749	5.33491	0.827367	0.932431	Gene: nth; Product: endonuclease III
PFLU1160	-0.333036	5.12727	0.23046	0.488214	Product: putative electron transpor-like protein
PFLU1161	-0.277326	9.26516	0.255414	0.518802	Gene: metG; Product: methionyl-tRNA synthetase; Note: methionine--tRNA ligase; MetRS; adds methionine to tRNA(Met) with cleavage of ATP to AMP and diphosphate; some MetRS enzymes form dimers depending on a C-terminal domain that is also found in other proteins such as Trbp111 in Aquifex aeolicus and the cold-shock protein CsaA from Bacillus subtilis while others do not; four subfamilies exist bas…
PFLU1162	-0.401337	8.35004	0.107318	0.305914	Product: hypothetical protein
PFLU1163	0.671061	6.72438	0.00354651	0.0214932	Gene: fdxA; Product: ferredoxin I
PFLU1164	-0.353558	9.03877	0.141831	0.366877	Gene: mutS; Product: DNA mismatch repair protein MutS; Note: This protein performs the mismatch recognition step during the DNA repair process
PFLU1165	-0.281116	3.98825	0.336723	0.605518	Product: hypothetical protein
PFLU1166	-0.129509	6.63502	0.599715	0.810341	Product: hypothetical protein
PFLU1167	-0.339071	7.44595	0.151376	0.383321	Product: putative regulatory protein
PFLU1169	-0.435579	4.65304	0.159754	0.396267	Product: hypothetical protein
PFLU1170	-0.479948	5.45308	0.052927	0.187429	Product: hypothetical protein
PFLU1171	-0.902121	5.16614	0.00240341	0.0153144	Product: putative phage assembly-like protein
PFLU1172	-0.543471	4.69745	0.0512481	0.182868	Product: hypothetical protein
PFLU1173	-0.693555	6.89729	0.00334721	0.0204318	Product: putative phage baseplate assembly protein
PFLU1174	-0.503747	6.11893	0.0462803	0.16957	Product: putative phage tail-like protein
PFLU1175	-0.464565	10.1684	0.0686884	0.224203	Product: putative phage tail fiber-like protein
PFLU1176	-0.431918	7.89401	0.0750278	0.238941	Product: putative phage-like protein
PFLU1177	-0.596734	6.35229	0.00670861	0.0367793	Product: hypothetical protein
PFLU1178	-0.760596	9.35219	0.002164	0.0140187	Product: putative phage tail-like protein
PFLU1179	-0.989979	8.82339	9.06599e-05	0.000839673	Product: putative phage tail-like protein
PFLU1180	-0.794267	7.42	0.001642	0.0110355	Product: phage protein
PFLU1181	-1.07492	3.89192	0.00148605	0.0101481	Product: phage protein
PFLU1182	-0.695662	6.35204	0.00921729	0.0477895	Product: hypothetical protein; Note: similarity reduced to the C-terminal part of this CDS
PFLU1183	-0.722194	5.14491	0.00231069	0.0148552	Product: putative phage-like protein
PFLU1184	-0.68638	4.43941	0.0150477	0.0719687	Product: putative phage-like tail protein X
PFLU1185	-0.760978	6.40825	0.000645443	0.00483144	Product: putative phage-like tail protein
PFLU1186	-0.848136	5.5183	0.000871811	0.00632597	Product: hypothetical protein
PFLU1187	-0.705956	4.1588	0.0391224	0.150028	Product: hypothetical protein
PFLU1188	-0.232962	5.71301	0.339435	0.607924	Product: hypothetical protein
PFLU1189	-0.0123911	9.74658	0.960241	0.986096	Gene: recA; Product: recombinase A; Note: catalyzes the hydrolysis of ATP in the presence of single-stranded DNA, the ATP-dependent uptake of single-stranded DNA by duplex DNA, and the ATP-dependent hybridization of homologous single-stranded DNAs
PFLU1190	-0.229664	6.02666	0.328328	0.597979	Gene: recX; Product: recombination regulator RecX; Note: binds RecA and inhibits RecA-mediated DNA strand exchange and ATP hydrolysis and coprotease activities
PFLU1191	-0.40284	6.9321	0.0858952	0.263411	Product: putative decarboxylase
PFLU1192	-0.376813	6.48376	0.0845017	0.26032	Product: hypothetical protein
PFLU1193	-0.537856	4.37463	0.0532728	0.187867	Product: hypothetical protein
PFLU1195	0.619127	6.64229	0.00452297	0.0264108	Product: putative regulatory protein
PFLU1196	0.572166	4.81362	0.0216375	0.0955376	Gene: dgkA; Product: diacylglycerol kinase
PFLU1197	0.119399	4.34524	0.659431	0.845128	Product: LysR family transcriptional regulator
PFLU1198	-0.32023	9.64587	0.218575	0.475278	Gene: fpr; Product: ferredoxin--NADP reductase
PFLU1199	-0.419143	4.06693	0.221645	0.478339	Product: hypothetical protein
PFLU1200	-0.189521	6.01515	0.386884	0.648483	Product: hypothetical protein
PFLU1201	-0.0266886	5.4395	0.906666	0.963589	Product: hypothetical protein
PFLU1202	-0.108797	2.20875	0.84884	0.940351	Product: putative acetyltransferase
PFLU1203	1.00646	6.16767	9.03759e-05	0.000839673	Gene: rimO; Product: ribosomal protein S12 methylthiotransferase; Note: catalyzes the methylthiolation of an aspartic acid residue of the S12 protein of the 30S ribosomal subunit
PFLU1204	-0.931499	7.16996	0.000103805	0.000949965	Gene: kup; Product: low affinity potassium transporter protein
PFLU1205	0.354551	5.20563	0.129364	0.34785	Product: putative NADH oxidoreductase
PFLU1206	0.150421	1.80065	0.831899	0.933279	Product: hypothetical protein
PFLU1207	0.759184	8.23515	0.00184588	0.0122117	Gene: mdoD; Product: glucan biosynthesis protein D; Note: involved in the control of the structural glucose backbone of osmoregulated periplasmic glucans
PFLU1208	2.84149	4.93566	9.26207e-27	7.51243e-25	Product: hypothetical protein
PFLU1209	1.73677	6.24278	1.74044e-13	5.00249e-12	Product: gamma-aminobutyraldehyde dehydrogenase; Note: catalyzes the formation of 4-aminobutanoate from 4-aminobutanal; involved in putrescine degradation
PFLU1210	1.73978	2.71544	0.000138004	0.00123061	Product: putative ABC transporter membrane protein
PFLU1211	2.68	3.0154	1.63218e-10	3.51423e-09	Product: putative ABC transporter membrane protein
PFLU1212	2.7106	3.86761	1.19426e-14	3.80173e-13	Product: putative ABC transporter ATP-binding protein
PFLU1213	2.57402	7.04142	1.45768e-16	5.36082e-15	Product: putative ABC transporter substrate-binding protein
PFLU1214	0.597806	4.92448	0.0139848	0.0680952	Product: gamma-aminobutyraldehyde dehydrogenase; Note: catalyzes the formation of 4-aminobutanoate from 4-aminobutanal; involved in putrescine degradation
PFLU1215	0.182255	3.91146	0.575212	0.792423	Product: LysR family transcriptional regulator
PFLU1216	0.959315	7.39256	0.00032509	0.00264403	Product: hypothetical protein
PFLU1217	-0.376752	5.0017	0.121423	0.332076	Product: hypothetical protein
PFLU1219	-0.154363	7.05244	0.533313	0.760522	Gene: wspA; Product: putative methyl-accepting chemotaxis protein
PFLU1220	-0.143159	4.02442	0.641327	0.835717	Gene: wspB; Product: putative chemotaxis-like protein
PFLU1221	-0.419899	5.16937	0.0716331	0.230887	Gene: wspC; Product: putative chemotaxis-related methyltransferase
PFLU1222	-0.364522	4.70571	0.149477	0.380179	Gene: wspD; Product: putative chemotaxis-like protein
PFLU1223	-0.190806	6.60491	0.38215	0.645091	Gene: wspE; Product: putative chemotaxis-related two-component system, sensor kinase
PFLU1224	-0.305615	5.83019	0.192976	0.443522	Gene: wspF; Product: chemotaxis-specific methylesterase; Note: regulates chemotaxis by demethylation of methyl-accepting chemotaxis proteins
PFLU1225	-0.29088	7.13998	0.235155	0.493967	Gene: wspR; Product: putative chemotaxis-related two component system response regulator
PFLU1228	-0.388718	9.5911	0.130555	0.349642	Gene: lysS; Product: lysyl-tRNA synthetase; Note: class II; LysRS2; catalyzes a two-step reaction, first charging a lysine molecule by linking its carboxyl group to the alpha-phosphate of ATP, followed by transfer of the aminoacyl-adenylate to its tRNA; in Methanosarcina barkeri, LysRS2 charges both tRNA molecules for lysine that exist in this organism and in addition can charge the tRNAPyl with …
PFLU1229	-0.902828	5.32976	0.0003651	0.00292129	Product: TetR family transcriptional regulator
PFLU1230	-0.211146	4.13443	0.493203	0.728971	Product: putative lipoprotein
PFLU1231	-0.227529	6.04048	0.321798	0.592833	Product: hypothetical protein
PFLU1232	-0.707395	4.43872	0.00703011	0.0382096	Product: putative lipoprotein
PFLU1233	-0.624206	4.59374	0.0137591	0.067162	Product: putative lipoprotein
PFLU1234	0	-5.9773	1	1	Product: hypothetical protein
PFLU1235	-1.47079	0.622426	0.0963798	0.285332	Product: hypothetical protein
PFLU1236	-0.0120914	8.93116	0.96345	0.987465	Product: putative lipoprotein
PFLU1237	0.0459858	7.78435	0.856886	0.943754	Product: hypothetical protein
PFLU1238	-0.0836748	6.25746	0.732623	0.889635	Product: hypothetical protein
PFLU1239	0.0730993	8.29636	0.774174	0.910688	Gene: ppc; Product: phosphoenolpyruvate carboxylase; Note: catalyzes the formation of oxaloacetate from phosphoenolpyruvate
PFLU1240	-0.145578	9.31298	0.55316	0.774842	Gene: adk; Product: adenylate kinase; Note: essential enzyme that recycles AMP in active cells; converts ATP and AMP to two molecules of ADP
PFLU1241	-0.424696	5.25525	0.100449	0.294145	Product: putative glycoprotease family protein
PFLU1243	-0.280052	4.1933	0.314809	0.586193	Product: hypothetical protein
PFLU1244	-0.25934	4.37149	0.408983	0.667288	Product: hypothetical protein
PFLU1245	-0.230922	5.5412	0.308301	0.580487	Product: hypothetical protein
PFLU1246	0.290235	3.86826	0.350455	0.616655	Product: hypothetical protein
PFLU1247	-0.669566	2.47482	0.14665	0.376131	Product: hypothetical protein
PFLU1248	-0.0873847	5.9826	0.700175	0.869491	Product: hypothetical protein
PFLU1249	-0.161681	4.33861	0.574706	0.792094	Product: TetR family transcriptional regulator
PFLU1250	0.2266	4.6116	0.384974	0.646842	Product: putative lipoprotein
PFLU1251	-0.276481	5.44024	0.230543	0.488214	Product: putative transporter-like membrane protein
PFLU1252	-0.21442	3.98118	0.49938	0.733886	Product: hypothetical protein
PFLU1253	-0.0575892	7.07588	0.804774	0.922569	Product: hypothetical protein
PFLU1254	-0.342178	4.26021	0.201827	0.452486	Product: putative lipoprotein
PFLU1255	0.117939	6.04244	0.594093	0.805174	Product: glycerol-3-phosphate acyltransferase; Note: PlsB; catalyzes the formation of 1-acyl-sn-glycerol 3-phosphate by transfering the acyl moiety from acyl-CoA
PFLU1256	2.95973	7.8595	5.36492e-30	5.04217e-28	Gene: cspA1; Product: major cold shock protein
PFLU1257	-0.735209	6.17696	0.00090373	0.00653356	Product: hypothetical protein
PFLU1258	-0.743112	6.55498	0.00107074	0.00756542	Gene: rrmA; Product: ribosomal RNA large subunit methyltransferase A
PFLU1259	-0.635701	8.69309	0.00935186	0.0484448	Gene: dapE; Product: succinyl-diaminopimelate desuccinylase; Note: dapE-encoded N-succinyl-L,L-diaminopimelic acid desuccinylase (DapE), catalyzes the hydrolysis of N-succinyl-L,Ldiaminopimelate L,L-SDAP to L,L-diaminopimelate and succinate. It is a metalloprotease containing dinuclear active sites. Its structure is similar to the carboxypeptidase G2 from Pseudomonas sp. strain RS-16 and the amin…
PFLU1260	-0.584364	6.69316	0.0161972	0.0762349	Product: putative beta-(1-3)-glucosyl transferase
PFLU1261	-0.692889	4.69426	0.00953894	0.0491131	Product: hypothetical protein
PFLU1262	-0.26582	4.40582	0.361952	0.627743	Product: putative post-transcriptional cysteine desulfuration regulatory protein
PFLU1263	-0.151254	5.9678	0.508188	0.741676	Product: putative cysteine desulfurase
PFLU1264	-0.738619	9.80033	0.00313445	0.0193727	Product: putative lysine biosynthesis-like protein
PFLU1265	-0.107625	7.13402	0.651717	0.840704	Product: hypothetical protein
PFLU1266	-0.402928	4.83067	0.106221	0.30398	Product: putative Na+/H+ antiporter protein
PFLU1267	-0.106319	7.64071	0.654504	0.842643	Product: succinyldiaminopimelate transaminase; Note: catalyzes the formation of succinyldiaminopimelate from N-succinyl-2-amino-6-ketopimelate
PFLU1268	-0.0531344	7.30792	0.823872	0.930488	Gene: glnD; Product: PII uridylyl-transferase; Note: Catalyzes the uridylylation or deuridylylation of the PII nitrogen regulatory protein
PFLU1269	0.110241	7.88494	0.652141	0.841065	Gene: map1; Product: methionine aminopeptidase; Note: catalyzes the removal of N-terminal amino acids from peptides and arylamides; generally Co(II) however activity has been shown for some methionine aminopeptidases with Zn, Fe, or Mn
PFLU1270	-0.320927	11.93	0.216438	0.471844	Gene: rpsB; Product: 30S ribosomal protein S2; Note: one of the last subunits in the assembly of the 30S subunit; absence of S2 does not inhibit assembly but results in an inactive subunit
PFLU1271	-0.303178	11.3283	0.245817	0.507176	Gene: tsf; Product: elongation factor Ts; Note: EF-Ts; functions during elongation stage of protein translation; forms a dimer; associates with EF-Tu-GDP complex and promotes exchange of GDP to GTP resulting in regeneration of the active form of EF-Tu
PFLU1272	-0.392758	7.90897	0.122017	0.33324	Gene: pyrH; Product: uridylate kinase; Note: Catalyzes the phosphorylation of UMP to UDP
PFLU1273	-0.485025	8.67049	0.0488506	0.176369	Gene: frr; Product: ribosome recycling factor; Note: Rrf; Frr; ribosome-recycling factor; release factor 4; RF4; recycles ribosomes upon translation termination along with release factor RF-3 and elongation factor EF-G; A GTPase-dependent process results in release of 50S from 70S; inhibited by release factor RF-1; essential for viability; structurally similar to tRNAs
PFLU1274	-0.400199	6.78667	0.0968406	0.285982	Gene: uppS; Product: UDP pyrophosphate synthetase
PFLU1275	-0.281551	6.54868	0.282181	0.550326	Gene: cdsA; Product: phosphatidate cytidylyltransferase
PFLU1276	-0.200185	6.66841	0.374715	0.638654	Gene: dxr; Product: 1-deoxy-D-xylulose 5-phosphate reductoisomerase; Note: catalyzes the NADP-dependent rearrangement and reduction of 1-deoxy-D-xylulose-5-phosphate (DXP) to 2-C-methyl-D-erythritol 4-phosphate
PFLU1277	-0.305254	7.77892	0.194973	0.446276	Gene: ecfE; Product: protease
PFLU1278	-0.497703	9.54966	0.0422087	0.15878	Product: putative surface exported protein
PFLU1279	-0.367585	9.06104	0.13285	0.35353	Product: hypothetical protein
PFLU1280	-0.301572	7.58232	0.207534	0.459884	Gene: lpxD; Product: UDP-3-O-[3-hydroxymyristoyl] glucosamine N-acyltransferase; Note: adds the O-linked and N-linked 3(R)-hydroxy fatty acids to the glucosamine disaccharide during lipid A biosynthesis
PFLU1281	-0.0942513	6.73652	0.666105	0.850551	Gene: fabZ; Product: (3R)-hydroxymyristoyl-ACP dehydratase; Note: in Pseudomonas aeruginosa this enzyme is a trimer of dimers; essential for membrane formation; performs third step of type II fatty acid biosynthesis; catalyzes dehydration of (3R)-hydroxyacyl-ACP to trans-2-acyl-ACP
PFLU1282	-0.30245	6.48965	0.162592	0.39963	Gene: lpxA; Product: UDP-N-acetylglucosamine acyltransferase; Note: catalyzes the addition of (R)-3-hydroxytetradecanoyl to the glucosamine disaccharide in lipid A biosynthesis
PFLU1283	-0.18326	5.9905	0.457961	0.704674	Gene: lpxB; Product: lipid-A-disaccharide synthase; Note: catalyzes the formation of lipid A disaccharide from UDP-2,3-diacylglucosamine and 2,3-diacylglucosamine-1-phosphate, lipid A disaccharide is a precursor of lipid A that anchors LPS to the OM
PFLU1284	-0.218295	5.00556	0.418986	0.673219	Gene: rnhB; Product: ribonuclease HII; Note: RNH2; RNase HII; binds manganese; endonuclease which specifically degrades the RNA of RNA-DNA hybrids
PFLU1285	-0.259018	8.08689	0.285804	0.555183	Gene: dnaE; Product: DNA polymerase III subunit alpha; Note: catalyzes DNA-template-directed extension of the 3'- end of a DNA strand by one nucleotide at a time; main replicative polymerase
PFLU1286	-0.537326	8.75427	0.0292754	0.120542	Gene: accA; Product: acetyl-CoA carboxylase carboxyltransferase subunit alpha; Note: catalyzes the carboxylation of acetyl-CoA to malonyl-CoA; forms a tetramer composed of two alpha (AccA) and two beta (AccD) subunits; one of the two catalytic subunits that can form the acetyl CoA carboxylase enzyme together with a carrier protein
PFLU1287	0.111553	4.25664	0.707874	0.873192	Product: putative tRNA(Ile)-lysidine synthase
PFLU1289	-0.392014	9.33349	0.115242	0.320803	Gene: pyrG; Product: CTP synthetase; Note: CTP synthase; cytidine triphosphate synthetase; catalyzes the ATP-dependent amination of UTP to CTP with either L-glutamine or ammonia as the source of nitrogen; in Escherichia coli this enzyme forms a homotetramer
PFLU1290	-0.475819	7.99557	0.048902	0.176447	Gene: kdsA; Product: 2-dehydro-3-deoxyphosphooctonate aldolase; Note: catalyzes the formation of 2-dehydro-3-deoxy-D-octonate 8-phosphate from phosphoenolpyruvate and D-arabinose 5-phosphate in LPS biosynthesis
PFLU1291	-0.201192	10.6319	0.429441	0.682771	Gene: eno; Product: phosphopyruvate hydratase; Note: enolase; catalyzes the formation of phosphoenolpyruvate from 2-phospho-D-glycerate in glycolysis
PFLU1292	-0.182244	4.52206	0.475912	0.718293	Gene: ftsB; Product: cell division protein
PFLU1293	-0.15412	4.69312	0.54912	0.771548	Gene: ispD; Product: 2-C-methyl-D-erythritol 4-phosphate cytidylyltransferase; Note: 4-diphosphocytidyl-2C-methyl-D-erythritol synthase; MEP cytidylyltransferase; MCT; catalyzes the formation of 4-diphosphocytidyl-2-C-methyl-D-erythritol from CTP and 2-C-methyl-D-erythritol 4-phosphate; involved in isoprenoid and isopentenyl-PP biosynthesis; forms homodimers
PFLU1294	-0.22876	4.27612	0.42536	0.679223	Product: LysR family transcriptional regulator
PFLU1295	-0.424085	8.37464	0.0831714	0.257024	Gene: adhC; Product: alcohol dehydrogenase class III
PFLU1296	-0.4154	6.95143	0.0584565	0.20042	Product: putative esterase
PFLU1297	-0.143765	5.65552	0.543335	0.767618	Gene: ispF; Product: 2-C-methyl-D-erythritol 2,4-cyclodiphosphate synthase; Note: catalyzes the conversion of 4-diphosphocytidyl-2-C-methyl-D-erythritol 2-phosphate into 2-C-methyl-D-erythritol 2,4-cyclodiphosphate
PFLU1298	-0.118069	6.22833	0.605559	0.81415	Gene: truD; Product: tRNA pseudouridine synthase D; Note: catalyzes the modification of U13 in tRNA(Glu)
PFLU1299	-0.292048	6.77686	0.209929	0.461921	Gene: surE; Product: stationary phase survival protein SurE; Note: catalyzes the conversion of a phosphate monoester to an alcohol and a phosphate
PFLU1300	-0.351056	6.39849	0.105117	0.30211	Gene: pcm; Product: protein-L-isoaspartate O-methyltransferase; Note: catalyzes the methyl esterification of L-isoaspartyl residues that are formed in damaged proteins
PFLU1301	0.103282	7.01889	0.683049	0.860679	Product: putative lipoprotein
PFLU1302	-0.243802	8.3646	0.36346	0.629068	Gene: rpoS; Product: RNA polymerase sigma factor RpoS; Note: sigma factors are initiation factors that promote the attachment of RNA polymerase to specific initiation sites and are then released; this sigma factor controls a regulon of genes required for protection against external stresses
PFLU1302A	-0.763351	11.4717	0.00549511	0.031076	Gene: capB; Product: cold shock protein
PFLU1304	-0.312176	8.56693	0.196959	0.448187	Product: putative deoxycytidine triphosphate deaminase
PFLU1305	-0.343504	2.38287	0.477072	0.718683	Product: hypothetical protein
PFLU1306	-0.273467	3.35401	0.432119	0.684661	Product: putative ATP-dependent helicase
PFLU1307	-0.559894	3.66536	0.0733259	0.235061	Gene: aotP; Product: arginine/ornithine ABC transporter ATP-binding protein
PFLU1308	-0.617499	3.34845	0.0696597	0.226127	Product: putative amino acid ABC transporter-like protein
PFLU1309	-0.00741208	1.95247	0.993645	0.998352	Gene: hisM; Product: histidine ABC transporter permease
PFLU1310	-1.37603	1.81726	0.0733476	0.235061	Gene: hisQ; Product: histidine ABC transporter permease
PFLU1311	-0.875831	5.88825	0.000216485	0.00184965	Product: putative amino acid transporter substrate-binding protein
PFLU1312	-0.0735445	2.16556	0.89969	0.961044	Product: ATP-dependent DNA ligase; Note: catalyzes the ATP-dependent formation of a phosphodiester at the site of a single strand break in duplex DNA
PFLU1313	-0.346282	1.70173	0.628979	0.828163	Product: hypothetical protein
PFLU1314	-0.269541	7.31442	0.252612	0.515608	Product: putative pinecillin acylase protein
PFLU1315	0.0929342	7.90676	0.727871	0.8855	Product: putative glutathione S-transferase
PFLU1317A	0.397421	6.6344	0.0690723	0.224713	Product: hypothetical protein
PFLU1318	-0.318426	4.11583	0.291412	0.561122	Product: hypothetical protein
PFLU1319	-0.172443	5.06151	0.474574	0.717374	Product: hypothetical protein
PFLU1320	-0.191539	5.31265	0.401444	0.660828	Product: hypothetical protein
PFLU1321	-0.188816	1.56544	0.799966	0.922139	Product: hypothetical protein
PFLU1322	0.175268	6.49413	0.439112	0.689856	Product: hypothetical protein
PFLU1323	1.17491	4.44485	2.44566e-05	0.000254495	Product: hypothetical protein
PFLU1324	-0.179041	6.35255	0.415755	0.669899	Gene: dinG; Product: ATP-dependent DNA helicase DinG; Note: helicase involved in DNA repair and perhaps also replication
PFLU1325	-0.0804526	6.23279	0.712174	0.876653	Product: hypothetical protein
PFLU1326	-0.11874	7.13528	0.642358	0.835799	Gene: estC; Product: esterase III
PFLU1327	-0.425262	8.8043	0.0796977	0.249413	Product: hypothetical protein
PFLU1328	-0.32837	6.49344	0.134637	0.356363	Gene: pdxH; Product: pyridoxamine 5'-phosphate oxidase; Note: catalyzes the formation of pyridoxal 5'-phosphate from pyridoxamine 5'-phosphate
PFLU1329	0.0375986	-0.32428	0.976601	0.989845	Product: hypothetical protein
PFLU1330	-0.443794	8.39154	0.0649403	0.215843	Product: hypothetical protein
PFLU1332	-0.349513	6.83211	0.105159	0.30211	Gene: nhaA; Product: pH-dependent sodium/proton antiporter; Note: exports sodium by using the electrochemical proton gradient to allow protons into the cell; functions in adaptation to high salinity and alkaline pH; activity increases at higher pH; downregulated at acidic pH
PFLU1333	0.508798	6.45231	0.0173726	0.0804875	Product: hypothetical protein
PFLU1334	-0.327225	7.70251	0.176234	0.421098	Product: hypothetical protein
PFLU1335	-0.0440504	5.6032	0.849568	0.940769	Product: putative lipoprotein
PFLU1336	-0.200994	3.95657	0.519381	0.747692	Product: short chain dehydrogenase
PFLU1337	0.186111	4.05481	0.534467	0.761084	Product: LysR family transcriptional regulator
PFLU1338	-0.760553	2.87543	0.0721855	0.232288	Product: hypothetical protein
PFLU1339	-1.3752	2.01509	0.0495401	0.178314	Product: hypothetical protein
PFLU1340	-0.836237	2.83834	0.0602532	0.204053	Product: hypothetical protein
PFLU1341	-0.684663	5.13683	0.00414353	0.0245094	Product: hypothetical protein
PFLU1342	0.430813	6.62532	0.0486766	0.175848	Gene: livF1; Product: high-affinity branched-chain amino acid ABC transporter ATP-binding protein
PFLU1343	0.376936	6.26703	0.0977624	0.287699	Gene: livG; Product: leucine/isoleucine/valine transporter ATP-binding subunit; Note: Part of the ABC transporter complexes LivFGHMJ and LivFGHMK involved in the high-affinity transport of branched-chain amino acids; LivFGHMK is specific for the transport of leucine, while LivFGHMJ is a transporter for leucine, isoleucine, and valine
PFLU1344	0.22719	6.85298	0.312849	0.584434	Gene: livM; Product: leucine/isoleucine/valine transporter permease subunit; Note: Part of the ABC transporter complex LivFGHMJ and LivFGHMK involved in the high-affinity transport of branched-chain amino acids; LivFGHMK is specific for the transport of leucine, while LivFGHMJ is a transporter for leucine, isoleucine, and valine
PFLU1345	0.615129	6.55483	0.00963254	0.0494231	Gene: livH1; Product: high-affinity branched-chain amino acid ABC transporter permease
PFLU1346	2.31263	12.0263	3.20229e-13	8.94376e-12	Gene: livJ1; Product: branched amino acid ABC transporter substrate-binding protein
PFLU1347	-0.37423	5.3894	0.116885	0.323665	Product: hypothetical protein
PFLU1348	0.234012	5.4528	0.400195	0.659917	Product: hypothetical protein
PFLU1349	-0.693402	2.69893	0.12611	0.341275	Product: putative signaling GGDEF/EAL domain-containing membrane protein
PFLU1350	-0.272721	0.719088	0.747238	0.897724	Product: hypothetical protein
[truncated: 4,619 more rows]

## Sheet: Proteome
Gene	Abundance counts	logFC 116/114	logFC 117/115	logFC	Signal P-value	Signal adj P-value	Biological sample adj P-value		Protein FDR
[truncated: 1,874 more rows]

[truncated: 1 more sheets: excluded genes]
