# Supplementary material for: Analyzing the Complex Regulatory Landscape of Hfq – an Integrative, Multi-Omics Approach
Source: Front Microbiol. 2017 Sep 20;8:1784. doi: 10.3389/fmicb.2017.01784 (PMC5627042; doi:10.3389/fmicb.2017.01784)
Supplement: TABLE S2 — ncRNAs analysis. [file Table_2.XLSX]

## Sheet: Sheet1
Rfam Name	logFC	logCPM	pvalue	FDR	Start	End	Strand	Rfam link
P15.01	2.38947	5.74594	9.78e-17	9.46e-16	2370270	2370391	-	RF00627
P6.01	2.05406	6.09629	2.18e-28	6.32e-27	5246688	5246917	+	RF01683
TwoAYGGAY.28	1.9872	1.20601	3.02e-13	1.35e-12	3626223	3626326	+	RF01731
Cobalamin.02	1.84913	6.95316	1.69e-28	6.32e-27	2943099	2943306	-	RF00174
cspA.04	1.81988	13.0941	6.05e-16	4.39e-15	1440707	1441090	-	RF01766
TwoAYGGAY.02	1.68225	1.50549	5.97e-07	1.44e-06	2536407	2536529	-	RF01731
C4.18	1.66757	0.566737	0.00162	0.00237	4720144	4720233	+	RF01695
TwoAYGGAY.27	1.62262	1.14893	1.3e-07	3.67e-07	4405725	4405828	+	RF01731
Bacteria_large_SRP.01	1.60217	5.31034	3.83e-16	3.17e-15	5051815	5051954	-	RF01854
gyrA.01	1.59116	8.23094	3.56e-27	6.89e-26	1801614	1801701	+	RF01740
TPP.01	1.56223	9.19901	1.06e-27	2.45e-26	557908	558014	+	RF00059
mir-486.01	1.55127	-0.00070551	1.79e-07	4.84e-07	3106093	3106199	-	RF00784
radC.01	1.50587	5.46278	8.55e-12	3.62e-11	2142665	2142809	-	RF01754
Cobalamin.04	1.4319	6.38541	1.1e-15	7.52e-15	2944181	2944381	+	RF00174
P1.01	1.39905	4.53885	2.01e-17	2.33e-16	6405400	6405580	+	RF00623
Pseudomon-Rho.01	1.38747	6.20741	1.16e-19	1.69e-18	6458353	6458453	-	RF01720
TwoAYGGAY.24	1.38099	2.19786	5.63e-09	1.92e-08	2650881	2650984	-	RF01731
C4.15	1.36327	5.75423	1.09e-10	4.06e-10	487360	487445	+	RF01695
gyrA.02	1.35287	7.42034	1.88e-13	9.07e-13	5784753	5784841	-	RF01740
C4.10	1.32762	4.55845	2.54e-21	4.21e-20	2601877	2601966	-	RF01695
P27.01	1.29643	12.7218	9.33e-14	5.16e-13	6063117	6063307	+	RF01674
PrrF.01	1.29012	8.01843	6.74e-17	7.1e-16	4296930	4297080	+	RF00444
rne-II.01	1.26653	9.30246	1.84e-17	2.33e-16	5188408	5188697	+	RF01756
t44.01	1.25555	11.191	7.76e-14	4.5e-13	1406016	1406115	+	RF00127
yybP-ykoY.01	1.25361	6.36167	4.63e-16	3.58e-15	1019686	1019806	-	RF00080
TwoAYGGAY.29	1.2409	1.04159	0.00091	0.00139	4452065	4452168	+	RF01731
mir-299.01	1.23614	0.729631	6.12e-05	0.00011	1888007	1888083	+	RF00756
C4.11	1.21224	4.06386	8.73e-12	3.62e-11	5294223	5294312	+	RF01695
mini-ykkC.01	1.20828	3.88235	2.28e-15	1.47e-14	2047711	2047764	-	RF01068
Cobalamin.01	1.2	5.72865	2.66e-16	2.37e-15	4663278	4663474	+	RF00174
TwoAYGGAY.07	1.18049	-0.399139	0.00034	0.00056	2943467	2943588	-	RF01731
Pseudomon-groES.01	1.13862	11.1608	1.33e-07	3.67e-07	5479625	5479736	-	RF01721
TwoAYGGAY.05	1.13147	1.68935	3.29e-05	6.03e-05	2296974	2297101	-	RF01731
P24.01	1.12496	2.74406	1.9e-05	3.74e-05	5923996	5924250	-	RF00629
rpsL_psuedo.01	1.09314	10.6448	1.7e-13	8.94e-13	6053398	6053534	-	RF01773
rnk_pseudo.01	1.08852	5.873	2.41e-13	1.12e-12	6500916	6501022	-	RF01772
P36.01	1.0364	2.98791	8.22e-07	1.95e-06	5746906	5746967	+	RF01679
sau-50.01	1.02223	8.68253	5.97e-11	2.31e-10	2101633	2101787	+	RF02391
TwoAYGGAY.16	0.99962	2.37574	3.06e-06	6.57e-06	3001717	3001844	-	RF01731
TwoAYGGAY.09	0.993866	1.39224	0.00125	0.00188	3820171	3820283	+	RF01731
P17.01	0.987302	6.8118	1.86e-13	9.07e-13	5003066	5003353	-	RF01670
TwoAYGGAY.11	0.978568	-0.0381126	0.00713	0.00981	2943893	2944020	+	RF01731
5_ureB_sRNA.01	0.974651	5.7082	2.31e-08	7.05e-08	658120	658406	+	RF02514
C4.02	0.954469	6.51838	3.15e-07	7.94e-07	5603744	5603831	-	RF01695
TwoAYGGAY.26	0.952763	1.65568	0.01169	0.0149	3321363	3321466	+	RF01731
radC.02	0.91922	4.73661	2.06e-06	4.68e-06	2095749	2095894	-	RF01754
TwoAYGGAY.06	0.875895	3.59032	3.14e-07	7.94e-07	1657856	1657984	+	RF01731
isrK.02	0.874195	3.40792	1.46e-05	2.92e-05	1932492	1932566	-	RF01394
C4.16	0.865023	5.51902	4.52e-08	1.35e-07	6297925	6298015	-	RF01695
cspA.02	0.864767	13.8169	9.65e-15	5.89e-14	5381300	5381712	+	RF01766
Xoo8.01	0.86006	11.3559	2.69e-11	1.08e-10	1058214	1058526	+	RF02243
crcB.01	0.850532	5.73118	2.34e-07	6.18e-07	2081783	2081856	-	RF01734
sucA-II.01	0.848714	11.6078	7.67e-09	2.54e-08	1984073	1984291	+	RF01758
cspA.01	0.848671	14.1612	4.87e-10	1.76e-09	4592568	4592891	+	RF01766
TwoAYGGAY.13	0.838876	3.14213	2.57e-05	4.81e-05	1895933	1896060	-	RF01731
C4.08	0.827597	4.96435	2.43e-06	5.42e-06	5984979	5985064	-	RF01695
TwoAYGGAY.14	0.818667	4.48481	2.03e-05	3.92e-05	2027278	2027405	-	RF01731
ROSE_3.01	0.805283	10.8042	3.21e-06	6.78e-06	4739631	4739699	-	RF02523
TwoAYGGAY.20	0.801072	8.3558	3.22e-09	1.13e-08	2787189	2787316	-	RF01731
C4.13	0.7881	4.29389	3.71e-06	7.68e-06	5524605	5524694	-	RF01695
P26.01	0.784956	8.69103	9.25e-09	2.98e-08	6062101	6062167	-	RF00630
Alpha_RBS.01	0.782105	10.3517	1.06e-07	3.06e-07	6038055	6038151	-	RF00140
TwoAYGGAY.17	0.775756	3.89545	0.00078	0.00121	5893678	5893805	+	RF01731
TwoAYGGAY.03	0.758813	1.07705	0.0252	0.03014	1720657	1720784	+	RF01731
TwoAYGGAY.01	0.747589	2.07802	0.00543	0.00759	3869744	3869867	+	RF01731
TwoAYGGAY.23	0.738051	2.49303	0.0003	0.0005	4310773	4310838	+	RF01731
Cobalamin.03	0.715792	8.08348	1.61e-08	5.03e-08	4959119	4959373	-	RF00174
TwoAYGGAY.21	0.710757	1.70144	0.02121	0.02618	4502078	4502205	+	RF01731
C4.03	0.701839	4.53981	0.00013	0.00022	5701732	5701820	+	RF01695
TwoAYGGAY.15	0.699009	3.30007	9.91e-05	0.00017	2264942	2265069	-	RF01731
TwoAYGGAY.04	0.696101	2.45185	0.0006	0.00095	2681331	2681453	+	RF01731
P31.01	0.695477	6.51175	2.76e-06	6.05e-06	5782547	5782629	+	RF01676
SAH_riboswitch.01	0.695088	8.73953	6.89e-05	0.00012	6270687	6270794	+	RF01057
TwoAYGGAY.22	0.684666	0.852031	0.05502	0.06257	2601292	2601357	-	RF01731
C4.05	0.678274	4.44288	0.00019	0.00031	2499108	2499196	-	RF01695
P34.01	0.659462	4.96945	1.07e-06	2.49e-06	301884	302252	+	RF02405
cspA.03	0.643921	5.35978	2.27e-05	4.31e-05	4887743	4888103	-	RF01766
PrrF.02	0.635539	5.46449	0.00035	0.00056	5735278	5735433	+	RF00444
FMN.01	0.626977	8.53891	4.03e-07	9.95e-07	5226268	5226438	+	RF00050
TwoAYGGAY.08	0.616342	1.18312	0.0276	0.03266	2612743	2612855	+	RF01731
TwoAYGGAY.12	0.594253	3.84194	3.33e-05	6.03e-05	1670429	1670556	-	RF01731
C4.06	0.591068	4.48805	0.00237	0.0034	378375	378463	+	RF01695
TwoAYGGAY.25	0.585966	0.64069	0.12885	0.13713	4501669	4501772	-	RF01731
P16.01	0.580546	3.39129	0.00283	0.004	5174350	5174545	+	RF00628
C4.04	0.547415	5.50894	0.00144	0.00214	682144	682231	+	RF01695
C4.14	0.540322	4.15895	0.00849	0.01132	1932397	1932485	-	RF01695
C4.17	0.509403	9.13776	0.00073	0.00115	5914200	5914284	+	RF01695
isrK.01	0.500457	3.22943	0.021	0.02618	200371	200458	-	RF01394
RsmY.01	0.483138	6.96626	0.00872	0.01149	6141772	6141890	-	RF00195
C4.09	0.471648	4.62144	0.01119	0.01443	4673835	4673923	+	RF01695
TwoAYGGAY.10	0.456128	2.96603	0.01366	0.01722	4118764	4118891	+	RF01731
C4.12	0.454706	4.28063	0.00794	0.01072	3974845	3974932	+	RF01695
P9.01	0.432625	1.21935	0.11596	0.12455	3018215	3018292	+	RF00624
P14.01	0.413258	9.95778	0.00164	0.00238	1872185	1872328	-	RF01669
C4.01	0.409448	3.67876	0.02422	0.02926	200269	200356	-	RF01695
TwoAYGGAY.19	0.409225	0.922228	0.253	0.26204	2633643	2633755	+	RF01731
cspA.05	0.393061	9.41369	0.01055	0.01375	5399973	5400333	+	RF01766
6S.01	0.373859	9.43374	0.08742	0.09751	6438561	6438740	+	RF00013
rmf.01	0.355758	11.112	0.04775	0.05539	5077467	5077602	+	RF01755
sau-50.03	0.348712	11.1037	0.02144	0.02618	4584761	4584915	+	RF02391
RNaseP_bact_a.01	0.302352	17.7931	0.06219	0.07004	1040846	1041200	+	RF00010
C4.07	0.299512	4.34309	0.10721	0.11623	4887358	4887445	+	RF01695
sRNA-Xcc1.01	0.26885	5.75257	0.03301	0.03868	5253900	5253985	+	RF02221
PrrB_RsmZ.01	0.257727	5.19023	0.05425	0.06231	1299205	1299340	+	RF00166
sucC.01	0.182134	10.627	0.16143	0.17024	1990065	1990136	+	RF01759
sau-50.02	0.181464	13.008	0.29352	0.30131	4331930	4332087	+	RF02391
S15.01	0.110833	12.2374	0.48688	0.49543	5763947	5764050	-	RF00114
sau-50.04	0.0597327	11.9264	0.70719	0.70719	1160420	1160568	-	RF02391
TwoAYGGAY.18	-0.156459	1.99463	0.55002	0.5548	4480331	4480458	+	RF01731
gabT.01	-0.185758	6.39812	0.25114	0.26204	205138	205200	+	RF01738
tmRNA.01	-0.193555	19.3566	0.08891	0.09822	5798307	5798704	+	RF00023
PhrS.01	-0.347254	3.66184	0.09282	0.10158	1498155	1498373	+	RF01673
Pseudomon-1.01	-0.6742	7.08126	1.32e-05	2.69e-05	81090	81206	+	RF01719
mir-486.02	-1.31531	-1.51379	0.00719	0.00981	4115064	4115170	-	RF00784
CrcZ.02	-2.87544	10.4334	3.43e-68	3.98e-66	4288009	4288409	+	RF01675
CrcZ.01	-3.41346	12.1305	1.27e-63	7.36e-62	5747062	5747451	+	RF01675
