# Supplementary material for: Analyzing the Complex Regulatory Landscape of Hfq – an Integrative, Multi-Omics Approach
Source: Front Microbiol. 2017 Sep 20;8:1784. doi: 10.3389/fmicb.2017.01784 (PMC5627042; doi:10.3389/fmicb.2017.01784)
Supplement: TABLE S3 — Correlation between Hfq transcriptome and translatome. [file Table_3.XLSX]

## Sheet: Integration RNA-Seq Ribo-Seq
Gene	RNA-Seq	RIBO-Seq	COG	COG category	Description
PFLU0001	0.287296	-0.326434	L	INFORMATION STORAGE AND PROCESSING	Gene: dnaA; Product: chromosomal replication initiation protein; Note: binds to the dnaA-box as an ATP-bound complex at the origin of replication during the initiation of chromosomal replication; can also affect transcription of multiple genes including itself.
PFLU0002	-0.170063	-0.370369	L	INFORMATION STORAGE AND PROCESSING	Gene: dnaN; Product: DNA polymerase III subunit beta; Note: binds the polymerase to DNA and acts as a sliding clamp
PFLU0003	0.388782	-0.260537	L	INFORMATION STORAGE AND PROCESSING	Gene: recF; Product: recombination protein F; Note: Required for DNA replication; binds preferentially to single-stranded, linear DNA
PFLU0004	-0.338208	-0.500638	L	INFORMATION STORAGE AND PROCESSING	Gene: gyrB; Product: DNA gyrase subunit B; Note: negatively supercoils closed circular double-stranded DNA
PFLU0005	0.0152063	-0.335927	TK	CELLULAR PROCESSES AND SIGNALING	Product: putative two-component system response regulator
PFLU0006	-0.0419743	-0.587458	S	POORLY CHARACTERIZED	Product: hypothetical protein
PFLU0007	0.136278	-0.418075	T	CELLULAR PROCESSES AND SIGNALING	Product: putative two-component system sensor kinase
PFLU0008	0.134783	-0.0851569	I	METABOLISM	Product: putative phospholipid biosynthesis-related acyltransferase
PFLU0009	-0.0689278	-0.309164	E	METABOLISM	Gene: gmhB; Product: D,D-heptose 1,7-bisphosphate phosphatase; Note: Converts the D-glycero-beta-D-manno-heptose 1,7-bisphosphate intermediate into D-glycero-beta-D-manno-heptose 1-phosphate
PFLU0010	0.128191	-0.254888	J	INFORMATION STORAGE AND PROCESSING	Gene: glyS; Product: glycyl-tRNA synthetase subunit beta; Note: glycine--tRNA ligase beta chain; glyS; class II aminoacyl tRNA synthetase; tetramer of alpha(2)beta(2); catalyzes a two-step reaction; first charging a glycine molecule by linking the carboxyl group to the alpha-phosphate of ATP; second by transfer of the aminoacyl-adenylate to its tRNA
PFLU0011	0.105298	-0.322093	J	INFORMATION STORAGE AND PROCESSING	Gene: glyQ; Product: glycyl-tRNA synthetase subunit alpha; Note: glycine--tRNA ligase alpha chain; GlyRS; class II aminoacyl tRNA synthetase; tetramer of alpha(2)beta(2); catalyzes a two-step reaction; first charging a glycine molecule by linking its carboxyl group to the alpha-phosphate of ATP; second by transfer of the aminoacyl-adenylate to its tRNA
PFLU0012	0.321845	-0.0072176	L	INFORMATION STORAGE AND PROCESSING	Product: putative DNA-3-methyladenine glycosidase I
PFLU0013	0.183789	-0.243645	M	CELLULAR PROCESSES AND SIGNALING	Gene: htrB; Product: lipid A biosynthesis lauroyl acyltransferase; Note: Acylates the intermediate (KDO)2-lipid IVA to form (KDO)2-(lauroyl)-lipid IVA
PFLU0014	0.250973	-0.387631	S	POORLY CHARACTERIZED	Product: hypothetical protein
PFLU0015	0.191567	-0.167104	P	METABOLISM	Gene: trkA; Product: potassium transporter peripheral membrane component; Note: involved in potassium uptake; found to be peripherally associated with the inner membrane in Escherichia coli; contains an NAD-binding domain
PFLU0016	0.487404	-0.169517	J	INFORMATION STORAGE AND PROCESSING	Gene: rsmB; Product: ribosomal RNA small subunit methyltransferase B
PFLU0017	0.394062	0.047565	J	INFORMATION STORAGE AND PROCESSING	Gene: fmt; Product: methionyl-tRNA formyltransferase; Note: modifies the free amino group of the aminoacyl moiety of methionyl-tRNA(fMet) which is important in translation initiation; inactivation of this gene in Escherichia coli severely impairs growth
PFLU0018	0.325024	-0.220973	J	INFORMATION STORAGE AND PROCESSING	Gene: def; Product: peptide deformylase; Note: cleaves off formyl group from N-terminal methionine residues of newly synthesized proteins; binds iron(2+)
PFLU0019	-0.171022	-0.344811	S	POORLY CHARACTERIZED	Product: hypothetical protein
PFLU0020	-0.49812	-1.05445	LU	INFORMATION STORAGE AND PROCESSING	Product: hypothetical protein; Note: similarity does not apply to the N-terminal region
PFLU0021	-0.0705418	-0.25038	J	INFORMATION STORAGE AND PROCESSING	Product: hypothetical protein
PFLU0022	-0.765866	-0.4208	CR	METABOLISM	Gene: qor; Product: quinone oxidoreductase
PFLU0023	0.228769	-0.166041	H	METABOLISM	Gene: hemF; Product: coproporphyrinogen III oxidase; Note: catalyzes the conversion of the propionic acid groups of rings I and III to vinyl groups during heme synthesis
PFLU0024	0.151931	-0.357148	E	METABOLISM	Gene: aroE; Product: shikimate 5-dehydrogenase; Note: AroE; catalyzes the conversion of shikimate to 3-dehydroshikimate
PFLU0025	0.434922	-0.149062	P	METABOLISM	Product: putative ABC transporter permease
PFLU0026	0.164444	-0.24876	E	METABOLISM	Product: putative ABC transporter substrate-binding protein
PFLU0027	0.154761	-0.154641	P	METABOLISM	Product: putative choline sulfatase
PFLU0028	0.492424	-0.490687	K	INFORMATION STORAGE AND PROCESSING	Product: LysR family transcriptional regulator
PFLU0029	0.151439	-0.326934	Q	METABOLISM	Product: hypothetical protein
PFLU0030	0.0423836	-0.633112	G	METABOLISM	Product: putative 2-dehydro-3-deoxygalactonokinase
PFLU0031	0.00979138	-0.365473	G	METABOLISM	Product: 2-dehydro-3-deoxy-6-phosphogalactonate aldolase; Note: catalyzes the formation of D-glyceraldehyde 3-phosphate and pyruvate from 2-dehydro-3-deoxy-D-galactonate 6-phosphate; functions in galactonate metabolism
PFLU0032	0.0501382	-0.0996169	MR	CELLULAR PROCESSES AND SIGNALING	Gene: dgoD; Product: galactonate dehydratase
PFLU0033	1.03133	0.232531	G	METABOLISM	Gene: dgoT; Product: D-galactonate transporter
PFLU0034	1.03142	1.81021	S	POORLY CHARACTERIZED	Product: hypothetical protein
PFLU0035	1.38133	2.24356	E	METABOLISM	Gene: trpA; Product: tryptophan synthase subunit alpha; Note: catalyzes the formation of indole and glyceraldehyde 3-phosphate from indoleglycerol phosphate in tryptophan biosynthesis
PFLU0036	1.53877	2.12382	E	METABOLISM	Gene: trpB; Product: tryptophan synthase subunit beta; Note: catalyzes the formation of L-tryptophan from L-serine and 1-(indol-3-yl)glycerol 3-phosphate
PFLU0037	0.0899773	-0.0454122	K	INFORMATION STORAGE AND PROCESSING	Gene: trpI; Product: HTH-type transcriptional regulator trpI (trpBA operon transcriptional activator)
PFLU0038	-1.40265	-0.312594	S	POORLY CHARACTERIZED	Product: hypothetical protein
PFLU0039	-0.959166	-0.0321854	S	POORLY CHARACTERIZED	Product: hypothetical protein
PFLU0040	-0.947817	-0.624717	S	POORLY CHARACTERIZED	Product: hypothetical protein
PFLU0041	0.615226	1.18974	C	METABOLISM	Product: putative oxidoreductase
PFLU0042	-1.38238	-0.248801	O	CELLULAR PROCESSES AND SIGNALING	Gene: osmC; Product: osmotically inducible protein c
PFLU0043	-0.560819	-0.293392	S	POORLY CHARACTERIZED	Product: hypothetical protein
PFLU0044	-0.348246	-0.199162	S	POORLY CHARACTERIZED	Product: putative lipoprotein
PFLU0045	0.117651	-0.344146	R	POORLY CHARACTERIZED	Product: putative lipoprotein
PFLU0046	-0.292207	-0.26465	R	POORLY CHARACTERIZED	Product: putative hydrolase
PFLU0047	0.00400697	-0.125065	R	POORLY CHARACTERIZED	Product: hypothetical protein
PFLU0048	0.285357	0.00781682	E	METABOLISM	Gene: prlC; Product: oligopeptidase A
PFLU0049	0.0782548	-0.007066	R	POORLY CHARACTERIZED	Product: hypothetical protein
PFLU0050
PFLU0051	0.17527	1.28844	S	POORLY CHARACTERIZED	Product: putative membrane-bound protein
PFLU0052	0.130248	0.715337	E	METABOLISM	Product: putative dehydrogenase
PFLU0053	0.152039	-0.0389961	C	METABOLISM	Gene: adhB; Product: alcohol dehydrogenase cytochrome C subunit
PFLU0054	0.260794	-0.728017	L	INFORMATION STORAGE AND PROCESSING	Product: hypothetical protein
PFLU0055	-1.45636	-2.63608	P	METABOLISM	Gene: cynT2; Product: carbonic anhydrase 1
PFLU0056	-1.6161	-2.87338	P	METABOLISM	Product: putative transporter-like membrane protein
PFLU0057	-0.22312	-0.819396	S	POORLY CHARACTERIZED	Product: hypothetical protein
PFLU0058	1.36542	0.801087	C	METABOLISM	Product: putative cytochrome C oxidase subunit II
PFLU0059	1.4914	1.60173	C	METABOLISM	Product: putative cytochrome C oxydase subunit I
PFLU0060
PFLU0061	1.33014	0.204399	C	METABOLISM	Product: putative cytochrome C oxidase subunit III
PFLU0062
PFLU0063	1.35561	0.83242	S	POORLY CHARACTERIZED	Product: hypothetical protein
PFLU0064	1.99222	0.899688	S	POORLY CHARACTERIZED	Product: hypothetical protein
PFLU0065	2.13138	0.991707	O	CELLULAR PROCESSES AND SIGNALING	Product: hypothetical protein
PFLU0066	1.2261	-0.379171	O	CELLULAR PROCESSES AND SIGNALING	Product: protoheme IX farnesyltransferase; Note: converts protoheme IX and farnesyl diphosphate to heme O
PFLU0067	0.324377	-0.509145	R	POORLY CHARACTERIZED	Gene: scoP; Product: putative copper-binding protein
PFLU0068	-0.663869	-0.298838	P	METABOLISM	Product: putative D-methionine ABC transporter substrate-binding protein
PFLU0069	-0.147073	-0.572361	P	METABOLISM	Gene: metI; Product: D-methionine ABC transporter permease
PFLU0070	-0.176235	-0.503443	P	METABOLISM	Gene: metN; Product: DL-methionine transporter ATP-binding subunit; Note: part of the metNIQ transport system for methionine
PFLU0071	0.128451	1.63317	P	METABOLISM	Gene: katE; Product: hydroperoxidase II; Note: Catalase HPII; monofunctional catalase that decomposes hydrogen peroxide into water and oxygen; serves to protect cells from the toxic effects of hydrogen peroxide
PFLU0072	-0.331978	0.00876667	S	POORLY CHARACTERIZED	Product: putative lipoprotein
PFLU0073	-0.347141	-0.559766	P	METABOLISM	Gene: znuB; Product: high-affinity zinc ABC transporter membrane protein
PFLU0074	-0.887928	-0.208603	P	METABOLISM	Gene: znuC; Product: high-affinity zinc ABC transporter ATP-binding protein
PFLU0075	-1.04042	-0.319385	P	METABOLISM	Product: putative zinc transporter-like regulatory protein
PFLU0076	-1.36657	-0.249024	P	METABOLISM	Product: putative zinc ABC transporter substrate-binding protein
PFLU0077	-0.126282	-0.340688	R	POORLY CHARACTERIZED	Gene: thrB; Product: homoserine kinase; Note: catalyzes the formation of O-phospho-L-homoserine from L-homoserine
PFLU0078	-0.758278	-0.588969	S	POORLY CHARACTERIZED	Product: hypothetical protein
PFLU0079	-0.207059	-0.435482	L	INFORMATION STORAGE AND PROCESSING	Gene: polA; Product: DNA polymerase I; Note: has 3'-5' exonuclease, 5'-3' exonuclease and 5'-3'polymerase activities, primarily functions to fill gaps during DNA replication and repair
PFLU0080	-0.123038	-0.290934	R	POORLY CHARACTERIZED	Gene: engB; Product: ribosome biogenesis GTP-binding protein YsxC; Note: binds guanine nucleotides; in Escherichia coli depletion results in defective cell division and filamentation; in Bacillus subtilis this gene is essential
PFLU0081	0.290379	-0.281512	C	METABOLISM	Product: putative cytochrome c5
PFLU0082	1.35891	1.89917	C	METABOLISM	Gene: cycA; Product: cytochrome c4
PFLU0083	-0.242227	-0.430768	S	POORLY CHARACTERIZED	Gene: dsbA; Product: thiol:disulfide interchange protein
PFLU0084	0.0881866	-0.484841	R	POORLY CHARACTERIZED	Product: putative endonuclease/exonuclease/phosphatase family protein
PFLU0085	0.331217	-0.210716	T	CELLULAR PROCESSES AND SIGNALING	Product: hypothetical protein
PFLU0086	-0.555081	0.0281451	V	CELLULAR PROCESSES AND SIGNALING	Product: putative membrane-bound N-acetylmuramoyl-L-alanine amidase
PFLU0087	-0.127125	-0.491451	T	CELLULAR PROCESSES AND SIGNALING	Product: putative two-component system sensor kinase
PFLU0088	-0.584518	-0.608922	T	CELLULAR PROCESSES AND SIGNALING	Gene: algB; Product: alginate biosynthesis transcriptional regulatory protein
PFLU0089	-1.43811	-0.317954	S	POORLY CHARACTERIZED	Product: hypothetical protein
PFLU0090	-1.60168	0.316956	S	POORLY CHARACTERIZED	Product: hypothetical protein
PFLU0091	-1.427	0.236258	S	POORLY CHARACTERIZED	Product: hypothetical protein
PFLU0093	-0.577935	-1.49615	C	METABOLISM	Gene: gltP; Product: glutamate/aspartate:proton symporter; Note: carrier protein part of the Na(+)-independent, binding-protein-independent glutamate-aspartate transport system
PFLU0094	0.404361	-0.0127723	R	POORLY CHARACTERIZED	Product: hypothetical protein
PFLU0095	-0.108262	-0.232992	R	POORLY CHARACTERIZED	Product: putative lipoprotein
PFLU0096	0.00732058	-0.485838	Q	METABOLISM	Product: hypothetical protein
PFLU0097	0.24832	-0.413846	Q	METABOLISM	Product: putative ABC transporter ATP-binding protein
PFLU0098	0.390296	-0.335665	Q	METABOLISM	Product: putative ABC transporter permease
PFLU0099	0.448587	-0.160634	S	POORLY CHARACTERIZED	Product: hypothetical protein
PFLU0100	0.0842033	-0.526883	R	POORLY CHARACTERIZED	Product: putative membrane-bound peptidase; Note: contains a possible sortase-binding site just before its C-teminal transmembrane region LDQTN, which could mean it is a putside membrane-bound protein
PFLU0101	0.172345	-0.079882	P	METABOLISM	Product: putative cation transporter-like membrane protein
PFLU0102	-0.12036	-0.526402	P	METABOLISM	Product: hypothetical protein
PFLU0103	0.689247	0.995046	C	METABOLISM	Product: putative anion transporter, permease
PFLU0104	-0.0998996	-0.809213	S	POORLY CHARACTERIZED	Product: hypothetical protein
PFLU0105	-0.622135	-0.76543	S	POORLY CHARACTERIZED	Product: hypothetical protein
PFLU0106	0.227971	-0.644718	S	POORLY CHARACTERIZED	Product: hypothetical protein
PFLU0107	0.0180395	-0.799403	S	POORLY CHARACTERIZED	Product: hypothetical protein
PFLU0108	1.59821	0.773074	S	POORLY CHARACTERIZED	Product: hypothetical protein
PFLU0109	2.31208	0.926897	S	POORLY CHARACTERIZED	Product: hypothetical protein
PFLU0110	-0.0381636	-0.277661	C	METABOLISM	Product: putative hydrolase
PFLU0111	1.94407	0.414352	C	METABOLISM	Gene: pntB; Product: NAD(P) transhydrogenase subunit beta
PFLU0112	2.01926	0.359539	S	POORLY CHARACTERIZED	Product: putative NAD(P) transhydrogenase subunit alpha 2
PFLU0113	2.09574	0.751405	S	POORLY CHARACTERIZED	Gene: pntAA; Product: NAD(P) transhydrogenase subunit alpha 1
PFLU0114	0.230196	0.140921	K	INFORMATION STORAGE AND PROCESSING	Product: LysR family transcriptional regulator
PFLU0115	-0.689286	-0.587346	I	METABOLISM	Product: putative acyl-CoA dehydrogenase
PFLU0116	-0.396099	-0.429164	C	METABOLISM	Product: putative CoA-transferase
PFLU0117	-1.23332	-1.62724	NT	CELLULAR PROCESSES AND SIGNALING	Product: putative methyl-accepting chemotaxis protein
PFLU0118	-0.62574	-0.0042708	S	POORLY CHARACTERIZED	Product: hypothetical protein
PFLU0119	0.198311	-0.345439	Q	METABOLISM	Product: putative amino acid activating peptide synthase domain; Note: Similar to Bacillus licheniformis BacC in the D-phenylalanine activase domain
PFLU0120	0.339796	0.591247	S	POORLY CHARACTERIZED	Product: hypothetical protein
PFLU0121	0.0948056	-0.119917	S	POORLY CHARACTERIZED	Product: hypothetical protein
PFLU0122	0.502763	0.862107	K	INFORMATION STORAGE AND PROCESSING	Product: GntR family transcriptional regulator
PFLU0123	-1.10219	-0.404714	Q	METABOLISM	Product: putative taurine catabolism dioxygenase
PFLU0124	-1.90554	-0.607003	P	METABOLISM	Product: putative ABC transporter substrate-binding protein
PFLU0125	-1.54665	-0.677307	P	METABOLISM	Product: putative ABC transporter ATP-binding protein
PFLU0126	-1.72984	-0.465643	P	METABOLISM	Product: putative ABC transporter permease
PFLU0127	-0.511507	-1.67031	S	POORLY CHARACTERIZED	Product: hypothetical protein
PFLU0128	0.069617	-0.68982	K	INFORMATION STORAGE AND PROCESSING	Product: LysR family transcriptional regulator
PFLU0129	0.742334	-0.171938	S	POORLY CHARACTERIZED	Product: putative ABC transporter permease
PFLU0130	0.308278	0.169284	V	CELLULAR PROCESSES AND SIGNALING	Product: putative ABC transporter lipoprotein
PFLU0131	0.129824	-0.126671	MU	CELLULAR PROCESSES AND SIGNALING	Product: putative ABC transporter lipoprotein
PFLU0132	-0.113218	-0.916716	S	POORLY CHARACTERIZED	Product: hypothetical protein
PFLU0133	-0.540816	-0.772619	S	POORLY CHARACTERIZED	Product: hypothetical protein
PFLU0134	0.28643	-0.143766	S	POORLY CHARACTERIZED	Product: hypothetical protein
PFLU0135	-0.104464	-0.0881071	S	POORLY CHARACTERIZED	Product: hypothetical protein
PFLU0136	0.274765	-0.503192	K	INFORMATION STORAGE AND PROCESSING	Product: putative MarR family regulatory protein
PFLU0137	0.437949	0.558209	S	POORLY CHARACTERIZED	Product: hypothetical protein
PFLU0138	0.518652	-0.154703	S	POORLY CHARACTERIZED	Product: hypothetical protein
PFLU0139	0.312673	0.0616617	V	CELLULAR PROCESSES AND SIGNALING	Product: hypothetical protein
PFLU0140	0.161514	0.485967	MU	CELLULAR PROCESSES AND SIGNALING	Product: putative lipoprotein
PFLU0141	1.08459	0.886282	S	POORLY CHARACTERIZED	Product: hypothetical protein
PFLU0142	-0.322584	-0.426331	S	POORLY CHARACTERIZED	Product: hypothetical protein
PFLU0143	-0.543828	-1.14916	S	POORLY CHARACTERIZED	Gene: pgaA; Product: outer membrane protein PgaA; Note: outer membrane protein essential for the synthesis of poly-beta-1,6-N-acetyl-D-glucosamine (PGA); adhesin required for biofilm formation; PgaA (HmsH) seems to translocate and/or dock PGA to the cell surface; member of the hmsHFRS (ycdSRQP or pgaABCD in Escherichia coli) operon in Yersinia
PFLU0144	-0.495196	-1.32461	G	METABOLISM	Gene: pgaB; Product: outer membrane N-deacetylase; Note: in Yersinia this protein is involved in biofilm formation and hemin adsorption; related protein PgaB in Escherichia coli is an outer membrane N-deacetylase involved in poly-beta-1,6-N-acetyl-D-glucosamine (PGA) export
PFLU0145	-0.51122	-1.31692	M	CELLULAR PROCESSES AND SIGNALING	Product: N-glycosyltransferase; Note: predicted polysaccharide polymerase involved in biofilm formation; required for the synthesis of the beta-1,6-N-acetylglucosamine polysaccharide; PgaC; in Yersinia the HmsR protein is an inner membrane protein
PFLU0146	-0.689015	-1.42899	S	POORLY CHARACTERIZED	Product: hypothetical protein
PFLU0147	-1.54448	-1.58897	U	CELLULAR PROCESSES AND SIGNALING	Product: putative exported adhesin activator
PFLU0148	-1.12553	-1.24668	S	POORLY CHARACTERIZED	Product: putative adhesin; Note: N-terminal region similar to the Proteus database entry and C-terminal to the Escherichia coli one. Whole length of PLFU0148 similar to part of the Photorhabdus database entry
PFLU0148A	-0.0922848	0.154815	L	INFORMATION STORAGE AND PROCESSING	Product: putative transposase
PFLU0149	-0.282028	-0.289292	S	POORLY CHARACTERIZED	Product: hypothetical protein
PFLU0150	-0.524687	-0.669169	S	POORLY CHARACTERIZED	Product: hypothetical protein
PFLU0151	-0.376892	-0.304954	S	POORLY CHARACTERIZED	Product: hypothetical protein
PFLU0152	-0.516983	-0.547307	S	POORLY CHARACTERIZED	Product: hypothetical protein
PFLU0153	-0.287816	-0.268178	S	POORLY CHARACTERIZED	Product: hypothetical protein
PFLU0154	-0.906427	-1.1455	OU	CELLULAR PROCESSES AND SIGNALING	Product: putative signal peptidase
PFLU0155	-0.680051	-1.27414	S	POORLY CHARACTERIZED	Product: hypothetical protein
PFLU0156	-0.95326	-1.24383	S	POORLY CHARACTERIZED	Product: hypothetical protein
PFLU0157	-0.625774	-1.04179	S	POORLY CHARACTERIZED	Product: hypothetical protein
PFLU0158
PFLU0159	-0.910151	-2.34066	S	POORLY CHARACTERIZED	Product: hypothetical protein
PFLU0160	-0.46797	-2.38372	S	POORLY CHARACTERIZED	Product: hypothetical protein
PFLU0161	-0.924955	-1.45734	S	POORLY CHARACTERIZED	Product: putative lipoprotein
PFLU0162	-1.17883	-1.21886	M	CELLULAR PROCESSES AND SIGNALING	Product: putative lipoprotein
PFLU0163	-1.44257	-1.46629	S	POORLY CHARACTERIZED	Product: putative lipoprotein
PFLU0164	-1.53534	-1.66042	S	POORLY CHARACTERIZED	Product: putative lipoprotein
PFLU0165	-0.0680816	-0.665768	R	POORLY CHARACTERIZED	Product: hypothetical protein
PFLU0166	0.280894	-0.665044	K	INFORMATION STORAGE AND PROCESSING	Product: RNA polymerase sigma factor; Note: Bacteria have multiple sigma factors which are active under specific conditions; the sigma factor binds with the catalytic core of RNA polymerase to produce the holoenzyme and directs bacterial core RNA polymerase to specific promoter elements to initiate transcription
PFLU0167	-0.245002	-0.0838389	S	POORLY CHARACTERIZED	Product: hypothetical protein
PFLU0170	-0.804741	-0.357689	S	POORLY CHARACTERIZED	Product: hypothetical protein; Note: similarity to the database matches in PFLU0170 reduced to the N-terminal region
PFLU0171	-0.720796	-0.60742	R	POORLY CHARACTERIZED	Product: hypothetical protein
PFLU0172	-0.966975	-0.532348	S	POORLY CHARACTERIZED	Product: hypothetical protein
PFLU0173	-0.558748	-0.139169	S	POORLY CHARACTERIZED	Product: hypothetical protein
PFLU0174	0.060627	-0.129103	L	INFORMATION STORAGE AND PROCESSING	Product: hypothetical protein; Note: no full length similarity found in the database matches. Similar in its N-terminal region to the Wolbachia pipientis entry and in its C-terminal region to the Staphylococcus aureus entry
PFLU0175
PFLU0176
PFLU0177	-0.295229	-0.340575	S	POORLY CHARACTERIZED	Product: hypothetical protein
PFLU0178	0.130404	-0.388656	S	POORLY CHARACTERIZED	Product: hypothetical protein
PFLU0179	-0.207579	-0.0514038	L	INFORMATION STORAGE AND PROCESSING	Product: putative phage integrase
PFLU0180	-0.787638	0.302197	C	METABOLISM	Gene: gabD; Product: succinate-semialdehyde dehydrogenase I; Note: catalyzes the formation of succinate from succinate semialdehyde; NADP dependent
PFLU0181	-1.1639	0.0673139	E	METABOLISM	Gene: gabT; Product: 4-aminobutyrate aminotransferase; Note: catalyzes the formation of succinate semialdehyde and glutamate from 4-aminobutanoate and 2-oxoglutarate
PFLU0182	0.214906	-0.0300039	T	CELLULAR PROCESSES AND SIGNALING	Product: putative response regulator
PFLU0183	-0.345757	-0.674227	T	CELLULAR PROCESSES AND SIGNALING	Product: hypothetical protein
PFLU0184	0.625648	-0.0962674	I	METABOLISM	Product: putative fatty acid desaturase
PFLU0185	-0.0724282	-0.425169	T	CELLULAR PROCESSES AND SIGNALING	Product: putative sensory box GGDEF/EAL domain-containing protein
PFLU0186	-2.36683	-0.733007	S	POORLY CHARACTERIZED	Product: hypothetical protein
PFLU0187	-2.02228	-0.015461	P	METABOLISM	Gene: sbp; Product: sulfate ABC transporter sulfate-binding protein
PFLU0188	-0.131039	-0.393868	O	CELLULAR PROCESSES AND SIGNALING	Gene: cysU; Product: sulfate ABC transporter permease
PFLU0189	-0.362984	-0.153766	P	METABOLISM	Gene: cysW; Product: sulfate ABC transporter permease
PFLU0190	-0.602523	-0.251276	P	METABOLISM	Gene: cysA; Product: sulfate/thiosulfate ABC transporter ATP-binding protein
PFLU0191	0.325182	0.874976	S	POORLY CHARACTERIZED	Product: hypothetical protein
PFLU0192	0.251951	0.352338	T	CELLULAR PROCESSES AND SIGNALING	Product: putative regulatory protein
PFLU0193	0.0910227	0.00580802	R	POORLY CHARACTERIZED	Product: hypothetical protein
PFLU0194
PFLU0196	0.195749	-0.271265	K	INFORMATION STORAGE AND PROCESSING	Product: AraC family transcriptional regulator
PFLU0197	-0.00578969	0.378523	S	POORLY CHARACTERIZED	Product: hypothetical protein
PFLU0198	-0.327522	-0.168429	P	METABOLISM	Gene: atsA; Product: arylsulfatase; Note: (aryl-sulfate sulphohydrolase)
PFLU0199	-0.200009	0.0621604	P	METABOLISM	Product: putative ABC sulfur transporter ATP-binding protein
PFLU0200	-0.0164821	-0.359984	P	METABOLISM	Product: putative ABC sulfur transporter membrane protein
PFLU0201	-1.26415	-0.0439404	P	METABOLISM	Product: putative ABC sulfur transporter substrate-binding protein
PFLU0202	-0.974782	-0.827461	K	INFORMATION STORAGE AND PROCESSING	Product: LysR family transcriptional regulator
PFLU0203	-0.100628	0.388367	Q	METABOLISM	Product: putative taurine dioxygenase
PFLU0204	-0.0817615	-0.593723	P	METABOLISM	Product: putative sulfatase
PFLU0205	-1.26544	-0.181324	K	INFORMATION STORAGE AND PROCESSING	Product: LysR family transcriptional regulator
PFLU0206	0.0292651	0.0174719	P	METABOLISM	Product: putative TonB-dependent exported protein
PFLU0207	0.281903	0.0625555	P	METABOLISM	Product: putative transporter-like membrane protein
PFLU0208	0.332826	0.737811	K	INFORMATION STORAGE AND PROCESSING	Product: LysR family transcriptional regulator
PFLU0209
PFLU0210	-0.364691	-1.1827	U	CELLULAR PROCESSES AND SIGNALING	Product: putative transporter-like membrane protein
PFLU0211	-1.80881	-0.716787	U	CELLULAR PROCESSES AND SIGNALING	Product: putative transporter-like membrane protein
PFLU0213	-1.10377	-0.444255	R	POORLY CHARACTERIZED	Product: hypothetical protein
PFLU0214	-1.02369	-0.856556	KT	INFORMATION STORAGE AND PROCESSING	Product: putative sigma-54 dependent regulatory protein
PFLU0215	-1.1309	-1.0071	P	METABOLISM	Product: hypothetical protein
PFLU0218	-0.299082	-0.0562839	R	POORLY CHARACTERIZED	Product: hypothetical protein
PFLU0219	-0.553547	-0.224613	K	INFORMATION STORAGE AND PROCESSING	Product: hypothetical protein
PFLU0227	-1.2166	-0.372229	E	METABOLISM	Product: putative amino acid transporter membrane protein
PFLU0228	-1.40231	-0.337346	E	METABOLISM	Product: putative amino acid ABC transporter membrane protein
PFLU0229	-1.55239	-0.123188	E	METABOLISM	Gene: gluA; Product: glutamate ABC transporter ATP-binding protein
PFLU0230	-1.94554	-0.687028	ET	METABOLISM	Product: putative amino acid ABC transporter substrate-binding protein
PFLU0231	0.157571	0.190203	R	POORLY CHARACTERIZED	Product: hypothetical protein
PFLU0232	-0.811455	-0.403643	M	CELLULAR PROCESSES AND SIGNALING	Product: putative lipoprotein
PFLU0233	-0.767774	-0.377999	M	CELLULAR PROCESSES AND SIGNALING	Product: putative lipoprotein
PFLU0234	-0.617332	-0.48806	V	CELLULAR PROCESSES AND SIGNALING	Product: putative transporter-like membrane protein
PFLU0235	0.0221312	-0.21634	S	POORLY CHARACTERIZED	Product: hypothetical protein
PFLU0236	0.0877434	-0.169627	R	POORLY CHARACTERIZED	Product: hypothetical protein
PFLU0237
PFLU0238	-1.19004	-0.561017	P	METABOLISM	Product: amino acid ABC transporter ATP-binding protein
PFLU0239	-0.87862	-0.584831	P	METABOLISM	Product: putative amino acid ABC transporter exported protein
PFLU0240	-1.39842	-1.29877	C	METABOLISM	Product: putative monooxygenase
PFLU0241	-1.7362	-0.999368	I	METABOLISM	Product: putative acyl-CoA dehydrogenase; Note: also similar to PFLU0242 (414 aa), E(): 2e-72; 50.646% identity in 387 aa overlap
PFLU0242	-1.408	-0.739821	I	METABOLISM	Product: putative dehydrogenase
PFLU0243	-0.104072	-2.98707	S	POORLY CHARACTERIZED	Product: hypothetical protein
PFLU0244	0.187401	0.125412	E	METABOLISM	Product: amino acid ABC transporter ATP-binding protein
PFLU0245	0.273506	0.0450536	E	METABOLISM	Product: putative ABC transporter permease
PFLU0246	0.118737	0.646999	ET	METABOLISM	Product: cystine transporter subunit
PFLU0247	0.161548	-0.110953	E	METABOLISM	Gene: dcyD; Product: D-cysteine desulfhydrase; Note: catalyzes the formation of pyruvate from D-cysteine
PFLU0248	-0.965175	0.0870494	E	METABOLISM	Gene: srpH; Product: serine acetyltransferase
PFLU0249	0.00714516	-0.287427	M	CELLULAR PROCESSES AND SIGNALING	Product: putative choline/betaine transporter-like membrane protein
PFLU0250	0.0822114	0.109194	S	POORLY CHARACTERIZED	Product: hypothetical protein
PFLU0251	-1.76484	-0.50216	C	METABOLISM	Product: putative oxidoreductase
PFLU0252	-1.56071	-0.318601	Q	METABOLISM	Gene: tauD; Product: taurine dioxygenase; Note: catalyzes the conversion of taurine (2-aminoethanesulfonate) to sulfite and aminoacetaldehyde concurrently with the conversion of alpha-ketoglutarate to succinate and carbon dioxide; non-heme iron oxidase; allows the use of taurine as an alternative sulfur source; forms homodimers
PFLU0253	-0.906829	-0.427947	P	METABOLISM	Gene: tauC; Product: taurine ABC transporter permease
PFLU0254	-0.924985	-0.364165	P	METABOLISM	Gene: tauB; Product: taurine transporter ATP-binding subunit; Note: Part of the ABC transporter complex tauABC involved in taurine import
PFLU0255	-1.75564	-0.271964	P	METABOLISM	Gene: tauA; Product: taurine ABC transporter substrate-binding periplasmic protein
PFLU0256	0.380855	-0.0594945	H	METABOLISM	Gene: gshA; Product: glutamate--cysteine ligase; Note: involved in the first step of glutathione biosynthesis
PFLU0257	-0.141047	-0.491207	Q	METABOLISM	Product: putative thioesterase
PFLU0258	-0.165185	-0.661513	K	INFORMATION STORAGE AND PROCESSING	Product: putative S1 RNA-binding domain protein
PFLU0259	0.0840585	0.055325	TK	CELLULAR PROCESSES AND SIGNALING	Gene: ompR; Product: osmolarity response regulator; Note: part of two-component system EnvZ/OmpR; regulates transcription of outer membrane porin genes ompC/F; under high osmolarity EnvZ functions as kinase/phosphotransferase and phosphorylates OmpR; the result is increased expression of ompC and repression of ompF; also functions in regulation of other genes; forms dimers upon phosphorylation
PFLU0260	0.680653	0.178986	T	CELLULAR PROCESSES AND SIGNALING	Gene: envZ; Product: osmolarity-sensing histidine-kinase
PFLU0261	0.43661	0.253598	HJ	INFORMATION STORAGE AND PROCESSING	Gene: rimK; Product: ribosomal protein S6 modification protein
PFLU0262	0.943136	-0.13449	O	CELLULAR PROCESSES AND SIGNALING	Product: hypothetical protein
PFLU0263	0.484596	-0.0453471	T	CELLULAR PROCESSES AND SIGNALING	Product: EAL domain-containing protein
PFLU0264	-0.0633505	0.167071	J	INFORMATION STORAGE AND PROCESSING	Gene: hslR; Product: heat shock protein 15
PFLU0265	-0.0758475	-0.433191	S	POORLY CHARACTERIZED	Product: hypothetical protein
PFLU0266	-0.0125298	-0.20049	O	CELLULAR PROCESSES AND SIGNALING	Gene: hslO; Product: Hsp33-like chaperonin; Note: becomes active under oxidative stress; four conserved cysteines bind a zinc atom when they are in the reduced state and the enzyme is inactive; oxidative stress results in oxidized cysteines, release of zinc, and binding of Hsp33 to aggregation-prone proteins; forms dimers and higher order oligomers
PFLU0267	-0.0667964	-0.121594	C	METABOLISM	Gene: pckA; Product: phosphoenolpyruvate carboxykinase; Note: [ATP]; PEP carboxykinase; PEP carboxylase; PEPCK; catalyzes the phosphorylation and decarboxylation of oxaloacetate to form phosphoenolpyruvate using ATP
PFLU0268	0.169861	-2.718	S	POORLY CHARACTERIZED	Product: hypothetical protein
PFLU0269	0.0863388	-0.0872972	S	POORLY CHARACTERIZED	Product: hypothetical protein
PFLU0270	0.19372	0.111694	D	CELLULAR PROCESSES AND SIGNALING	Gene: fic; Product: cell filamentation protein
PFLU0271	-0.0566768	-0.486132	S	POORLY CHARACTERIZED	Product: hypothetical protein
PFLU0272	-0.872906	-0.972567	S	POORLY CHARACTERIZED	Product: hypothetical protein
PFLU0274	-0.320856	-0.378561	S	POORLY CHARACTERIZED	Product: putative ATP-dependent DNA helicase
PFLU0275	0.162045	-0.300759	S	POORLY CHARACTERIZED	Product: hypothetical protein
PFLU0276	0.275989	0.0367674	R	POORLY CHARACTERIZED	Product: putative thioesterase
PFLU0277	-0.49145	-1.03222	S	POORLY CHARACTERIZED	Product: hypothetical protein
PFLU0278	0.11307	1.46743	C	METABOLISM	Product: putative molybdopterin oxidoreductase
PFLU0279	-0.220975	0.893457	C	METABOLISM	Product: hypothetical protein
PFLU0280	0.0545361	-0.394144	K	INFORMATION STORAGE AND PROCESSING	Product: LysR family transcriptional regulator
PFLU0281	-1.78016	-0.84435	S	POORLY CHARACTERIZED	Product: LysM domain/BON superfamily protein
PFLU0282	-0.0344209	-0.283974	R	POORLY CHARACTERIZED	Product: putative hydrolase
PFLU0283	0.0774889	-0.032049	S	POORLY CHARACTERIZED	Gene: nudE; Product: ADP-ribose diphosphatase NudE; Note: ADP-sugar pyrophosphatase; catalyzes the formation of D-ribose 5-phosphate from ADP-ribose; can also act on ADP-mannose and ADP-glucose
PFLU0284	0.193387	-0.0450709	P	METABOLISM	Product: sulfur metabolism-like protein
PFLU0285	0.199944	0.0288687	S	POORLY CHARACTERIZED	Product: hypothetical protein
PFLU0286	0.316073	-0.209173	T	CELLULAR PROCESSES AND SIGNALING	Product: putative sigma-54 interactive two-component system response regulator
PFLU0287	0.480679	-0.322583	T	CELLULAR PROCESSES AND SIGNALING	Product: putative two-component system sensor kinase
PFLU0288	0.184593	-0.138438	M	CELLULAR PROCESSES AND SIGNALING	Product: putative dTDP-4-dehydrorhamnose reductase
PFLU0289	-0.159657	-0.466863	M	CELLULAR PROCESSES AND SIGNALING	Gene: rfbC; Product: dTDP-4-dehydrorhamnose 3,5-epimerase
PFLU0290	-0.235677	-0.446684	M	CELLULAR PROCESSES AND SIGNALING	Gene: rfbA; Product: glucose-1-phosphate thymidylyltransferase
PFLU0291	0.00518535	-0.379967	M	CELLULAR PROCESSES AND SIGNALING	Gene: rfbB; Product: dTDP-glucose 4,6-dehydratase
PFLU0292	-0.0492983	-0.159236	E	METABOLISM	Product: hypothetical protein
PFLU0293	-0.205606	-0.0711997	E	METABOLISM	Product: agmatine deiminase; Note: catalyzes the formation of carbamoylputrescine from agmatine in the arginine decarboxylase pathway of putrescine biosynthesis
PFLU0294	-1.07246	-1.52132	S	POORLY CHARACTERIZED	Product: hypothetical protein
PFLU0295	1.09211	0.944866	P	METABOLISM	Product: putative iron-transport related exported protein
PFLU0296	-0.00874411	0.40021	S	POORLY CHARACTERIZED	Gene: oprQ; Product: outer membrane protein, oprE3
PFLU0299	-1.85597	-1.81842	S	POORLY CHARACTERIZED	Product: putative lipoprotein
PFLU0300	0.105228	-0.677274	D	CELLULAR PROCESSES AND SIGNALING	Gene: wssA; Product: putative cell morphology-like protein
PFLU0301	0.253413	-0.777046	M	CELLULAR PROCESSES AND SIGNALING	Gene: wssB; Product: cellulose synthase catalytic subunit
PFLU0302	0.200294	-0.712463	S	POORLY CHARACTERIZED	Gene: wssC; Product: cellulose synthase regulator protein; Note: binds the cellulose synthase activator, bis-(3'-5') cyclic diguanylic acid (c-di-GMP)
PFLU0303	0.409581	-0.719122	G	METABOLISM	Gene: wssD; Product: endo-1,4-D-glucanase; Note: catalyzes the hydrolysis of 1,4-beta-D-glucosidic linkages in cellulose, lichenin and cereal beta-D-glucans
PFLU0304	0.252036	-0.992002	H	METABOLISM	Gene: wssE; Product: cellulose synthase operon protein C
PFLU0305	-0.0672275	-0.854393	M	CELLULAR PROCESSES AND SIGNALING	Gene: wssF; Product: cell morphology-like protein
PFLU0306	0.0981762	-0.77071	S	POORLY CHARACTERIZED	Gene: wssG; Product: cell morphology-like protein
PFLU0307	0.386214	-0.716731	S	POORLY CHARACTERIZED	Gene: wssH; Product: cell morphology-like protein
PFLU0308	0.433442	-0.803346	S	POORLY CHARACTERIZED	Gene: wssI; Product: cell morphology-like protein
PFLU0309	0.556461	-0.309941	D	CELLULAR PROCESSES AND SIGNALING	Gene: wssJ; Product: cell morphology-like protein
PFLU0310	0.406034	0.154203	S	POORLY CHARACTERIZED	Product: hypothetical protein
PFLU0311	0.160686	-0.0226116	E	METABOLISM	Product: putative amino acid ABC transporter membrane protein
PFLU0312	0.000510505	0.04909	E	METABOLISM	Product: amino acid ABC transporter permease
PFLU0313	-0.410162	0.393124	ET	METABOLISM	Product: putative amino acid ABC transporter membrane protein
PFLU0314	0.268948	0.22954	E	METABOLISM	Product: amino acid ABC transporter ATP-binding protein
PFLU0315	-2.5973	-2.85238	E	METABOLISM	Gene: gabP; Product: GABA permease
PFLU0316	0.00533206	-0.0374195	S	POORLY CHARACTERIZED	Product: hypothetical protein
PFLU0317	0.866768	0.812254	R	POORLY CHARACTERIZED	Product: hypothetical protein
PFLU0318	0.415314	-0.119707	P	METABOLISM	Product: putative transporter-like membrane protein
PFLU0319	0.775697	0.156761	M	CELLULAR PROCESSES AND SIGNALING	Product: hypothetical protein
PFLU0320	-0.384349	-0.933581	S	POORLY CHARACTERIZED	Product: hypothetical protein
PFLU0321	-0.495387	-1.19183	S	POORLY CHARACTERIZED	Product: putative lipoprotein
PFLU0322	0.299704	-0.00828834	CO	METABOLISM	Product: hypothetical protein
PFLU0323	-0.111769	-0.126835	L	INFORMATION STORAGE AND PROCESSING	Gene: mutY; Product: A/G-specific adenine glycosylase
PFLU0324	-0.266031	-0.131977	M	CELLULAR PROCESSES AND SIGNALING	Product: hypothetical protein
PFLU0325	0.557125	1.0451	S	POORLY CHARACTERIZED	Product: hypothetical protein
PFLU0327	0.163541	-0.278987	E	METABOLISM	Gene: hisB; Product: imidazoleglycerol-phosphate dehydratase; Note: catalyzes the dehydration of D-erythro-1-(imidazol-4-yl)glycerol 3-phosphate to 3-(imidazol-4-yl)-2-oxopropyl phosphate in histidine biosynthesis
PFLU0328	0.166312	-0.186525	E	METABOLISM	Gene: hisH; Product: imidazole glycerol phosphate synthase subunit HisH; Note: with HisF IGPS catalyzes the conversion of phosphoribulosyl-formimino-5-aminoimidazole-4-carboxamide ribonucleotide phosphate and glutamine to imidazole-glycerol phosphate, 5-aminoimidazol-4-carboxamide ribonucleotide, and glutamate in histidine biosynthesis; the HisH subunit provides the glutamine amidotransferase act…
PFLU0329	0.153445	-0.261829	S	POORLY CHARACTERIZED	Product: hypothetical protein
PFLU0330	0.0576033	-0.249218	E	METABOLISM	Gene: hisA; Product: 1-(5-phosphoribosyl)-5-[(5- phosphoribosylamino)methylideneamino] imidazole-4-carboxamide isomerase; Note: catalyzes the formation of 5-(5-phospho-1-deoxyribulos-1-ylamino)methylideneamino-l- (5-phosphoribosyl)imidazole-4-carboxamide from 1-(5-phosphoribosyl)-5-[(5- phosphoribosylamino)methylideneamino] imidazole-4-carboxamide
PFLU0331	0.117763	-0.431332	E	METABOLISM	Gene: hisF; Product: imidazole glycerol phosphate synthase subunit HisF; Note: catalyzes the conversion of 5-[(5-phospho-1-deoxyribulos-1-ylamino)methylideneamino]- 1-(5-phosphoribosyl)imidazole-4-carboxamideand glutamine to imidazole-glycerol phosphate, 5-aminoimidazol-4-carboxamideribonucleotide and glutamate; the HisF subunit acts as a cyclase
PFLU0332	0.0637237	-0.461524	ET	METABOLISM	Product: hypothetical protein
PFLU0333	0.0973402	-0.196971	S	POORLY CHARACTERIZED	Product: putative lipoprotein
PFLU0334	0.603146	-0.103637	S	POORLY CHARACTERIZED	Product: hypothetical protein
PFLU0335	0.116162	-0.397071	M	CELLULAR PROCESSES AND SIGNALING	Gene: ctpA; Product: carboxy-terminal processing protease
PFLU0336	0.469334	0.00256066	D	CELLULAR PROCESSES AND SIGNALING	Product: putative peptidase
PFLU0337	-0.243517	-0.0924199	G	METABOLISM	Gene: gpmI; Product: phosphoglyceromutase; Note: catalyzes the interconversion of 2-phosphoglycerate and 3-phosphoglycerate
PFLU0338	0.182147	-0.162503	P	METABOLISM	Product: putative rhodanese domain containing protein
PFLU0339	0.0737116	-0.110334	O	CELLULAR PROCESSES AND SIGNALING	Gene: grxC; Product: glutaredoxin 3
PFLU0340	-1.05122	-0.575923	U	CELLULAR PROCESSES AND SIGNALING	Gene: secB; Product: preprotein translocase subunit SecB; Note: molecular chaperone that is required for the normal export of envelope proteins out of the cell cytoplasm; in Escherichia coli this proteins forms a homotetramer in the cytoplasm and delivers proteins to be exported to SecA
PFLU0341	0.392528	-0.0181426	J	INFORMATION STORAGE AND PROCESSING	Product: putative RNA-methyl transferase
PFLU0342	0.00328929	-0.560873	S	POORLY CHARACTERIZED	Product: hypothetical protein
PFLU0343	-0.335528	0.217799	T	CELLULAR PROCESSES AND SIGNALING	Gene: glnG; Product: nitrogen regulation protein NR(I)
PFLU0344	-0.335467	0.101017	T	CELLULAR PROCESSES AND SIGNALING	Gene: glnL; Product: nitrogen regulation protein NR(II)
PFLU0345	0.096902	-0.67594	S	POORLY CHARACTERIZED	Product: putative lipoprotein
PFLU0346	-0.032259	0.152138	E	METABOLISM	Product: chorismate mutase; Note: catalyzes the interconversion of chorismate to prephenate
PFLU0347	-0.352075	-0.452901	S	POORLY CHARACTERIZED	Product: hypothetical protein
PFLU0348	-0.42829	0.184034	E	METABOLISM	Gene: glnA; Product: glutamine synthetase
PFLU0349	0.579888	-0.0893591	H	METABOLISM	Gene: thiI; Product: thiamine biosynthesis protein ThiI; Note: Required for the synthesis of the thiazole moiety
PFLU0350	-0.128061	-0.422785	T	CELLULAR PROCESSES AND SIGNALING	Gene: typA; Product: putative elongation facotr/GTP-binding protein TypA/BipA
PFLU0351	0.129406	-0.712335	S	POORLY CHARACTERIZED	Product: hypothetical protein
PFLU0352	-1.6842	-1.35706	G	METABOLISM	Gene: glgP; Product: glycogen phosphorylase
PFLU0353	-0.370405	-0.8224	S	POORLY CHARACTERIZED	Product: hypothetical protein
PFLU0354	-0.382472	-0.633009	S	POORLY CHARACTERIZED	Product: hypothetical protein
PFLU0355	-0.189171	-0.192039	G	METABOLISM	Gene: fbp; Product: fructose-1,6-bisphosphatase; Note: catalyzes the formation of D-fructose 6-phosphate from fructose-1,6-bisphosphate
PFLU0356	-0.265535	0.099024	S	POORLY CHARACTERIZED	Product: putative lipoprotein
PFLU0357	-0.0690194	0.216249	M	CELLULAR PROCESSES AND SIGNALING	Product: putative lipoprotein
PFLU0358	2.25421	2.80909	FR	METABOLISM	Product: N-formimino-L-glutamate deiminase; Note: catalyzes the deimination of N-formimino-L-glutamate to ammonia and N-formyl-L-glutamate
PFLU0359	1.10846	0.574036	K	INFORMATION STORAGE AND PROCESSING	Gene: hutC; Product: GntR family transcriptional regulator
PFLU0360	0.905478	1.03901	S	POORLY CHARACTERIZED	Product: hypothetical protein
PFLU0361	-1.00753	-0.532987	E	METABOLISM	Gene: hutU; Product: urocanate hydratase; Note: catalyzes the formation of 4-imidazolone-5-propanoate from urocanate during histidine metabolism
PFLU0362	-0.494787	0.155356	F	METABOLISM	Product: putative histidine ABC transporter membrane protein
PFLU0363	-0.241748	0.728775	E	METABOLISM	Product: putative histidine transporter substrate-binding protein
PFLU0364	-0.102948	0.266607	E	METABOLISM	Product: putative histidine ABC transporter membrane protein
PFLU0365	-0.158783	0.632224	E	METABOLISM	Product: putative histidine ABC transporter ATP-binding protein
PFLU0366	-0.222157	0.260726	E	METABOLISM	Product: putative histidine lyase; Note: also similar to the CDS just downstream, PFLU0367, hutH (512 aa); E(): 8.1e-55; 37.251% identity in 502 aa overlap
PFLU0367	-0.389933	0.168747	E	METABOLISM	Gene: hutH; Product: histidine ammonia-lyase; Note: catalyzes the degradation of histidine to urocanate and ammmonia
PFLU0368	0.525624	1.09283	E	METABOLISM	Product: putative histidine ABC transporter permease
PFLU0369	0.113288	0.188101	Q	METABOLISM	Product: imidazolonepropionase; Note: catalyzing the hydrolysis of 4-imidazolone-5-propionate to N-formimidoyl-L-glutamate, the third step in the histidine degradation pathway
PFLU0370	-0.119528	0.49251	E	METABOLISM	Product: putative hydrolase
PFLU0371	0.240867	0.326118	R	POORLY CHARACTERIZED	Gene: pip; Product: proline iminopeptidase
PFLU0372	0.255909	0.2497	J	INFORMATION STORAGE AND PROCESSING	Gene: dtd; Product: D-tyrosyl-tRNA(Tyr) deacylase; Note: hydrolyzes D-tyrosyl-tRNA(Tyr) into D-tyrosine and free tRNA(Tyr); possible defense mechanism against a harmful effect of D-tyrosine
PFLU0373	-0.184041	-0.318062	P	METABOLISM	Gene: mdoG; Product: glucan biosynthesis protein G; Note: involved in the biosynthesis of osmoregulated periplasmic glucans; required for the assembly of the polyglucose structure of glucan
PFLU0374	0.130706	-0.295729	M	CELLULAR PROCESSES AND SIGNALING	Gene: mdoH; Product: glucosyltransferase MdoH; Note: necessary for biosynthesis of osmoregulated periplasmic glucans possibly involved in the transfer to the periplasmic space
PFLU0375	0.834962	0.0755226	ET	METABOLISM	Product: putative ABC transporter substrate-binding protein
PFLU0376	0.828745	0.0155432	ET	METABOLISM	Product: putative ABC transporter exported protein
PFLU0377	1.09017	-0.171591	E	METABOLISM	Product: putative ABC transporter membrane protein
PFLU0378	0.935209	-0.31631	E	METABOLISM	Product: putative ABC transporter ATP-binding protein
PFLU0379	0.244514	0.395157	NT	CELLULAR PROCESSES AND SIGNALING	Product: putative methyl-accepting chemotaxis protein
PFLU0380	-0.486522	-0.344466	NT	CELLULAR PROCESSES AND SIGNALING	Product: putative methyl-accepting chemotaxis protein
PFLU0381	0.491205	-0.0807721	S	POORLY CHARACTERIZED	Product: 16S ribosomal RNA methyltransferase RsmE; Note: in Escherichia coli RsmE methylates the N3 position of the U1498 base in 16S rRNA; cells lacking this function can grow, but are outcompeted by wild-type; SAM-dependent m(3)U1498 methyltransferase
PFLU0382	0.225142	-0.171197	U	CELLULAR PROCESSES AND SIGNALING	Gene: tatC; Product: Sec-independent protein translocase protein, TAT system
PFLU0383	-0.0435579	-0.240859	U	CELLULAR PROCESSES AND SIGNALING	Gene: tatB; Product: sec-independent translocase; Note: Required for correct localization of precursor proteins bearing signal peptides with the twin arginine conserved motif
PFLU0384	-0.207318	-0.0381024	U	CELLULAR PROCESSES AND SIGNALING	Gene: tatA; Product: twin arginine translocase protein A; Note: TatA; similar to TatE that is found in some proteobacteria; part of system that translocates proteins with a conserved twin arginine motif across the inner membrane; capable of translocating folded substrates typically those with bound cofactors; similar to a protein import system in thylakoid membranes
PFLU0385	0.43017	-0.19476	E	METABOLISM	Gene: hisE; Product: phosphoribosyl-ATP pyrophosphatase; Note: catalyzes the formation of 1-(5-phosphoribosyl)-AMP from 1-(5-phosphoribolsyl)-ATP in histidine biosynthesis
PFLU0386	0.715088	0.00589255	E	METABOLISM	Gene: hisI; Product: phosphoribosyl-AMP cyclohydrolase; Note: PR-AMP cyclohydrolase; functions in histidine biosynthesis from PRPP; converts 1-(5-phosphoribosyl)-AMP to 1-(5-phosphoribosyl)-5-[(5- phosphoribosylamino)methylideneamino]imidazole-4- carboxyamide during the histidine biosynthesis pathway; binds zinc and magnesium; forms homodimers
PFLU0387	0.579727	-0.239148	R	POORLY CHARACTERIZED	Product: putative ubiquinone biosynthesis-like protein
PFLU0388	0.703028	-0.0899053	S	POORLY CHARACTERIZED	Product: hypothetical protein
PFLU0389	0.275818	-0.381677	H	METABOLISM	Gene: ubiE; Product: ubiquinone/menaquinone biosynthesis methyltransferase; Note: Catalyzes the carbon methylation reaction in the biosynthesis of ubiquinone
PFLU0390	0.366376	0.978898	S	POORLY CHARACTERIZED	Product: hypothetical protein
PFLU0391	-0.30286	0.103661	S	POORLY CHARACTERIZED	Gene: phaI; Product: putative polyhydroxyalkanoate biosynthesis-like protein
PFLU0392	-0.160778	0.515249	S	POORLY CHARACTERIZED	Gene: algP2; Product: transcriptional regulatory protein
PFLU0393	-0.318222	-0.148679	K	INFORMATION STORAGE AND PROCESSING	Product: TetR family transcriptional regulator
PFLU0394	-0.366512	-0.518425	I	METABOLISM	Gene: phaC; Product: poly(3-hydroxyalkanoate) polymerase 2
PFLU0395	0.223893	0.214919	E	METABOLISM	Gene: phaB; Product: poly(3-hydroxyalkanoate) depolymerase
PFLU0396	0.0159576	0.120243	I	METABOLISM	Gene: phaA; Product: poly(3-hydroxyalkanoate) polymerase 1
PFLU0397	-0.205058	-0.489476	S	POORLY CHARACTERIZED	Product: hypothetical protein
PFLU0398	-0.14888	-0.204242	O	CELLULAR PROCESSES AND SIGNALING	Gene: hslU; Product: ATP-dependent protease ATP-binding subunit HslU; Note: heat shock protein involved in degradation of misfolded proteins
PFLU0399	-0.116035	-0.423434	O	CELLULAR PROCESSES AND SIGNALING	Gene: hslV; Product: ATP-dependent protease peptidase subunit; Note: heat shock protein involved in degradation of misfolded proteins
PFLU0400	0.0954442	-0.176229	D	CELLULAR PROCESSES AND SIGNALING	Product: hypothetical protein
PFLU0401	0.0299402	-0.184822	J	INFORMATION STORAGE AND PROCESSING	Gene: argS; Product: arginyl-tRNA synthetase; Note: catalyzes a two-step reaction, first charging an arginine molecule by linking its carboxyl group to the alpha-phosphate of ATP, followed by transfer of the aminoacyl-adenylate to its tRNA; class-I aminoacyl-tRNA synthetase
PFLU0402	0.242675	-0.13213	L	INFORMATION STORAGE AND PROCESSING	Gene: priA; Product: primosome assembly protein PriA; Note: binding of PriA to forked DNA starts the assembly of the primosome, also possesses 3'-5' helicase activity
PFLU0403	0.283866	-0.239844	J	INFORMATION STORAGE AND PROCESSING	Gene: rpmE; Product: 50S ribosomal protein L31
PFLU0404	0.450863	-0.10596	L	INFORMATION STORAGE AND PROCESSING	Product: putative nuclease
PFLU0405	-0.24111	0.13799	C	METABOLISM	Product: putative NADP-dependent malic enzyme
PFLU0406	0.260311	-0.237615	M	CELLULAR PROCESSES AND SIGNALING	Product: putative penicillin-binding protein 1A
PFLU0408	0.0606453	-0.287526	NU	CELLULAR PROCESSES AND SIGNALING	Product: putative fimbriae biogenesis-like protein
PFLU0409	0.208772	-0.742554	NU	CELLULAR PROCESSES AND SIGNALING	Product: putative fimbriae biogenesis-related fusion protein; Note: N-terminus similar to Pseudomonas syringae PilO and C-terminus similar to Pseudomonas syringae PilP
PFLU0411	0.362039	-0.285453	E	METABOLISM	Gene: aroK; Product: shikimate kinase; Note: catalyzes the formation of shikimate 3-phosphate from shikimate in aromatic amino acid biosynthesis
PFLU0412	-0.0230821	-0.457629	E	METABOLISM	Gene: aroB; Product: 3-dehydroquinate synthase; Note: catalyzes the formation of 3-dehydroquinate from 3-deoxy-arabino-heptulonate 7-phosphate; functions in aromatic amino acid biosynthesis
PFLU0413	-0.256695	-0.304512	S	POORLY CHARACTERIZED	Product: hypothetical protein
PFLU0414	1.07056	1.32133	E	METABOLISM	Gene: gltB; Product: glutamate synthase subunit alpha; Note: catalyzes the formation of glutamate from glutamine and alpha-ketoglutarate
PFLU0415	0.8184	1.10937	ER	METABOLISM	Gene: gltD; Product: glutamate synthase subunit beta; Note: glutamate synthase is composed of subunits alpha and beta; beta subunit is a flavin adenine dinucleotide-NADPH dependent oxidoreductase; provides electrons to the alpha subunit, which binds L-glutamine and 2-oxoglutarate and forms L-glutamate
PFLU0416	0.367171	-0.279475	H	METABOLISM	Gene: hemE; Product: uroporphyrinogen decarboxylase; Note: catalyzes the formation of coproporphyrinogen from uroporphyrinogen III
PFLU0417	1.92438	2.65255	G	METABOLISM	Product: putative transporter-like membrane protein
PFLU0418	0.391499	0.152373	K	INFORMATION STORAGE AND PROCESSING	Product: LysR family transcriptional regulator
PFLU0419	-0.677702	-0.909546	S	POORLY CHARACTERIZED	Product: hypothetical protein
PFLU0420	-0.0096908	-0.46539	IQ	METABOLISM	Gene: fabF; Product: 3-oxoacyl-(acyl carrier protein) synthase II; Note: FabB; beta-ketoacyl-ACP synthase I, KASI; catalyzes a condensation reaction in fatty acid biosynthesis: addition of an acyl acceptor of two carbons from malonyl-ACP; required for the elongation of short-chain unsaturated acyl-ACP
PFLU0421	-0.221813	-0.637505	IQR	METABOLISM	Gene: fabG; Product: 3-ketoacyl-ACP reductase; Note: catalyzes the first of the two reduction steps in the elongation cycle of fatty acid synthesis
PFLU0422	-0.134793	-0.327663	I	METABOLISM	Product: hypothetical protein
PFLU0423	1.95197e-05	-0.744641	IQ	METABOLISM	Product: 3-oxoacyl-(acyl carrier protein) synthase I; Note: FabB; beta-ketoacyl-ACP synthase I, KASI; catalyzes a condensation reaction in fatty acid biosynthesis: addition of an acyl acceptor of two carbons from malonyl-ACP; required for the elongation of short-chain unsaturated acyl-ACP
PFLU0424	0.107572	-0.60864	S	POORLY CHARACTERIZED	Product: putative lipoprotein
PFLU0425	-0.104037	-1.12884	H	METABOLISM	Product: hypothetical protein
PFLU0426	-0.0693919	-0.615031	C	METABOLISM	Product: hypothetical protein
PFLU0427	0.358738	-0.396018	R	POORLY CHARACTERIZED	Product: hypothetical protein
PFLU0428	-0.201167	-0.253908	S	POORLY CHARACTERIZED	Product: hypothetical protein
PFLU0429	0.253771	-0.923929	R	POORLY CHARACTERIZED	Product: hypothetical protein
PFLU0430	0.073538	-0.49597	E	METABOLISM	Product: putative histidine ammonia-lyase
PFLU0433	0.143174	-0.86651	I	METABOLISM	Product: hypothetical protein
PFLU0434	0.196425	-0.549474	S	POORLY CHARACTERIZED	Product: hypothetical protein
PFLU0435	-0.0414088	-0.134753	IQ	METABOLISM	Product: acyl carrier protein; Note: carries the fatty acid chain in fatty acid biosynthesis
PFLU0436	-0.235981	-0.572495	IQ	METABOLISM	Product: putative acyl carrier protein
PFLU0437	0.279089	-0.293636	I	METABOLISM	Product: putative acyltransferase
PFLU0438	0.318282	-0.433562	S	POORLY CHARACTERIZED	Product: hypothetical protein
PFLU0439	-0.918576	-0.63549	D	CELLULAR PROCESSES AND SIGNALING	Product: putative chromosome partitioning ParA-like protein
PFLU0440	0.577016	0.314841	S	POORLY CHARACTERIZED	Product: hypothetical protein
PFLU0441	0.932385	0.488815	OC	CELLULAR PROCESSES AND SIGNALING	Gene: trxC; Product: thioredoxin
PFLU0442	0.289668	-0.145403	S	POORLY CHARACTERIZED	Product: hypothetical protein
PFLU0443	-0.249568	-0.416378	K	INFORMATION STORAGE AND PROCESSING	Product: hypothetical protein
PFLU0444	0.12708	0.0662632	S	POORLY CHARACTERIZED	Product: hypothetical protein
PFLU0445	0.276395	-0.150982	M	CELLULAR PROCESSES AND SIGNALING	Product: potassium efflux protein KefA; Note: small mechanosensitive ion channel (MscS) that opens in response to stretch forces in the membrane lipid bilayer; maintains cell turgor through accumulation and release of potassium; large protein class of MscS
PFLU0446	0.610215	0.000615475	P	METABOLISM	Gene: cvrA; Product: potassium/proton antiporter; Note: the Vibrio parahaemolyticus gene VP2867 was found to be a potassium/proton antiporter; can rapidly extrude potassium against a potassium gradient at alkaline pH when cloned and expressed in Escherichia coli
PFLU0447	0.432079	-0.775019	NT	CELLULAR PROCESSES AND SIGNALING	Product: putative methyl-accepting chemotaxis protein
PFLU0448	-0.00305988	-0.0805338	S	POORLY CHARACTERIZED	Product: hypothetical protein
PFLU0449	-0.0275321	-0.282886	S	POORLY CHARACTERIZED	Product: hypothetical protein
PFLU0450	0.191724	-0.0319445	I	METABOLISM	Product: putative acyl-CoA dehydrogenase
PFLU0451	0.0905963	-0.147942	C	METABOLISM	Gene: putA; Product: trifunctional transcriptional regulator/proline dehydrogenase/pyrroline-5-carboxylate dehydrogenase; Note: proline utilization protein A; multifunctional protein that functions in proline catabolism in the first two enzymatic steps resulting in the conversion of proline to glutamate; in Escherichai coli this protein also self-regulates transcription via a DNA-binding domain a…
PFLU0452	0.917683	0.124331	ER	METABOLISM	Gene: putP; Product: sodium/proline symporter
PFLU0453	-0.0128404	-0.811973	S	POORLY CHARACTERIZED	Product: hypothetical protein
PFLU0454
PFLU0455	-1.99439	-0.742725	E	METABOLISM	Product: putative homocysteine synthase
PFLU0456	0.144864	-0.320284	R	POORLY CHARACTERIZED	Product: hypothetical protein
PFLU0457	-0.472615	0.162116	O	CELLULAR PROCESSES AND SIGNALING	Gene: msrA; Product: methionine sulfoxide reductase A; Note: this stereospecific enzymes reduces the S isomer of methionine sulfoxide while MsrB reduces the R form; provides protection against oxidative stress
PFLU0458	0.274427	-0.258013	T	CELLULAR PROCESSES AND SIGNALING	Product: hypothetical protein
PFLU0459	1.28107	1.25597	C	METABOLISM	Gene: aceF; Product: dihydrolipoamide acetyltransferase
PFLU0460	1.38175	1.29338	C	METABOLISM	Gene: aceE; Product: pyruvate dehydrogenase subunit E1; Note: E1 component; part of pyruvate dehydrogenase; forms a complex with DlaT and LpdC
PFLU0461	-0.0179097	-0.333581	OT	CELLULAR PROCESSES AND SIGNALING	Product: bifunctional glutamine-synthetase adenylyltransferase/deadenyltransferase; Note: catalyzes the ATP-dependent addition of AMP to a subunit of glutamine synthetase; also catalyzes the reverse reaction - deadenylation; adenylation/deadenylation of glutamine synthetase subunits is important for the regulation of this enzyme
PFLU0462	0.16072	0.00718016	M	CELLULAR PROCESSES AND SIGNALING	Gene: rfaF; Product: ADP-heptose--LPS heptosyltransferase II
PFLU0463	0.302946	-0.245919	M	CELLULAR PROCESSES AND SIGNALING	Gene: rfaC; Product: lipopolysaccharide heptosyltransferase-1
PFLU0464	0.236578	-0.155357	M	CELLULAR PROCESSES AND SIGNALING	Gene: rfaG; Product: lipopolysaccharide core biosynthesis protein
PFLU0465	0.361511	-0.193122	S	POORLY CHARACTERIZED	Gene: rfaP; Product: lipopolysaccharide core biosynthesis protein
PFLU0466	0.438837	-0.342701	S	POORLY CHARACTERIZED	Product: putative lipopolysaccharide core biosynthesis protein
PFLU0467	0.293544	-0.327785	S	POORLY CHARACTERIZED	Product: putative lipopolysaccharide biosynthesis-like protein
PFLU0468	0.271039	-0.194124	S	POORLY CHARACTERIZED	Product: hypothetical protein
PFLU0469
PFLU0471
PFLU0472	-1.97975	-1.95499	S	POORLY CHARACTERIZED	Product: putative lipoprotein
PFLU0473	-1.08324	-1.20782	P	METABOLISM	Product: putative TonB-dependent exported protein
PFLU0474	-0.00549215	-0.481521	S	POORLY CHARACTERIZED	Product: hypothetical protein
PFLU0475	0.0786016	-0.201312	O	CELLULAR PROCESSES AND SIGNALING	Product: putative carbamoyltransferase
PFLU0476	0.435212	-0.0563201	S	POORLY CHARACTERIZED	Product: hypothetical protein
PFLU0477	0.512949	-0.317981	S	POORLY CHARACTERIZED	Product: putative deacetylase
PFLU0478	0.207127	-0.271976	M	CELLULAR PROCESSES AND SIGNALING	Product: putative glycosyl transferase
PFLU0479	-0.0219812	-0.285165	R	POORLY CHARACTERIZED	Product: putative glycosyl transferase
PFLU0480	0.259243	-0.328265	M	CELLULAR PROCESSES AND SIGNALING	Product: hypothetical protein
PFLU0481	0.0534073	-0.259038	V	CELLULAR PROCESSES AND SIGNALING	Gene: msbA; Product: lipid A export ATP-binding/permease
PFLU0482	-0.0249893	-0.277317	M	CELLULAR PROCESSES AND SIGNALING	Gene: hldE; Product: bifunctional heptose 7-phosphate kinase/heptose 1-phosphate adenyltransferase; Note: catalyzes the phosphorylation of D-glycero-D-manno-heptose 7-phosphate to form D,D-heptose-1,7-bisphosphate and catalyzes transfer of ADP to D-glycero-D-manno-heptose 1-phosphate forming ADP-D,D-heptose
PFLU0483	-0.0165312	-0.191797	MG	CELLULAR PROCESSES AND SIGNALING	Product: putative lipopolysaccharide biosynthesis-related epimerase/dehydratase
PFLU0485	0.154202	-0.183882	S	POORLY CHARACTERIZED	Product: hypothetical protein
PFLU0486	-0.0840321	-0.368246	C	METABOLISM	Product: putative oxidoreductase
PFLU0487	0.12701	-0.158341	C	METABOLISM	Product: hypothetical protein
PFLU0488	0.269062	0.414645	P	METABOLISM	Gene: qacE; Product: quaternary ammonium compound-resistance protein
PFLU0489	0.0783316	-0.0145191	K	INFORMATION STORAGE AND PROCESSING	Product: LysR family transcriptional regulator
PFLU0490	0.353701	0.0132587	M	CELLULAR PROCESSES AND SIGNALING	Gene: kdtA; Product: 3-deoxy-D-manno-octulosonic-acid transferase; Note: catalyzes the transfer of 2-keto-3-deoxy-D-manno-octulosonic acid to lipid A
PFLU0491	-0.0874055	-0.260951	MU	CELLULAR PROCESSES AND SIGNALING	Product: hypothetical protein
PFLU0492	0.985253	1.85672	H	METABOLISM	Gene: thiC; Product: thiamine biosynthesis protein ThiC; Note: required for the synthesis of the hydromethylpyrimidine moiety of thiamine
PFLU0493	1.1426	1.50232	F	METABOLISM	Product: putative membrane transporter-like permease
PFLU0494	0.417533	-0.645518	S	POORLY CHARACTERIZED	Product: putative lipoprotein
PFLU0495	-0.49657	-0.458851	LR	INFORMATION STORAGE AND PROCESSING	Product: hypothetical protein
PFLU0496	0.0405412	-0.625759	S	POORLY CHARACTERIZED	Product: hypothetical protein
PFLU0497	0.301021	-0.0232485	R	POORLY CHARACTERIZED	Product: putative phosphoesterase
PFLU0498	0.115135	-0.364406	R	POORLY CHARACTERIZED	Product: hypothetical protein
PFLU0499	-0.323429	-0.466962	L	INFORMATION STORAGE AND PROCESSING	Gene: parE; Product: DNA topoisomerase IV subunit B; Note: decatenates newly replicated chromosomal DNA and relaxes positive and negative DNA supercoiling
PFLU0500	-0.00164917	-0.520188	S	POORLY CHARACTERIZED	Product: hypothetical protein
PFLU0501	-0.357332	-0.414657	L	INFORMATION STORAGE AND PROCESSING	Gene: parC; Product: DNA topoisomerase IV subunit A; Note: decatenates newly replicated chromosomal DNA and relaxes positive and negative DNA supercoiling
PFLU0502	0.252498	0.0702439	S	POORLY CHARACTERIZED	Product: putative lipoprotein
PFLU0503	0.169688	-0.200281	R	POORLY CHARACTERIZED	Product: hypothetical protein
PFLU0504	0.216048	-0.202597	E	METABOLISM	Product: putative phosphatase
PFLU0505	-0.152476	-0.113084	I	METABOLISM	Gene: psd; Product: phosphatidylserine decarboxylase; Note: catalyzes the decarboxylation of phosphatidyl-L-serine to phosphatidylethanoleamine
PFLU0506	-0.102519	-0.218334	P	METABOLISM	Gene: rhdA; Product: thiosulfate sulfurtransferase
PFLU0507	0.68317	0.115814	S	POORLY CHARACTERIZED	Product: hypothetical protein
PFLU0508	-0.0370923	-0.558189	N	CELLULAR PROCESSES AND SIGNALING	Gene: motA; Product: flagellar motor protein MotA; Note: With MotB forms the ion channels that couple flagellar rotation to proton/sodium motive force across the membrane and forms the stator elements of the rotary flagellar machine
PFLU0509	-0.0958645	-0.761449	N	CELLULAR PROCESSES AND SIGNALING	Gene: motB; Product: flagellar motor protein MotB; Note: with MotA forms the ion channels that couple flagellar rotation to proton/sodium motive force across the membrane and forms the stator elements of the rotary flagellar machine
PFLU0510	1.12795	0.689763	S	POORLY CHARACTERIZED	Product: hypothetical protein
PFLU0511	0.245986	-0.361034	R	POORLY CHARACTERIZED	Product: ribosome-associated GTPase; Note: EngC; RsgA; CpgA; circularly permuted GTPase; ribosome small subunit-dependent GTPase A; has the pattern G4-G1-G3 as opposed to other GTPases; interacts strongly with 30S ribosome which stimulates GTPase activity
PFLU0512	0.0238447	-0.278855	A	INFORMATION STORAGE AND PROCESSING	Gene: orn; Product: oligoribonuclease; Note: 3'-5' exoribonuclease specific for small oligoribonuclotides
PFLU0513	0.348567	-0.647477	S	POORLY CHARACTERIZED	Product: hypothetical protein
PFLU0514	-0.375642	-0.445372	C	METABOLISM	Product: putative iron-sulfur binding protein
PFLU0515	-0.0258934	-0.327795	G	METABOLISM	Product: hypothetical protein; Note: similarity to the Pseudomonas syringae database match is limited to the C-terminal region of the latter
PFLU0516	-0.135414	-0.217639	R	POORLY CHARACTERIZED	Product: hypothetical protein
PFLU0517	0.328381	-0.236523	M	CELLULAR PROCESSES AND SIGNALING	Gene: amiC; Product: N-acetylmuramoyl-l-alanine amidase
PFLU0518	0.160566	-0.283398	L	INFORMATION STORAGE AND PROCESSING	Gene: mutL; Product: DNA mismatch repair protein; Note: This protein is involved in the repair of mismatches in DNA. It is required for dam-dependent methyl-directed DNA mismatch repair. Promotes the formation of a stable complex between two or more DNA-binding proteins in an ATP-dependent manner without itself being part of a final effector complex
PFLU0519	0.280344	-0.279895	J	INFORMATION STORAGE AND PROCESSING	Gene: miaA; Product: tRNA delta(2)-isopentenylpyrophosphate transferase; Note: IPP transferase; isopentenyltransferase; involved in tRNA modification; in Escherichia coli this enzyme catalyzes the addition of a delta2-isopentenyl group from dimethylallyl diphosphate to the N6-nitrogen of adenosine adjacent to the anticodon of tRNA species that read codons starting with uracil; further tRNA modifi…
PFLU0520
PFLU0521	-0.763735	-1.05689	R	POORLY CHARACTERIZED	Gene: hflX; Product: GTP-binding protein HflX
PFLU0522	-0.00207855	-0.183054	O	CELLULAR PROCESSES AND SIGNALING	Product: putative phage-like protein
PFLU0523	-0.00915684	-0.211267	O	CELLULAR PROCESSES AND SIGNALING	Product: putative phage-like protein
PFLU0524	0.258933	-0.115296	E	METABOLISM	Gene: hisZ; Product: ATP phosphoribosyltransferase regulatory subunit; Note: May allow the feedback regulation of ATP phosphoribosyltransferase activity by histidine
PFLU0525	-0.167015	-0.371228	F	METABOLISM	Gene: purA; Product: adenylosuccinate synthetase; Note: catalyzes the formation of N6-(1,2,-dicarboxyethyl)-AMP from L-aspartate, inosine monophosphate and GTP in AMP biosynthesis
PFLU0526	-1.0505	-0.519479	NT	CELLULAR PROCESSES AND SIGNALING	Product: putative methyl-accepting chemotaxis protein
PFLU0527	-0.0213338	-0.361849	P	METABOLISM	Gene: fbpB; Product: iron(III)-transporter permease
PFLU0528	-0.40692	-0.358846	P	METABOLISM	Product: putative iron-binding periplasmic protein
PFLU0530	-0.110302	-0.263044	K	INFORMATION STORAGE AND PROCESSING	Gene: rnr; Product: ribonuclease R
PFLU0531	-0.145317	-0.364723	J	INFORMATION STORAGE AND PROCESSING	Gene: rlmB; Product: 23s rRNA (guanosine-2'-o-)-methyltransferase
PFLU0533	-0.202622	-0.232651	J	INFORMATION STORAGE AND PROCESSING	Gene: rpsF; Product: 30S ribosomal protein S6; Note: binds cooperatively with S18 to the S15-16S complex, allowing platform assembly to continue with S11 and S21
PFLU0534	-0.261716	-0.54339	J	INFORMATION STORAGE AND PROCESSING	Gene: rpsR; Product: 30S ribosomal protein S18; Note: binds as a heterodimer with protein S6 to the central domain of the 16S rRNA; helps stabilize the platform of the 30S subunit
PFLU0535	-0.279978	-0.722045	S	POORLY CHARACTERIZED	Product: hypothetical protein
PFLU0536	-0.350984	-0.71141	J	INFORMATION STORAGE AND PROCESSING	Gene: rplI; Product: 50S ribosomal protein L9; Note: in Escherichia coli this protein is wrapped around the base of the L1 stalk
PFLU0537	0.0494431	-0.275634	L	INFORMATION STORAGE AND PROCESSING	Gene: dnaB; Product: replicative DNA helicase; Note: unwinds double stranded DNA
PFLU0538	0.15648	-0.119516	C	METABOLISM	Product: hypothetical protein
PFLU0539	-0.929584	-1.31975	S	POORLY CHARACTERIZED	Product: hypothetical protein
PFLU0540	-0.991722	-1.12159	S	POORLY CHARACTERIZED	Product: hypothetical protein
PFLU0541	-0.334173	-0.674077	S	POORLY CHARACTERIZED	Product: hypothetical protein
PFLU0542	0.350946	-0.053966	S	POORLY CHARACTERIZED	Product: hypothetical protein
PFLU0543	0.0797891	-0.353783	E	METABOLISM	Product: hypothetical protein
PFLU0545	-0.848362	-0.475376	C	METABOLISM	Gene: azu; Product: azurin
PFLU0546	-0.400867	-0.262326	H	METABOLISM	Gene: nadE; Product: NAD synthetase; Note: catalyzes the formation of nicotinamide adenine dinucleotide (NAD) from nicotinic acid adenine dinucleotide (NAAD) using either ammonia or glutamine as the amide donor and ATP; ammonia-utilizing enzymes include the ones from Bacillus and Escherichia coli while glutamine-utilizing enzymes include the Mycobacterial one; forms homodimers
PFLU0547	0.206264	-0.380138	H	METABOLISM	Gene: pncB; Product: nicotinate phosphoribosyltransferase; Note: catalyzes the formation of nictonate and 5-phospho-alpha-D-ribose 1-diphosphate from nicotinate D-ribonucleotide and diphosphate
PFLU0548	0.343688	0.224102	K	INFORMATION STORAGE AND PROCESSING	Product: LysR family transcriptional regulator
PFLU0549	1.21878	0.156229	C	METABOLISM	Product: putative dehydrogenase
PFLU0550	1.55364	0.212761	E	METABOLISM	Product: putative oxidoreductase
PFLU0551	0.736461	1.07328	E	METABOLISM	Gene: livJ2; Product: putative branched amino acid ABC transporter substrate-binding protein
PFLU0553	0.936618	0.354406	E	METABOLISM	Gene: livH2; Product: high-affinity branched-chain amino acid transporter permease
PFLU0554	1.05916	0.544932	E	METABOLISM	Gene: livM2; Product: high-affinity branched-chain amino acid transporter permease
PFLU0555	0.998842	0.071848	E	METABOLISM	Gene: livG2; Product: high-affinity branched-chain amino acid transport ATP-binding protein
PFLU0556	0.899777	0.642212	E	METABOLISM	Gene: livF2; Product: high-affinity branched-chain amino acid transport ATP-binding protein
PFLU0557	-0.294937	-0.273327	R	POORLY CHARACTERIZED	Product: putative amino acid oxidase
PFLU0558	-0.192784	-0.29488	P	METABOLISM	Product: putative cation transporter-like membrane protein
PFLU0559	0.188545	-0.155726	G	METABOLISM	Product: putative epimerase
PFLU0560
PFLU0561
PFLU0562
PFLU0563
PFLU0564
PFLU0565	0.214388	-0.138304	K	INFORMATION STORAGE AND PROCESSING	Product: TetR family transcriptional regulator
PFLU0566
PFLU0567	-0.598189	-0.397272	M	CELLULAR PROCESSES AND SIGNALING	Product: hypothetical protein
PFLU0568	1.80358	5.38428	P	METABOLISM	Product: putative bacterioferritin
PFLU0569	-0.893522	-0.81199	R	POORLY CHARACTERIZED	Gene: lipA; Product: lipase
PFLU0570	-1.99142	-0.788993	S	POORLY CHARACTERIZED	Product: hypothetical protein
PFLU0571	0.365973	0.152493	K	INFORMATION STORAGE AND PROCESSING	Product: AraC family transcriptional regulator
PFLU0572	-0.859942	-0.178874	S	POORLY CHARACTERIZED	Gene: psiF; Product: phosphate starvation-inducible protein
PFLU0573	0.152373	-0.0715099	R	POORLY CHARACTERIZED	Product: hypothetical protein
PFLU0574	0.0480629	-0.313018	O	CELLULAR PROCESSES AND SIGNALING	Product: putative chaperone/heat shock protein
PFLU0575	0.30961	0.434441	O	CELLULAR PROCESSES AND SIGNALING	Gene: cbpA; Product: curved DNA-binding protein
PFLU0576	0.534531	0.0668739	S	POORLY CHARACTERIZED	Product: hypothetical protein
PFLU0577	0.212219	-0.0954175	S	POORLY CHARACTERIZED	Product: hypothetical protein
PFLU0578	0.0415485	-0.0905167	E	METABOLISM	Gene: ureC; Product: urease subunit alpha; Note: ureases catalyze the hydrolysis of urea into ammonia and carbon dioxide; in Helicobacter pylori the ammonia released plays a key role in bacterial survival by neutralizing acids when colonizing the gastric mucosa; the holoenzyme is composed of 3 ureC (alpha) and 3 ureAB (gamma/beta) subunits
PFLU0579	0.163045	0.148669	E	METABOLISM	Gene: ureB; Product: urease subunit beta; Note: ureases catalyze the hydrolysis of urea into ammonia and carbon dioxide; in Helicobacter pylori and Yersinia enterocolitica the ammonia released plays a key role in bacterial survival by neutralizing acids when colonizing the gastric mucosa; the holoenzyme is composed of 3 UreC (alpha) and 3 UreAB (gamma/beta); in Brucella suis the urease encoded by…
PFLU0580	0.208645	0.0758777	S	POORLY CHARACTERIZED	Product: putative acetyltransferase
PFLU0581	0.122485	-0.169861	M	CELLULAR PROCESSES AND SIGNALING	Product: putative acetyltransferase
PFLU0582	0.0995831	-0.163722	E	METABOLISM	Gene: ureA; Product: urease subunit gamma; Note: UreA, with UreB and UreC catalyzes the hydrolysis of urea into ammonia and carbon dioxide; nickel metalloenzyme; accessory proteins UreD, UreE, UreF, and UreG are necessary for assembly of the metallocenter
PFLU0583	0.455122	-0.221885	O	CELLULAR PROCESSES AND SIGNALING	Product: putative uerase accessory protein
PFLU0584	-0.227461	-0.163822	E	METABOLISM	Product: putative amina acid ABC transporter ATP-binding protein
PFLU0585	-0.0272132	-0.596986	R	POORLY CHARACTERIZED	Product: amino acid ABC transporter ATP-binding protein
PFLU0586
PFLU0587
PFLU0588	0.0110929	-0.626125	E	METABOLISM	Product: putative amino acid ABC transporter substrate-binding protein
PFLU0589	0.107953	0.00682036	S	POORLY CHARACTERIZED	Product: hypothetical protein
PFLU0590	-0.669496	-0.868801	P	METABOLISM	Product: putative iron ABC transporter permease
PFLU0591	-1.27814	-0.664847	P	METABOLISM	Product: putative iron ABC transporter periplasmic substrate-binding protein
PFLU0592	-1.27702	-0.80781	PH	METABOLISM	Product: putative iron ABC transporter ATP-binding protein
PFLU0593	-1.29072	-0.832722	P	METABOLISM	Product: putative TonB-dependent membrane receptor
PFLU0594	0.267452	-0.0472225	S	POORLY CHARACTERIZED	Product: hypothetical protein
PFLU0595	0.900231	-0.38775	P	METABOLISM	Product: hypothetical protein
PFLU0596	0.733022	-0.368935	S	POORLY CHARACTERIZED	Product: hypothetical protein
PFLU0597	0.420411	-0.676432	S	POORLY CHARACTERIZED	Product: hypothetical protein
PFLU0598	0.843384	-0.70157	S	POORLY CHARACTERIZED	Product: hypothetical protein
PFLU0601	-0.372569	-0.647551	S	POORLY CHARACTERIZED	Product: hypothetical protein
PFLU0602	0.270019	-0.0282291	H	METABOLISM	Gene: cobK; Product: cobalt-precorrin-6x reductase; Note: CobK/CbiJ; there are 2 pathways for cobalamin (vitamin B12) production, one aerobic (ex. P. denitrificans), the other anaerobic (ex. S. typhimurium); the CobK/CbiJ perform similar reactions in both; the anaerobic pathway includes the use of a chelated cobalt ion in order for ring contraction to occur; CobK thus converts precorrin 6 into di…
PFLU0603	0.420369	-0.131141	H	METABOLISM	Gene: cobL; Product: precorrin-6Y C(5,15)-methyltransferase; Note: [decarboxylating]
PFLU0604	0.473509	-0.151003	P	METABOLISM	Product: putative cobalamin biosynthesis protein
PFLU0605	0.444622	-0.0379477	H	METABOLISM	Gene: cobH; Product: precorrin-8X methylmutase; Note: catalyzes the interconversion of precorrin-8X and hydrogenobyrinate
PFLU0606	0.34458	-0.288284	H	METABOLISM	Gene: cobI; Product: precorrin-2 C(20)-methyltransferase; Note: catalyzes the formation of precorrin-3 from precorrin-2
PFLU0607	0.471075	-0.197198	H	METABOLISM	Product: putative precorrin-3B C17-methyltransferase, cobalamin biosynthesis protein
PFLU0608	-0.0878795	-0.886963	S	POORLY CHARACTERIZED	Product: hypothetical protein
PFLU0609	0.206585	-0.400869	U	CELLULAR PROCESSES AND SIGNALING	Product: hypothetical protein
PFLU0610	-0.360455	-0.816572	T	CELLULAR PROCESSES AND SIGNALING	Product: putative sensor kinase/response regulator fusion protein
PFLU0611	-0.125187	-0.45455	F	METABOLISM	Gene: purD; Product: phosphoribosylamine--glycine ligase; Note: catalyzes the formation of N(1)-(5-phospho-D-ribosyl)glycinamide from 5-phospho-D-ribosylamine and glycine in purine biosynthesis
PFLU0612	-0.153639	-0.288355	F	METABOLISM	Gene: purH; Product: bifunctional phosphoribosylaminoimidazolecarboxamide formyltransferase/IMP cyclohydrolase; Note: involved in de novo purine biosynthesis
PFLU0613	0.0103309	-0.180959	KL	INFORMATION STORAGE AND PROCESSING	Gene: fis; Product: DNA-binding protein Fis; Note: Stimulates excision of phage lambda; affects Mu development; acts as an activator of rRNA and iRNA transcription
PFLU0614	0.277472	-0.197604	J	INFORMATION STORAGE AND PROCESSING	Gene: dusB; Product: tRNA-dihydrouridine synthase B
PFLU0615	0.412072	-0.219674	S	POORLY CHARACTERIZED	Product: hypothetical protein
PFLU0616	0.167203	-0.471775	J	INFORMATION STORAGE AND PROCESSING	Gene: prmA; Product: ribosomal protein L11 methyltransferase; Note: methylates ribosomal protein L11 at multiple amino acid positions; mutations of these genes in Escherichia coli or Thermus thermophilus has no apparent phenotype
PFLU0617	-0.222449	-0.454029	I	METABOLISM	Gene: accC; Product: acetyl-CoA carboxylase biotin carboxylase subunit; Note: an AccC homodimer forms the biotin carboxylase subunit of the acetyl CoA carboxylase, an enzyme that catalyzes the formation of malonyl-CoA, which in turn controls the rate of fatty acid metabolism
PFLU0618	-0.190886	-0.361355	I	METABOLISM	Gene: accB; Product: acetyl-CoA carboxylase biotin carboxyl carrier protein subunit; Note: composes the biotin carboxyl carrier protein subunit of the acetyl-CoA carboxylase complex, the enzyme that catalyzes the carboxylation of acetyl-CoA to malonyl-CoA, which in turn controls the rate of fatty acid metabolism
PFLU0619	0.843269	0.420132	E	METABOLISM	Gene: yqhS; Product: 3-dehydroquinate dehydratase; Note: catalyzes the formation of 3-dehydroshikimate from 3-dehydroquinate in chorismate biosynthesis
PFLU0620
PFLU0621	0.436727	-0.018406	T	CELLULAR PROCESSES AND SIGNALING	Product: putative GGDEF domain response regulator
PFLU0623	-0.493895	-0.320878	S	POORLY CHARACTERIZED	Product: hypothetical protein
PFLU0624	-0.277224	-0.219647	I	METABOLISM	Product: hypothetical protein
PFLU0625	0.505995	0.197596	J	INFORMATION STORAGE AND PROCESSING	Product: translation initiation factor Sui1; Note: involved in start site selection during the initiation of translation
PFLU0626	0.101856	-0.161563	E	METABOLISM	Gene: speA; Product: arginine decarboxylase; Note: catalyzes the formation of agmatine from arginine in putrescine and spermidine biosynthesis
PFLU0627	0.361382	-0.158587	I	METABOLISM	Product: putative hydrolase
PFLU0628	0.40504	-0.101276	V	CELLULAR PROCESSES AND SIGNALING	Gene: dinF; Product: DNA-damage-inducible protein F
PFLU0629	-0.573892	-0.893964	R	POORLY CHARACTERIZED	Product: putative lipoprotein
PFLU0630	-0.474231	-0.209851	S	POORLY CHARACTERIZED	Product: hypothetical protein
PFLU0631	-0.21986	-0.469352	M	CELLULAR PROCESSES AND SIGNALING	Product: penicillin-binding protein 1C; Note: penicillin-insensitive transglycosylase/transpeptidase
PFLU0632	0.375574	0.237027	R	POORLY CHARACTERIZED	Product: hypothetical protein
PFLU0633	0.411232	0.325744	S	POORLY CHARACTERIZED	Product: putative methyltransferase
PFLU0634	0.318504	0.550211	S	POORLY CHARACTERIZED	Product: putative lipoprotein
PFLU0635	0.222659	0.13549	S	POORLY CHARACTERIZED	Product: putative lipoprotein
PFLU0636	-0.168334	-0.0914263	S	POORLY CHARACTERIZED	Product: hypothetical protein
PFLU0637	-0.213011	0.030416	T	CELLULAR PROCESSES AND SIGNALING	Product: putative two-component system sensor kinase
PFLU0638
PFLU0639	0.42175	0.225999	OU	CELLULAR PROCESSES AND SIGNALING	Product: hypothetical protein
PFLU0640	-0.581486	-0.0926186	TK	CELLULAR PROCESSES AND SIGNALING	Product: putative two-component system response regulator
PFLU0641	-0.680751	-0.228951	S	POORLY CHARACTERIZED	Product: hypothetical protein
PFLU0642	-0.66158	-0.159126	U	CELLULAR PROCESSES AND SIGNALING	Product: putative lipoprotein
PFLU0643	-0.295391	-0.781719	U	CELLULAR PROCESSES AND SIGNALING	Product: hypothetical protein
PFLU0644	-0.372309	-1.01671	U	CELLULAR PROCESSES AND SIGNALING	Product: hypothetical protein
PFLU0645	-0.882135	-0.600324	U	CELLULAR PROCESSES AND SIGNALING	Product: putative type II secretion system protein
PFLU0646	-0.364698	-0.0200275	U	CELLULAR PROCESSES AND SIGNALING	Product: hypothetical protein
PFLU0647	-0.0161319	-0.44346	U	CELLULAR PROCESSES AND SIGNALING	Product: putative type II secretion system protein
PFLU0648	-0.840897	-0.237552	U	CELLULAR PROCESSES AND SIGNALING	Product: hypothetical protein
PFLU0649	-0.30096	-0.272424	U	CELLULAR PROCESSES AND SIGNALING	Product: hypothetical protein
PFLU0650	-0.0352474	-1.88263	T	CELLULAR PROCESSES AND SIGNALING	Product: putative response regulator
PFLU0651	-0.190961	0.190623	U	CELLULAR PROCESSES AND SIGNALING	Product: hypothetical protein
PFLU0652	-0.14655	0.0353822	S	POORLY CHARACTERIZED	Product: putative lipoprotein
PFLU0653	-0.240105	0.380989	I	METABOLISM	Product: hypothetical protein
PFLU0654	-0.344473	0.0447296	IQR	METABOLISM	Gene: fabG; Product: 3-ketoacyl-ACP reductase; Note: Catalyzes the first of the two reduction steps in the elongation cycle of fatty acid synthesis
PFLU0655	-0.468354	0.200415	I	METABOLISM	Product: acetyl-CoA acetyltransferase; Note: Catalyzes the synthesis of acetoacetyl coenzyme A from two molecules of acetyl coenzyme A. It can also act as a thiolase, catalyzing the reverse reaction and generating two-carbon units from the four-carbon product of fatty acid oxidation
PFLU0656	0.202943	0.203172	TD	CELLULAR PROCESSES AND SIGNALING	Product: hypothetical protein
PFLU0657	0.218944	-0.302114	K	INFORMATION STORAGE AND PROCESSING	Gene: cueR; Product: HTH-type copper-efflux MerR family transcriptional regulator
PFLU0658	0.291706	-0.45474	P	METABOLISM	Gene: copA; Product: copper-transporting P-type ATPase
PFLU0659	-0.0475966	-0.0831897	S	POORLY CHARACTERIZED	Product: hypothetical protein
PFLU0660	0.670353	-0.232989	P	METABOLISM	Product: putative substrate-binding periplasmic protein
PFLU0661	0.638225	0.40083	G	METABOLISM	Product: putative transporter-like membrane protein
PFLU0662	-0.285643	0.0679482	S	POORLY CHARACTERIZED	Product: hypothetical protein
PFLU0663	-0.0598238	0.168153	CR	METABOLISM	Product: putative dehydrogenase
PFLU0664	0.193364	0.724659	S	POORLY CHARACTERIZED	Product: hypothetical protein
PFLU0665	0.454042	-0.0109491	K	INFORMATION STORAGE AND PROCESSING	Product: LysR family transcriptional regulator
PFLU0666	0.53706	0.728981	K	INFORMATION STORAGE AND PROCESSING	Product: putative ArsR family regulatory protein
PFLU0667	0.817999	0.675233	F	METABOLISM	Product: adenosine deaminase; Note: catalyzes the formation of inosine from adenosine
PFLU0668	-0.238967	0.0960634	P	METABOLISM	Product: putative calcium/proton antiporter membrane protein
PFLU0669	0.371736	-0.427076	FR	METABOLISM	Product: hydroxydechloroatrazine ethylaminohydrolase; Note: catalyzes the transformation of hydroxyatrazine to N-isopropylammelide and ethylamine in the atrazine degradation pathway.
PFLU0670	-0.581782	-0.0571086	R	POORLY CHARACTERIZED	Product: short chain dehydrogenase
PFLU0671	-0.0567226	-0.20707	S	POORLY CHARACTERIZED	Product: hypothetical protein
PFLU0672	-0.210254	0.0246241	K	INFORMATION STORAGE AND PROCESSING	Product: TetR family transcriptional regulator
PFLU0673	0.217619	-0.285575	F	METABOLISM	Product: putative purine transporter-like permease
PFLU0674	-0.0856062	-0.0520165	K	INFORMATION STORAGE AND PROCESSING	Product: LysR family transcriptional regulator
PFLU0675	-1.14902	-1.10334	H	METABOLISM	Product: beta alanine--pyruvate transaminase; Note: catalyzes the formation of pyruvate and beta-alanine from L-alanine and 3-oxopropanoate
PFLU0676	-1.08527	-0.746396	C	METABOLISM	Gene: mmsA; Product: methylmalonate-semialdehyde dehydrogenase
PFLU0677	0.167598	-0.117879	S	POORLY CHARACTERIZED	Product: putative paraquat-inducible protein; Note: similarity is reduced to the C-terminal region of the to the E.coli entry. Possible duplication with the downstream CDS, PFLU0678
PFLU0678	0.28941	-0.155273	S	POORLY CHARACTERIZED	Product: putative paraquat-inducible protein; Note: similarity is reduced to the C-terminal region of the E.coli entry. Possible duplication with the upstream CDS, PFLU0677
PFLU0679	-0.0375864	-0.270556	R	POORLY CHARACTERIZED	Product: putative paraquat-inducible protein; Note: similarity reduced to the N-terminal region of the E.coli sequence
PFLU0680	-0.161854	-0.416822	S	POORLY CHARACTERIZED	Product: hypothetical protein
PFLU0681	-0.104684	-0.567058	S	POORLY CHARACTERIZED	Product: hypothetical protein
PFLU0682	0.216848	-0.385855	S	POORLY CHARACTERIZED	Product: hypothetical protein
PFLU0683	0.262673	-0.347679	S	POORLY CHARACTERIZED	Product: hypothetical protein
PFLU0684	-0.00105299	-0.354517	R	POORLY CHARACTERIZED	Product: putative ribosomal-protein-alanine acetyltransferase
PFLU0685	-1.13705	0.104279	S	POORLY CHARACTERIZED	Product: hypothetical protein
PFLU0686	0.0102663	-0.703895	P	METABOLISM	Gene: cynT1; Product: carbonic anhydrase
PFLU0687	-0.0160968	-0.398681	S	POORLY CHARACTERIZED	Product: hypothetical protein
PFLU0688	-0.0667378	0.228131	S	POORLY CHARACTERIZED	Product: hypothetical protein
PFLU0689	0.367181	-0.606673	M	CELLULAR PROCESSES AND SIGNALING	Product: putative phosphesterase
PFLU0690	0.161144	0.663874	S	POORLY CHARACTERIZED	Product: hypothetical protein
PFLU0691	2.55768	1.79487	I	METABOLISM	Product: putative fatty acid transporter-like membrane protein
PFLU0692	0.201825	-0.411744	G	METABOLISM	Product: putative major facilitator family membrane protein
PFLU0693	0.214871	0.00496001	E	METABOLISM	Product: hypothetical protein
PFLU0694	0.136765	-0.0810423	S	POORLY CHARACTERIZED	Product: hypothetical protein
PFLU0695	0.200399	-0.762609	GE	METABOLISM	Product: putative gluconate transporter-like membrane protein
PFLU0696	-0.268045	-0.514758	P	METABOLISM	Gene: czcD; Product: cobalt-zinc-cadmium resistance protein
PFLU0697
PFLU0698
PFLU0699	0.196676	0.386097	P	METABOLISM	Gene: czcA; Product: cobalt-zinc-cadmium resistance membrane protein
PFLU0700	0.595258	-0.534615	T	CELLULAR PROCESSES AND SIGNALING	Product: putative two-component system sensor kinase
PFLU0701	0.481319	-1.48555	TK	CELLULAR PROCESSES AND SIGNALING	Gene: czcR; Product: two-component system response regulator
PFLU0702	0.350509	-0.0275918	S	POORLY CHARACTERIZED	Product: hypothetical protein
PFLU0703	-0.314574	-0.73789	S	POORLY CHARACTERIZED	Product: hypothetical protein
PFLU0704	-0.0844789	-0.574382	T	CELLULAR PROCESSES AND SIGNALING	Product: putative chemotaxis protein
PFLU0705	0.421311	-0.443159	K	INFORMATION STORAGE AND PROCESSING	Product: AraC family transcriptional regulator
PFLU0706	0.0622797	-0.0694514	M	CELLULAR PROCESSES AND SIGNALING	Gene: ddl; Product: D-alanyl-alanine synthetase A; Note: D-alanine--D-alanine ligase; DdlA; DdlB; cytoplasmic; catalyzes the formation of D-alanyl-D-alanine from two D-alanines in peptidoglycan synthesis; there are two forms of this enzyme in Escherichia coli
PFLU0707	-0.013251	-0.346575	E	METABOLISM	Product: putative lipoprotein
PFLU0708	-0.226196	-0.230046	S	POORLY CHARACTERIZED	Gene: ropE; Product: putative type III secreted protein
PFLU0709
PFLU0712
PFLU0713	0.54179	0.713145	S	POORLY CHARACTERIZED	Gene: rspP; Product: hypothetical protein; Note: The N-terminal region of this CDS overlaps in 21 residues with the CDS upstream
PFLU0714	0.378496	-0.737114	NU	CELLULAR PROCESSES AND SIGNALING	Gene: rscQAB; Product: putative type III secretion protein; Note: N-terminal identical to the previously sequenced RscQA and C-terminal region identical to RscQB both from Pseudomonas fluorescens
PFLU0715	0.142351	-0.404183	U	CELLULAR PROCESSES AND SIGNALING	Gene: rscR; Product: type III secretion system protein; Note: part of a set of proteins involved in the infection of eukaryotic cells; in plant pathogens involved in the hypersensitivity response
PFLU0716
PFLU0717	0.255347	-0.087783	U	CELLULAR PROCESSES AND SIGNALING	Gene: rscT; Product: putative type III secretion protein
PFLU0718	0.122711	-0.243139	U	CELLULAR PROCESSES AND SIGNALING	Gene: rscU; Product: putative type III secretion protein
PFLU0719
PFLU0720	0.23762	-0.0717161	S	POORLY CHARACTERIZED	Gene: rspT; Product: putative type III secretion lipoprotein
PFLU0721	0.0659958	-0.0936718	NU	CELLULAR PROCESSES AND SIGNALING	Gene: rscC; Product: putative type III secretion protein
PFLU0722
PFLU0723	-0.0983107	-0.393546	S	POORLY CHARACTERIZED	Gene: rspF; Product: hypothetical protein
PFLU0724	0.0543027	-0.154118	S	POORLY CHARACTERIZED	Gene: rspE; Product: putative type III secretion protein
PFLU0725	0.175972	-0.460067	S	POORLY CHARACTERIZED	Gene: rspD; Product: putative type III secretion protein
PFLU0726	0.060852	-0.757299	U	CELLULAR PROCESSES AND SIGNALING	Gene: rscJ; Product: putative type III secretion protein
PFLU0727	-0.22864	-0.489853	S	POORLY CHARACTERIZED	Gene: rspB; Product: putative type III secretion protein
PFLU0728	0.264651	-3.80657	T	CELLULAR PROCESSES AND SIGNALING	Gene: rspR; Product: putative type III secretion system, regulatory protein
PFLU0729	-0.396709	-0.295273	J	INFORMATION STORAGE AND PROCESSING	Product: GTP-dependent nucleic acid-binding protein EngD; Note: translation-associated GTPase; the crystal structure of the Haemophilus influenzae YchF protein showed similarity to the yeast structure (PDB: 1NI3); fluorescence spectroscopy revealed nucleic acid binding; the yeast protein YBR025c interacts with the translation elongation factor eEF1
PFLU0730	0.150741	-0.78862	J	INFORMATION STORAGE AND PROCESSING	Gene: pth; Product: peptidyl-tRNA hydrolase; Note: Enables the recycling of peptidyl-tRNAs produced at termination of translation
PFLU0731	-0.0991257	-0.269601	J	INFORMATION STORAGE AND PROCESSING	Product: 50S ribosomal protein L25/general stress protein Ctc; Note: the Ctc family of proteins consists of two types, one that contains the N-terminal ribosomal protein L25 domain only which in Escherichia coli binds the 5S rRNA while a subset of proteins contain a C-terminal extension that is involved in the stress response
PFLU0732	0.188484	-0.421129	FE	METABOLISM	Gene: prs; Product: ribose-phosphate pyrophosphokinase; Note: catalyzes the formation of 5-phospho-alpha-D-ribose 1-phosphate from D-ribose 5-phosphate and ATP
PFLU0733	0.291662	-0.53358	I	METABOLISM	Gene: ipk; Product: 4-diphosphocytidyl-2-C-methyl-D-erythritol kinase; Note: An essential enzyme in the nonmevalonate pathway of isopentenyl diphosphate and dimethylallyl diphosphate biosynthesis
PFLU0734	0.18258	-0.488361	M	CELLULAR PROCESSES AND SIGNALING	Gene: lolB; Product: outer membrane lipoprotein LolB; Note: Incorporates lipoproteins in the outer membrane after they are released by the LolA protein
PFLU0735	0.0790582	-0.158229	U	CELLULAR PROCESSES AND SIGNALING	Product: hypothetical protein
PFLU0737	0.720425	-0.136375	H	METABOLISM	Gene: hemA; Product: glutamyl-tRNA reductase; Note: catalyzes the formation of glutamate-1-semialdehyde from glutamyl-tRNA(Glu) and NADPH; the second step of the pathway is catalyzed by glutamate-1-semialdehyde aminomutase which results in the formation of 5-aminolevulinic acid; functions in porphyrin (tetrapyrroles) biosynthesis; the crystal structure showed a C-terminal dimerization domain that…
PFLU0738	0.382291	-0.217401	J	INFORMATION STORAGE AND PROCESSING	Gene: prfA; Product: peptide chain release factor 1; Note: recognizes the termination signals UAG and UAA during protein translation a specificity which is dependent on amino acid residues residing in loops of the L-shaped tRNA-like molecule of RF1; this protein is similar to release factor 2
PFLU0739	0.408502	-0.263597	J	INFORMATION STORAGE AND PROCESSING	Gene: hemK; Product: protein methyltransferase
PFLU0740	0.51722	-0.227866	H	METABOLISM	Gene: moeB; Product: molybdopterin biosynthesis protein MoeB; Note: ATP-dependent adenylate transferase, transfers adenyl moiety to the MoeD subunit of molybdopterin synthase
PFLU0741	0.636939	-0.400732	M	CELLULAR PROCESSES AND SIGNALING	Product: glutamate racemase; Note: converts L-glutamate to D-glutamate, a component of peptidoglycan
PFLU0742	-0.0804862	0.773925	S	POORLY CHARACTERIZED	Product: hypothetical protein
PFLU0743	0.650461	0.0339686	S	POORLY CHARACTERIZED	Product: hypothetical protein
PFLU0744	0.778516	-0.175371	S	POORLY CHARACTERIZED	Product: hypothetical protein
PFLU0745	0.547455	0.0295844	M	CELLULAR PROCESSES AND SIGNALING	Product: putative cyclopropane-fatty-acyl-phospholipid synthase
PFLU0746	0.529802	0.714427	S	POORLY CHARACTERIZED	Product: hypothetical protein
PFLU0747	0.61577	-0.228696	R	POORLY CHARACTERIZED	Product: putative oxidoreductase
PFLU0748	0.494458	-0.188599	R	POORLY CHARACTERIZED	Product: putative oxidoreductase
PFLU0749	0.354056	0.0250788	S	POORLY CHARACTERIZED	Product: hypothetical protein
PFLU0750	0.740546	-0.0428926	L	INFORMATION STORAGE AND PROCESSING	Gene: phrB; Product: deoxyribodipyrimidine photo-lyase
PFLU0751	0.717349	-0.243998	K	INFORMATION STORAGE AND PROCESSING	Product: putative MerR family regulatory protein
PFLU0752	0.355516	-0.190211	S	POORLY CHARACTERIZED	Product: hypothetical protein
PFLU0753	0.334599	-0.146034	S	POORLY CHARACTERIZED	Product: hypothetical protein
PFLU0754	0.49122	0.0626844	R	POORLY CHARACTERIZED	Product: hypothetical protein
PFLU0755	0.521885	-0.429088	R	POORLY CHARACTERIZED	Product: hypothetical protein
PFLU0756	0.225628	-0.278895	H	METABOLISM	Gene: hemH; Product: ferrochelatase; Note: protoheme ferro-lyase; catalyzes the insertion of a ferrous ion into protoporphyrin IX to form protoheme; involved in protoheme biosynthesis; in some organisms this protein is membrane-associated while in others it is cytosolic
PFLU0757	-3.34139	-1.55985	P	METABOLISM	Product: putative TonB-dependent exported protein
PFLU0758	0.352226	-0.31191	O	CELLULAR PROCESSES AND SIGNALING	Product: hypothetical protein
PFLU0759	0.0130805	-0.2444	S	POORLY CHARACTERIZED	Product: hypothetical protein
PFLU0760	-0.808926	-0.0122998	EH	METABOLISM	Gene: cysD; Product: sulfate adenylyltransferase subunit 2; Note: with CysN catalyzes the formation of adenylylsulfate from sulfate and ATP
PFLU0761	-0.753934	-0.060043	P	METABOLISM	Gene: cysN; Product: bifunctional sulfate adenylyltransferase subunit 1/adenylylsulfate kinase protein; Note: in Rhizobium meliloti this protein is involved in the synthesis of nodulation factors that are active on the roots of alfalfa; catalyzes formation of activated sulfate intermediate; converts ATP and sulfate to diphosphate and adenylylsulfate and then ATP and adenylyl sulfate to ADP and 3'…
PFLU0762	0.247857	-0.274287	I	METABOLISM	Product: putative acyltransferase
PFLU0763	0.260309	-0.264254	R	POORLY CHARACTERIZED	Gene: pta; Product: phosphate acetyltransferase; Note: catalyzes the synthesis of acetylphosphate or propionylphosphate from acetyl-CoA or propionyl-CoA and inorganic phosphate; when using propionyl-CoA the enzyme is functioning in the anaerobic pathway catabolizing threonine to propionate
PFLU0763A	0.171894	-0.191259	S	POORLY CHARACTERIZED	Product: hypothetical protein
PFLU0764	-0.234174	-0.321312	O	CELLULAR PROCESSES AND SIGNALING	Gene: slyD; Product: peptidyl-prolyl cis-trans isomerase
PFLU0765	0.367169	-0.0756566	J	INFORMATION STORAGE AND PROCESSING	Gene: rpsT; Product: 30S ribosomal protein S20; Note: binds directly to the 16S rRNA and is involved in post-translational inhibition of arginine and ornithine decarboxylase
PFLU0766	0.33864	-0.502133	R	POORLY CHARACTERIZED	Gene: mviN; Product: putative virulence factor
PFLU0767	0.153699	-0.298612	H	METABOLISM	Gene: ribF; Product: bifunctional riboflavin kinase/FMN adenylyltransferase; Note: catalyzes the formation of FMN from riboflavin and the formation of FAD from FMN; in Bacillus the ribC gene has both flavokinase and FAD synthetase activities
PFLU0768	0.27539	-0.104234	J	INFORMATION STORAGE AND PROCESSING	Gene: ileS; Product: isoleucyl-tRNA synthetase; Note: IleRS; catalyzes the formation of isoleucyl-tRNA(Ile) from isoleucine and tRNA(Ile); since isoleucine and other amino acids such as valine are similar, there are additional editing function in this enzyme; one is involved in hydrolysis of activated valine-AMP and the other is involved in deacylation of mischarged Val-tRNA(Ile); there are two a…
PFLU0769	0.398801	-0.190021	MU	CELLULAR PROCESSES AND SIGNALING	Gene: lspA; Product: lipoprotein signal peptidase; Note: lipoprotein signal peptidase; integral membrane protein that removes signal peptides from prolipoproteins during lipoprotein biosynthesis
PFLU0770	0.18154	-0.160889	O	CELLULAR PROCESSES AND SIGNALING	Gene: yaaD; Product: FKBP-type 16 kDa peptidyl-prolyl cis-trans isomerase
PFLU0771	0.0616577	-0.129736	IM	METABOLISM	Gene: ispH; Product: 4-hydroxy-3-methylbut-2-enyl diphosphate reductase; Note: catalyzes the conversion of 1-hydroxy-2-methyl-2-(E)-butenyl 4-diphosphate into isopentenyl diphosphate (IPP) and dimethylallyl diphosphate (DMAPP); functions in the nonmevalonate isoprenoid biosynthesis pathway
PFLU0772
PFLU0773
PFLU0774
PFLU0775
PFLU0776	0.458683	0.0681753	NU	CELLULAR PROCESSES AND SIGNALING	Product: putative type IV pilus-like protein
PFLU0777	0.250819	-0.0616715	E	METABOLISM	Product: putative oxidoreductase
PFLU0778	0.378493	-0.222851	S	POORLY CHARACTERIZED	Product: hypothetical protein
PFLU0779	-0.0451367	-0.380995	R	POORLY CHARACTERIZED	Product: putative lipoprotein
PFLU0780	0.354833	-0.112711	J	INFORMATION STORAGE AND PROCESSING	Gene: rluD; Product: ribosomal large subunit pseudouridine synthase D
PFLU0781	0.440511	-0.264254	S	POORLY CHARACTERIZED	Product: hypothetical protein
PFLU0782	0.0145522	0.0919349	O	CELLULAR PROCESSES AND SIGNALING	Gene: clpB1; Product: chaperone
PFLU0783	-0.576602	-0.576439	C	METABOLISM	Gene: ndh; Product: NADH dehydrogenase II
PFLU0784	-0.188223	-0.426487	S	POORLY CHARACTERIZED	Product: hypothetical protein
PFLU0785	0.213338	-0.169131	S	POORLY CHARACTERIZED	Product: hypothetical protein
PFLU0786	0.0255134	0.123092	S	POORLY CHARACTERIZED	Product: hypothetical protein
PFLU0787	0.255473	0.253717	S	POORLY CHARACTERIZED	Product: hypothetical protein
PFLU0788	0.0906357	-0.146975	S	POORLY CHARACTERIZED	Product: zinc-binding protein
PFLU0789	0.111608	-0.562244	H	METABOLISM	Gene: coaE; Product: dephospho-CoA kinase; Note: catalyzes the phosphorylation of the 3'-hydroxyl group of dephosphocoenzyme A to form coenzyme A; involved in coenzyme A biosynthesis
PFLU0790	0.226705	-0.045344	NOU	CELLULAR PROCESSES AND SIGNALING	Gene: pilD; Product: type IV prepilin-like proteins leader peptide processing enzyme
PFLU0791	0.170011	0.273386	NU	CELLULAR PROCESSES AND SIGNALING	Gene: pilC; Product: type IV fimbrial assembly protein
PFLU0793	-0.102765	-0.590115	NU	CELLULAR PROCESSES AND SIGNALING	Gene: pilA; Product: fimbrial protein
PFLU0794	-0.000717332	-0.549993	S	POORLY CHARACTERIZED	Product: putative pilus biosynthesis-like protein
PFLU0795	0.249496	0.683472	S	POORLY CHARACTERIZED	Product: hypothetical protein
PFLU0796	0.0308791	-0.19804	H	METABOLISM	Gene: nadC; Product: nicotinate-nucleotide pyrophosphorylase; Note: catalyzes the formation of pyridine-2,3-dicarboxylate and 5-phospho-alpha-D-ribose 1-diphosphate from nictinate D-ribonucleotide
PFLU0797	-0.982348	0.485487	S	POORLY CHARACTERIZED	Product: hypothetical protein
PFLU0798	0.0413793	-0.206493	V	CELLULAR PROCESSES AND SIGNALING	Gene: ampD; Product: N-acetyl-anhydromuranmyl-L-alanine amidase
PFLU0799	0.011884	-0.356854	V	CELLULAR PROCESSES AND SIGNALING	Product: putative inner membrane protein
PFLU0800	2.19522	2.43197	NT	CELLULAR PROCESSES AND SIGNALING	Product: putative methyl-accepting chemotaxis protein
PFLU0801	1.19072	0.582534	S	POORLY CHARACTERIZED	Product: hypothetical protein
PFLU0802	0.547455	0.303031	L	INFORMATION STORAGE AND PROCESSING	Product: putative deoxyribonuclease
PFLU0803	0.191169	-0.0816725	K	INFORMATION STORAGE AND PROCESSING	Gene: fruR; Product: DNA-binding transcriptional regulator FruR; Note: binds D-fructose as an inducer; involved in regulation of operons for central pathways of carbon metabolism
PFLU0804	0.249294	0.0644731	G	METABOLISM	Product: putative PTS system multiphosphoryl transfer protein
PFLU0805	0.169339	-0.297064	G	METABOLISM	Gene: fruK; Product: 1-phosphofructokinase
PFLU0806	0.132407	0.063256	G	METABOLISM	Gene: fruA; Product: PTS system fructose-specific transporter subunit IIBC
PFLU0807	0.183409	-0.450571	P	METABOLISM	Product: putative exported alkaline phosphatase
PFLU0808	0.254367	-0.47554	P	METABOLISM	Product: putative transporter-like membrane protein
PFLU0809	1.49531	-5.63274	S	POORLY CHARACTERIZED	Product: hypothetical protein
PFLU0810	-0.322637	-0.707368	S	POORLY CHARACTERIZED	Product: putative protease
PFLU0811	0.152116	-0.508668	E	METABOLISM	Product: putative ornithine decarboxylase
PFLU0812	-0.767124	-0.13104	E	METABOLISM	Gene: opuBA; Product: choline ABC transporter ATP-binding protein
PFLU0813	-0.556145	-0.342324	E	METABOLISM	Product: putative amino acid ABC transporter membrane protein
PFLU0814	-0.793851	-0.274623	M	CELLULAR PROCESSES AND SIGNALING	Product: putative amino acid ABC transporter substrate-binding protein
PFLU0815	-0.708092	-0.0145733	E	METABOLISM	Product: putative amino acid ABC transporter membrane protein
PFLU0816	-0.0253542	-0.631887	J	INFORMATION STORAGE AND PROCESSING	Gene: prfC; Product: peptide chain release factor 3; Note: stimulates the release of release factors 1 and 2 from the ribosome after hydrolysis of the ester bond in peptidyl-tRNA has occurred; GDP/GTP-binding protein
PFLU0817	-0.428757	-0.863893	S	POORLY CHARACTERIZED	Product: hypothetical protein
PFLU0818	-0.509949	-0.164515	S	POORLY CHARACTERIZED	Product: hypothetical protein
PFLU0819	1.6437	2.35798	EP	METABOLISM	Gene: dppF; Product: dipeptide transporter ATP-binding subunit; Note: Part of the ABC transporter complex DppABCDF involved in the transport of dipeptides
PFLU0820	1.73648	1.95571	EP	METABOLISM	Gene: dppD; Product: dipeptide ABC transporter ATP-binding protein
PFLU0821	1.8716	2.05526	EP	METABOLISM	Gene: dppC; Product: dipeptide ABC transporter permease
PFLU0822	1.50835	2.19647	EP	METABOLISM	Gene: dppB; Product: dipeptide ABC transporter permease
PFLU0823	1.95768	3.37537	E	METABOLISM	Gene: dppA1; Product: dipeptide ABC transporter substrate-binding protein
PFLU0824	3.63862	4.46185	S	POORLY CHARACTERIZED	Product: putative outer membrane porin
PFLU0825	2.43338	2.86607	E	METABOLISM	Gene: dppA2; Product: dipeptide ABC transporter substrate-binding protein
PFLU0826	2.37679	3.33977	E	METABOLISM	Gene: dppA3; Product: dipeptide ABC transporter substrate-binding protein
PFLU0827	-0.660134	-0.493265	E	METABOLISM	Gene: dppA4; Product: dipeptide ABC transporter substrate-binding protein
PFLU0828	-0.769053	-0.358989	S	POORLY CHARACTERIZED	Product: hypothetical protein
PFLU0829	0.658094	-0.849678	T	CELLULAR PROCESSES AND SIGNALING	Product: putative two-component system sensor kinase
PFLU0830	0.318034	-1.00293	TK	CELLULAR PROCESSES AND SIGNALING	Product: putative two-component system response regulator
PFLU0831	0.258046	-0.132092	R	POORLY CHARACTERIZED	Product: putative ABC transporter ATP-binding protein
PFLU0832	-0.361432	-0.728445	S	POORLY CHARACTERIZED	Product: hypothetical protein
PFLU0833	0.146126	-0.278684	R	POORLY CHARACTERIZED	Product: hypothetical protein
PFLU0834	0.00774257	-0.333814	J	INFORMATION STORAGE AND PROCESSING	Product: tryptophanyl-tRNA synthetase; Note: catalyzes a two-step reaction, first charging a tryptophan molecule by linking its carboxyl group to the alpha-phosphate of ATP, followed by transfer of the aminoacyl-adenylate to its tRNA
PFLU0835	0.116176	-0.20077	R	POORLY CHARACTERIZED	Product: putative ATPase
PFLU0836	0.798789	1.94102	K	INFORMATION STORAGE AND PROCESSING	Product: AraC family transcriptional regulator
PFLU0837	0.231218	0.613168	I	METABOLISM	Product: putative acyl-CoA dehydrogenase
PFLU0838	-0.518447	-0.15659	C	METABOLISM	Gene: tas; Product: NADP(H)-dependt aldo-keto reductase
PFLU0839	0.230598	-0.205989	J	INFORMATION STORAGE AND PROCESSING	Gene: rplM; Product: 50S ribosomal protein L13; Note: in Escherichia coli this protein is one of the earliest assembly proteins in the large subunit
PFLU0840	-0.0149218	-0.201155	J	INFORMATION STORAGE AND PROCESSING	Gene: rpsI; Product: 30S ribosomal protein S9; Note: forms a direct contact with the tRNA during translation
PFLU0841	1.77061	1.23343	C	METABOLISM	Gene: petA; Product: ubiquinol-cytochrome C reductase iron-sulfur subunit
PFLU0842	1.97815	0.898638	C	METABOLISM	Gene: petB; Product: cytochrome B
PFLU0843	1.6045	0.865504	C	METABOLISM	Product: putative ubiquinol--cytochrome C reductase, cytochrome C1
PFLU0844	1.01435	0.957533	O	CELLULAR PROCESSES AND SIGNALING	Gene: sspA; Product: stringent starvation protein A
PFLU0845	0.461908	0.0668974	R	POORLY CHARACTERIZED	Gene: sspB; Product: ClpXP protease specificity-enhancing factor
PFLU0846	0.216118	-0.121231	K	INFORMATION STORAGE AND PROCESSING	Product: GntR family transcriptional regulator
PFLU0848	1.13548	-0.659363	S	POORLY CHARACTERIZED	Gene: plc; Product: phosphatidylcholine-hydrolyzing phospholipase C
PFLU0849	0.537467	1.11339	EM	METABOLISM	Product: 5-dehydro-4-deoxyglucarate dehydratase; Note: catalyzes the formation of 2,5-dioxopentanoate from 5-dehydro-4-deoxy-D-glucarate
PFLU0850	0.197672	0.139048	C	METABOLISM	Product: putative aldehyde dehydrogenase
PFLU0851	0.817077	2.18868	G	METABOLISM	Product: putative sugar ABC transporter membrane protein
PFLU0852	0.634032	0.981039	G	METABOLISM	Gene: garD; Product: D-galactarate dehydratase
PFLU0853
PFLU0854
PFLU0855	-0.0558702	-2.10656	J	INFORMATION STORAGE AND PROCESSING	Product: hypothetical protein
PFLU0856	0.393405	-0.420654	R	POORLY CHARACTERIZED	Product: hypothetical protein
PFLU0857	0.147925	0.621252	S	POORLY CHARACTERIZED	Gene: pcaC; Product: 4-carboxymuconolactone decarboxylase
PFLU0858	0.212392	-0.0690014	P	METABOLISM	Product: putative Na+/Ca+ exchanger membrane protein
PFLU0859	-0.145472	-0.356957	S	POORLY CHARACTERIZED	Product: putative lipoprotein A-like protein
PFLU0860	-0.209413	-0.319919	J	INFORMATION STORAGE AND PROCESSING	Gene: gatB; Product: aspartyl/glutamyl-tRNA amidotransferase subunit B; Note: allows the formation of correctly charged Asn-tRNA(Asn) or Gln-tRNA(Gln) through the transamidation of misacylated Asp-tRNA(Asn) or Glu-tRNA(Gln) in organisms which lack either or both of asparaginyl-tRNA or glutaminyl-tRNA synthetases; reaction takes place in the presence of glutamine and ATP through an activated phosp…
PFLU0861	-0.141716	-0.355224	J	INFORMATION STORAGE AND PROCESSING	Gene: gatA; Product: aspartyl/glutamyl-tRNA amidotransferase subunit A; Note: allows the formation of correctly charged Asn-tRNA(Asn) or Gln-tRNA(Gln) through the transamidation of misacylated Asp-tRNA(Asn) or Glu-tRNA(Gln) in organisms which lack either or both of asparaginyl-tRNA or glutaminyl-tRNA synthetases; reaction takes place in the presence of glutamine and ATP through an activated phosp…
PFLU0862	0.0769583	-0.078653	J	INFORMATION STORAGE AND PROCESSING	Gene: gatC; Product: aspartyl/glutamyl-tRNA amidotransferase subunit C; Note: allows the formation of correctly charged Asn-tRNA(Asn) or Gln-tRNA(Gln) through the transamidation of misacylated Asp-tRNA(Asn) or Glu-tRNA(Gln) in organisms which lack either or both of asparaginyl-tRNA or glutaminyl-tRNA synthetases; reaction takes place in the presence of glutamine and ATP through an activated phosp…
PFLU0863	-0.0233338	-0.495938	D	CELLULAR PROCESSES AND SIGNALING	Gene: mreB; Product: rod shape-determining protein MreB; Note: functions in MreBCD complex in some organisms
PFLU0864	0.560801	-0.373458	M	CELLULAR PROCESSES AND SIGNALING	Gene: mreC; Product: rod shape-determining protein MreC; Note: in some organisms this protein is a transmembrane protein while in others it is periplasmic; involved in some organisms with other components of the MreBCD complex and with penicillin binding proteins in the periplasm or cell wall
PFLU0865	0.659591	-0.194657	M	CELLULAR PROCESSES AND SIGNALING	Gene: mreD; Product: rod shape-determining protein
PFLU0866	0.460302	-0.647805	D	CELLULAR PROCESSES AND SIGNALING	Product: Maf-like protein; Note: Maf; overexpression in Bacillus subtilis inhibits septation in the dividing cell
PFLU0867	0.0095116	-0.304941	J	INFORMATION STORAGE AND PROCESSING	Gene: cafA; Product: ribonuclease G
PFLU0868	0.227956	-0.531609	S	POORLY CHARACTERIZED	Product: hypothetical protein
PFLU0869	0.346805	0.136975	R	POORLY CHARACTERIZED	Product: putative hydrolase
PFLU0870	-0.0789774	-0.0322207	R	POORLY CHARACTERIZED	Product: putative modulation of DNA gyrase-like protein
PFLU0871	0.198557	0.0230009	S	POORLY CHARACTERIZED	Product: hypothetical protein
PFLU0872	-0.216681	0.0558649	R	POORLY CHARACTERIZED	Product: putative modulation of DNA gyrase-like protein
PFLU0873	0.303346	-0.344902	S	POORLY CHARACTERIZED	Product: hypothetical protein
PFLU0874	-0.119945	0.0396855	C	METABOLISM	Gene: fumC; Product: fumarate hydratase; Note: class II family (does not require metal); tetrameric enzyme; fumarase C; reversibly converts (S)-malate to fumarate and water; functions in the TCA cycle
PFLU0875	-0.128387	0.100344	S	POORLY CHARACTERIZED	Product: hypothetical protein
PFLU0876	-0.217277	-0.0459763	P	METABOLISM	Gene: sodA; Product: superoxide dismutase; Note: [Mn]
PFLU0877	0.0514534	-0.266269	P	METABOLISM	Product: putative transporter-like membrane protein
PFLU0878	0.246603	-0.159063	G	METABOLISM	Product: putative phosphocarrier protein
PFLU0879	0.315731	0.0156801	R	POORLY CHARACTERIZED	Product: hypothetical protein
PFLU0880	0.0669635	0.0520679	GT	METABOLISM	Gene: ptsN; Product: PTS system transporter subunit IIA
PFLU0881	-0.833018	-0.217245	J	INFORMATION STORAGE AND PROCESSING	Gene: rpoX; Product: putative sigma-54 modulation protein
PFLU0882	0.176506	-0.0750107	K	INFORMATION STORAGE AND PROCESSING	Gene: rpoN; Product: RNA polymerase factor sigma-54; Note: sigma factors are initiation factors that promote the attachment of RNA polymerase to specific initiation sites and are then released; sigma 54 factor is responsible for the expression of enzymes involved in nitrogen assimilation and metabolism; the rhizobia often have 2 copies of this sigma factor; in Rhizobium etli RpoN1 shown to be inv…
PFLU0883	0.174753	-0.363871	R	POORLY CHARACTERIZED	Product: putative ABC transporter ATP-binding protein
PFLU0884	0.0329225	-0.206752	S	POORLY CHARACTERIZED	Product: hypothetical protein
PFLU0885	-0.0681016	-0.282589	S	POORLY CHARACTERIZED	Product: hypothetical protein
PFLU0886	-0.232769	-0.458196	R	POORLY CHARACTERIZED	Gene: kdsC; Product: 3-deoxy-D-manno-octulosonate 8-phosphate phosphatase
PFLU0887	0.124132	-0.3869	M	CELLULAR PROCESSES AND SIGNALING	Gene: kdsD; Product: arabinose 5-phosphate isomerase
PFLU0888	0.0829457	-0.66049	Q	METABOLISM	Product: putative ABC transporter ATP-binding protein
PFLU0889	-0.0511718	-0.789707	Q	METABOLISM	Product: putative ABC transporter membrane protein
PFLU0890	-0.0262168	-0.561243	S	POORLY CHARACTERIZED	Product: putative ABC transporter substrate-binding protein
PFLU0891	0.109657	-0.295197	Q	METABOLISM	Product: putative ABC transporter exported protein
PFLU0892	0.332245	-0.316265	R	POORLY CHARACTERIZED	Product: hypothetical protein
PFLU0893	0.0443891	-0.529722	K	INFORMATION STORAGE AND PROCESSING	Product: hypothetical protein
PFLU0894	-0.0458979	-0.453751	M	CELLULAR PROCESSES AND SIGNALING	Gene: murA; Product: UDP-N-acetylglucosamine 1-carboxyvinyltransferase; Note: adds enolpyruvyl to UDP-N-acetylglucosamine as a component of cell wall formation; gram-positive bacteria have 2 copies of MurA which are active
PFLU0895	0.181355	-0.359639	E	METABOLISM	Gene: hisG; Product: ATP phosphoribosyltransferase catalytic subunit; Note: short form of enzyme; requires HisZ for function; catalyzes the formation of N'-5'-phosphoribosyl-ATP from phosphoribosyl pyrophosphate; crucial role in histidine biosynthesis; forms heteromultimer of HisG and HisZ
PFLU0896	0.108395	-0.20088	E	METABOLISM	Gene: hisD; Product: histidinol dehydrogenase; Note: catalyzes the oxidation of L-histidinol to L-histidinaldehyde and then to L-histidine in histidine biosynthesis; functions as a dimer
PFLU0897	-0.141856	-0.317317	E	METABOLISM	Product: histidinol-phosphate aminotransferase; Note: catalyzes the formation of L-histidinol phosphate from imidazole-acetol phosphate and glutamate in histidine biosynthesis
PFLU0898	0.0753263	-0.830993	F	METABOLISM	Gene: uraA; Product: uracil permease
PFLU0899	-0.101097	-0.673188	F	METABOLISM	Gene: upp; Product: uracil phosphoribosyltransferase; Note: Catalyzes the formation of uracil and 5-phospho-alpha-D-ribosy 1-diphosphate from UMP and diphosphate
PFLU0900	0.11923	-0.477704	F	METABOLISM	Product: hypoxanthine-guanine phosphoribosyltransferase; Note: Catalyzes the salvage synthesis of inosine-5'-monophosphate (IMP) and guanosine-5'-monophosphate (GMP) from the purine bases hypoxanthine and guanine, respectively
PFLU0901	0.0622969	-0.802606	S	POORLY CHARACTERIZED	Product: hypothetical protein
PFLU0902	-0.0264904	-0.48145	S	POORLY CHARACTERIZED	Product: hypothetical protein
PFLU0903	0.0802007	0.370683	S	POORLY CHARACTERIZED	Product: hypothetical protein
PFLU0904	0.450295	0.11578	R	POORLY CHARACTERIZED	Gene: mqo; Product: malate:quinone oxidoreductase; Note: malate dehydrogenase; catalyzes the oxidation of malate to oxaloacetate
PFLU0905	0.442841	-0.158558	S	POORLY CHARACTERIZED	Product: hypothetical protein
PFLU0906
PFLU0907
PFLU0908	-0.0742189	-0.157442	M	CELLULAR PROCESSES AND SIGNALING	Product: putative lipoprotein
PFLU0909	-0.848331	-0.995551	S	POORLY CHARACTERIZED	Product: hypothetical protein
PFLU0910	0.899113	-0.00679697	S	POORLY CHARACTERIZED	Product: putative lipoprotein
PFLU0912	0.319767	0.107509	S	POORLY CHARACTERIZED	Product: hypothetical protein
PFLU0913	0.0840947	0.545199	S	POORLY CHARACTERIZED	Product: hypothetical protein
PFLU0914	0.152858	0.288245	S	POORLY CHARACTERIZED	Product: hypothetical protein
PFLU0915	0.435653	-0.208863	S	POORLY CHARACTERIZED	Product: hypothetical protein
PFLU0916	-0.331891	-0.331716	NT	CELLULAR PROCESSES AND SIGNALING	Product: putative methyl-accepting chemotaxis protein
PFLU0917	-0.809101	-0.91355	O	CELLULAR PROCESSES AND SIGNALING	Product: putative exported peptidase
PFLU0918	0.97397	0.928063	S	POORLY CHARACTERIZED	Product: hypothetical protein
PFLU0919	-0.0479184	-0.506189	J	INFORMATION STORAGE AND PROCESSING	Product: putative ribosomal RNA small subunit methyltransferase C
PFLU0920	-0.556015	-0.1196	CHR	METABOLISM	Gene: hprA; Product: glycerate dehydrogenase; Note: Catalyzes the reduction of hydroxypyruvate to form D-glycerate, using NADH as an electron donor
PFLU0921	0.772078	0.0575811	E	METABOLISM	Product: putative transporter-like LysE family membrane protein
PFLU0922	0.293457	0.477037	IQ	METABOLISM	Product: long-chain-fatty-acid--CoA ligase; Note: activates fatty acids by binding to coenzyme A
PFLU0923	1.58196	2.28218	S	POORLY CHARACTERIZED	Product: hypothetical protein
PFLU0924	1.59369	2.1137	S	POORLY CHARACTERIZED	Product: hypothetical protein
PFLU0925	1.03461	0.576529	K	INFORMATION STORAGE AND PROCESSING	Product: putative LuxR family regulatory protein
PFLU0926	0.687949	0.0676379	S	POORLY CHARACTERIZED	Product: hypothetical protein
PFLU0927	0.349552	0.180782	R	POORLY CHARACTERIZED	Product: hypothetical protein
PFLU0928	0.434822	0.953296	S	POORLY CHARACTERIZED	Product: putative inner membrane paraquat-inducible protein; Note: similarity to the E. coli database entry reduced to the C-terminal region of this entry
PFLU0929	0.473746	-0.0472435	S	POORLY CHARACTERIZED	Product: putative inner membrane paraquat-inducible protein; Note: similarity to the E. coli database entry reduced to the C-terminal region of this entry
PFLU0930	-0.218399	-0.22734	R	POORLY CHARACTERIZED	Product: putative metallo-beta-lactamase family protein
PFLU0931	-0.116969	-0.115361	M	CELLULAR PROCESSES AND SIGNALING	Product: hypothetical protein
PFLU0932	-0.27047	-0.33029	R	POORLY CHARACTERIZED	Product: putative phospholipid-binding lipoprotein
PFLU0933	-0.0204442	-0.182999	G	METABOLISM	Gene: diaA; Product: phosphoheptose isomerase; Note: catalyzes the isomerization of sedoheptulose 7-phosphate to D-glycero-D-manno-heptose 7-phosphate
PFLU0934
PFLU0935
PFLU0936	0.0477961	-0.596669	R	POORLY CHARACTERIZED	Product: putative lipoprotein
PFLU0937	0.190067	-0.4793	R	POORLY CHARACTERIZED	Product: hypothetical protein
PFLU0938	0.524023	-0.503289	S	POORLY CHARACTERIZED	Product: cell division protein MraZ; Note: MraZ; UPF0040; crystal structure shows similarity to AbrB
PFLU0939	0.566225	-0.103544	M	CELLULAR PROCESSES AND SIGNALING	Gene: mraW; Product: S-adenosyl-methyltransferase MraW
PFLU0940	0.264614	-0.354402	D	CELLULAR PROCESSES AND SIGNALING	Product: putative cell division protein
PFLU0941	0.778038	-0.117977	M	CELLULAR PROCESSES AND SIGNALING	Product: putative peptidoglycan glycosyltransferase cell division-like protein
PFLU0942	0.347155	-0.289835	M	CELLULAR PROCESSES AND SIGNALING	Gene: murE; Product: UDP-N-acetylmuramoylalanyl-D-glutamate--2, 6-diaminopimelate ligase; Note: involved in cell wall formation; peptidoglycan synthesis; cytoplasmic enzyme; catalyzes the addition of meso-diaminopimelic acid to the nucleotide precursor UDP-N-aceylmuramoyl-l-alanyl-d-glutamate
PFLU0943	0.289718	-0.29043	M	CELLULAR PROCESSES AND SIGNALING	Gene: murF; Product: UDP-N-acetylmuramoyl-tripeptide--D-alanyl-D-ala ni ne ligase
PFLU0944	0.242979	-0.319671	M	CELLULAR PROCESSES AND SIGNALING	Gene: mraY; Product: phospho-N-acetylmuramoyl-pentapeptide- transferase; Note: First step of the lipid cycle reactions in the biosynthesis of the cell wall peptidoglycan
PFLU0945	0.373656	-0.0982804	M	CELLULAR PROCESSES AND SIGNALING	Gene: murD; Product: UDP-N-acetylmuramoyl-L-alanyl-D-glutamate synthetase; Note: UDP-N-acetylmuramoylalanine--D-glutamate ligase; involved in peptidoglycan biosynthesis; cytoplasmic; catalyzes the addition of glutamate to the nucleotide precursor UDP-N-acetylmuramoyl-L-alanine during cell wall formation
PFLU0946	0.605991	-0.110864	D	CELLULAR PROCESSES AND SIGNALING	Gene: ftsW; Product: cell division protein
PFLU0947	0.565602	-0.234719	M	CELLULAR PROCESSES AND SIGNALING	Gene: murG; Product: UDP diphospho-muramoyl pentapeptide beta-N acetylglucosaminyl transferase; Note: UDP-N-acetylglucosamine--N-acetylmuramyl- (pentapeptide) pyrophosphoryl-undecaprenol N-acetylglucosamine transferase; involved in cell wall formation; inner membrane-associated; last step of peptidoglycan synthesis
PFLU0948	0.419397	-0.268391	M	CELLULAR PROCESSES AND SIGNALING	Gene: murC; Product: UDP-N-acetylmuramate--L-alanine ligase; Note: Catalyzes the formation of UDP-N-acetylmuramoyl-L-alanine from UDP-N-acetylmuramate and L-alanine in peptidoglycan synthesis
PFLU0949	0.238124	-0.269183	M	CELLULAR PROCESSES AND SIGNALING	Gene: ddl; Product: D-alanine--D-alanine ligase; Note: D-alanine--D-alanine ligase; DdlA; DdlB; cytoplasmic; catalyzes the formation of D-alanyl-D-alanine from two D-alanines in peptidoglycan synthesis; there are two forms of this enzyme in Escherichia coli
PFLU0950	0.48171	-0.225248	M	CELLULAR PROCESSES AND SIGNALING	Product: putative cell division protein
PFLU0951	0.218505	0.0676435	D	CELLULAR PROCESSES AND SIGNALING	Gene: ftsA; Product: cell division protein
PFLU0952	-0.0655829	-0.0644139	D	CELLULAR PROCESSES AND SIGNALING	Gene: ftsZ; Product: cell division protein FtsZ; Note: GTPase; similar structure to tubulin; forms ring-shaped polymers at the site of cell division; other proteins such as FtsA, ZipA, and ZapA, interact with and regulate FtsZ function
PFLU0953	-0.144741	-0.365366	M	CELLULAR PROCESSES AND SIGNALING	Gene: lpxC; Product: UDP-3-O-[3-hydroxymyristoyl] N-acetylglucosamine deacetylase; Note: zinc-dependent; catalyzes the deacetylation of UDP-(3-O-acyl)-N-acetylglucosamine to UDP-3-O-(3-hydroxytetradecanoyl)-glucosamine in the second step of lipid A biosynthesis
PFLU0954	1.9379	1.73342	S	POORLY CHARACTERIZED	Product: hypothetical protein
PFLU0955	1.56253	1.12951	S	POORLY CHARACTERIZED	Product: hypothetical protein
PFLU0956	0.535678	0.287745	T	CELLULAR PROCESSES AND SIGNALING	Product: hypothetical protein
PFLU0957	-0.942116	-2.87023	S	POORLY CHARACTERIZED	Product: hypothetical protein
PFLU0958	0.0751942	-0.184182	T	CELLULAR PROCESSES AND SIGNALING	Product: putative two-component system sensor kinase
PFLU0959	0.16563	-0.707582	TK	CELLULAR PROCESSES AND SIGNALING	Gene: cusR; Product: tw-component system, response regulator
PFLU0960	0.219317	-0.945745	V	CELLULAR PROCESSES AND SIGNALING	Product: hypothetical protein
PFLU0961	0.299618	-0.281591	M	CELLULAR PROCESSES AND SIGNALING	Product: hypothetical protein
PFLU0962	0.0128366	-0.35825	S	POORLY CHARACTERIZED	Product: hypothetical protein
PFLU0963
PFLU0964	1.15268	1.53124	R	POORLY CHARACTERIZED	Product: hypothetical protein
PFLU0965	0.198349	0.0802672	S	POORLY CHARACTERIZED	Product: putative acetyltransferase
PFLU0966	-0.310325	-0.406206	NT	CELLULAR PROCESSES AND SIGNALING	Product: putative chemotaxis protein
PFLU0968	0.342492	0.479657	CHR	METABOLISM	Gene: tkrA; Product: 2-ketogluconate reductase
PFLU0969	0.227767	-0.196429	K	INFORMATION STORAGE AND PROCESSING	Product: LysR family transcriptional regulator
PFLU0970	2.11016	2.51136	MU	CELLULAR PROCESSES AND SIGNALING	Product: putative fusaric acid resistance protein
PFLU0971	1.59338	1.72497	S	POORLY CHARACTERIZED	Product: putative fusaric acid resistance protein fusion
PFLU0972
PFLU0973	1.63098	2.03744	V	CELLULAR PROCESSES AND SIGNALING	Product: putative transporter-like membrane protein
PFLU0974	-0.120754	-0.106887	S	POORLY CHARACTERIZED	Product: hypothetical protein
PFLU0975	0.183966	-0.205843	R	POORLY CHARACTERIZED	Product: short chain dehydrogenase
PFLU0976	0.184914	-0.327088	S	POORLY CHARACTERIZED	Product: hypothetical protein
PFLU0977	0.0271653	0.443691	S	POORLY CHARACTERIZED	Product: hypothetical protein
PFLU0978	0.375776	0.431872	S	POORLY CHARACTERIZED	Product: hypothetical protein
PFLU0979	-1.7963	-2.36679	M	CELLULAR PROCESSES AND SIGNALING	Gene: algA; Product: alginate biosynthesis protein
PFLU0980	-1.6047	-1.81907	S	POORLY CHARACTERIZED	Gene: algF; Product: alginate biosynthesis protein
PFLU0981	-0.575266	-1.64528	S	POORLY CHARACTERIZED	Gene: algJ; Product: alginate biosynthesis protein
PFLU0982	-0.643195	-0.981087	M	CELLULAR PROCESSES AND SIGNALING	Gene: algI; Product: poly(beta-D-mannuronate) O-acetylase
PFLU0983	-1.19672	-1.3224	S	POORLY CHARACTERIZED	Gene: algL; Product: poly(beta-D-mannuronate) lyase; Note: Depolymerizes alginate by cleaving the beta-1,4 glycosidic bond: may enhance the production of alginate by controlling the length of the polymer chain during export
PFLU0984	-1.08542	-1.56724	S	POORLY CHARACTERIZED	Gene: algX; Product: alginate biosynthesis protein
PFLU0985	-0.566074	-1.70009	S	POORLY CHARACTERIZED	Gene: algG; Product: poly(beta-D-mannuronate) C5 epimerase
PFLU0986	-1.0445	-1.97406	S	POORLY CHARACTERIZED	Gene: algE; Product: alginate production protein
PFLU0987	-1.18936	-1.71889	S	POORLY CHARACTERIZED	Gene: algK; Product: alginate biosynthesis protein
PFLU0988	-0.967089	-2.34801	S	POORLY CHARACTERIZED	Product: putative alginate biosynthesis-like protein
PFLU0989	-0.122119	-2.00596	S	POORLY CHARACTERIZED	Product: putative alginate biosynthesis-like protein
PFLU0990	-2.2549	-2.63605	M	CELLULAR PROCESSES AND SIGNALING	Gene: algD; Product: GDP-mannose 6-dehydrogenase
PFLU0992	-0.0172471	-0.0182524	S	POORLY CHARACTERIZED	Product: hypothetical protein
PFLU0993	0.000145012	-0.30984	G	METABOLISM	Product: putative polysaccharide deacetylase
PFLU0994	-0.893073	-0.923754	T	CELLULAR PROCESSES AND SIGNALING	Product: hypothetical protein
PFLU0995	0.444497	-0.103746	H	METABOLISM	Gene: moaC; Product: molybdenum cofactor biosynthesis protein MoaC; Note: MoaC; along with MoaA is involved in conversion of a guanosine derivative into molybdopterin precursor Z; involved in molybdenum cofactor biosynthesis
PFLU0996	0.298278	0.27277	H	METABOLISM	Gene: moaD; Product: molybdopterin converting factor subunit 1
PFLU0997	0.434115	0.0842006	H	METABOLISM	Gene: moaE; Product: molybdopterin converting factor subunit 2
PFLU0998	0.209538	-0.206174	LKJ	INFORMATION STORAGE AND PROCESSING	Gene: rhlB; Product: ATP-dependent RNA helicase RhlB; Note: enables ATP-dependent unwinding of double stranded RNA as a component of the RNA degradosome, a multi-enzyme complex important in RNA processing and messenger RNA degradation
PFLU0999	-0.508867	-0.179981	R	POORLY CHARACTERIZED	Gene: estB; Product: carboxylesterase 2
PFLU1000	-1.78117	-0.891063	ET	METABOLISM	Product: putative amino acid ABC transporter substrate-binding protein
PFLU1001	-1.6557	-1.84153	E	METABOLISM	Product: putative amino acid ABC transporter membrane protein
PFLU1002	-1.31342	-1.37725	E	METABOLISM	Product: putative amino acid ABC transporter membrane protein
PFLU1003	-1.26719	-1.44276	E	METABOLISM	Product: amino acid ABC transporter ATP-binding protein
PFLU1004	-0.429483	-0.256467	S	POORLY CHARACTERIZED	Product: hypothetical protein
PFLU1005	-0.294868	-0.478407	S	POORLY CHARACTERIZED	Product: hypothetical protein
PFLU1006	-0.263021	-0.675053	K	INFORMATION STORAGE AND PROCESSING	Product: GntR family transcriptional regulator
PFLU1007	-0.0974435	-0.769794	P	METABOLISM	Product: putative transporter-like membrane protein
PFLU1008
PFLU1009
PFLU1010
PFLU1011	-0.0190842	-0.815888	NU	CELLULAR PROCESSES AND SIGNALING	Product: putative fimbrial chaperone protein
PFLU1012
PFLU1013	-0.370988	-0.5493	S	POORLY CHARACTERIZED	Product: hypothetical protein
PFLU1014	-0.0858637	0.206984	S	POORLY CHARACTERIZED	Product: hypothetical protein
PFLU1015	-0.0303483	-2.41011	S	POORLY CHARACTERIZED	Product: hypothetical protein
PFLU1016	0.399817	0.833839	S	POORLY CHARACTERIZED	Product: hypothetical protein
PFLU1017	0.096417	-0.262825	T	CELLULAR PROCESSES AND SIGNALING	Product: putative response regulator receiver domain-containing protein; Note: similarity reduced to parts of the sequence in the database matches
PFLU1018	0.295493	0.367392	TK	CELLULAR PROCESSES AND SIGNALING	Product: putative response regulator receiver domain-containing protein
PFLU1019	0.664887	0.282373	S	POORLY CHARACTERIZED	Product: hypothetical protein
PFLU1020	0.421031	-0.418801	L	INFORMATION STORAGE AND PROCESSING	Product: GIY-YIG nuclease superfamily protein
PFLU1021	-0.167543	0.0739362	O	CELLULAR PROCESSES AND SIGNALING	Product: hypothetical protein
PFLU1022	1.05715	0.629656	P	METABOLISM	Product: putative ferric siderophore receptor
PFLU1023	0.736695	-0.255939	M	CELLULAR PROCESSES AND SIGNALING	Product: putative penicillin-binding exported protein
PFLU1024	0.906655	0.24043	K	INFORMATION STORAGE AND PROCESSING	Product: putative regulatory protein
PFLU1025
PFLU1026
PFLU1027
PFLU1028
PFLU1029	1.61581	-0.329877	S	POORLY CHARACTERIZED	Product: hypothetical protein
PFLU1030	0.339409	1.01697	E	METABOLISM	Product: putative leucine dehydrogenase
PFLU1031	0.308716	-0.0783231	S	POORLY CHARACTERIZED	Product: hypothetical protein
PFLU1032	-1.28696	-0.885302	S	POORLY CHARACTERIZED	Product: hypothetical protein
PFLU1033	-1.89908	-0.644738	S	POORLY CHARACTERIZED	Product: hypothetical protein
PFLU1034	-1.55233	-3.61889	E	METABOLISM	Gene: sdaC; Product: serine transporter
PFLU1035	-6.75001	-4.89445	E	METABOLISM	Gene: sdaA; Product: L-serine dehydratase 1
PFLU1036	-0.0659329	-0.0490336	K	INFORMATION STORAGE AND PROCESSING	Product: LysR family transcriptional regulator
PFLU1037	-0.714993	-0.00880294	S	POORLY CHARACTERIZED	Product: hypothetical protein
PFLU1038
PFLU1039	1.17917	0.703367	K	INFORMATION STORAGE AND PROCESSING	Product: LysR family transcriptional regulator
PFLU1040	1.66276	0.99741	P	METABOLISM	Gene: fecA; Product: iron (III) dicitrate transport protein
PFLU1041	0.26822	-0.107911	PT	METABOLISM	Product: putative iron transporter-like regulatory protein
PFLU1042	0.521071	-0.327223	K	INFORMATION STORAGE AND PROCESSING	Gene: fecI; Product: RNA polymerase sigma factor; Note: Bacteria have multiple sigma factors which are active under specific conditions; the sigma factor binds with the catalytic core of RNA polymerase to produce the holoenzyme and directs bacterial core RNA polymerase to specific promoter elements to initiate transcription; in Pseudomonas aeruginosa this protein may be involved in ferric dicitra…
PFLU1043	0.677541	0.37837	S	POORLY CHARACTERIZED	Product: hypothetical protein
PFLU1044	0.72843	0.054637	S	POORLY CHARACTERIZED	Product: hypothetical protein
PFLU1045	0.870869	0.0813027	S	POORLY CHARACTERIZED	Product: hypothetical protein
PFLU1046	0.737024	0.0309283	S	POORLY CHARACTERIZED	Product: putative RNA polymerase sigma factor
PFLU1047	0.63784	0.0562542	S	POORLY CHARACTERIZED	Product: putative transmembrane sensor protein
PFLU1048	0.398726	-0.770296	S	POORLY CHARACTERIZED	Product: hypothetical protein
PFLU1049	0.071854	-0.423953	S	POORLY CHARACTERIZED	Product: nucleoid-associated protein NdpA
PFLU1050	-0.761193	-0.511271	L	INFORMATION STORAGE AND PROCESSING	Product: putative DNA-binding protein
PFLU1051	0.36667	-0.0581747	R	POORLY CHARACTERIZED	Product: putative SAM-dependent methyltransferase
PFLU1052	-0.000617081	-0.245638	J	INFORMATION STORAGE AND PROCESSING	Gene: valS; Product: valyl-tRNA synthetase; Note: valine--tRNA ligase; ValRS; converts valine ATP and tRNA(Val) to AMP PPi and valyl-tRNA(Val); class-I aminoacyl-tRNA synthetase type 1 subfamily; has a posttransfer editing process to hydrolyze mischarged Thr-tRNA(Val) which is done by the editing domain
PFLU1053	0.102396	-0.152338	S	POORLY CHARACTERIZED	Product: hypothetical protein
PFLU1054	0.0892641	-0.137661	L	INFORMATION STORAGE AND PROCESSING	Product: DNA polymerase III subunit chi; Note: binds to single-strand binding (SSB) protein and acts as a bridge between the DnaX clamp loader complex and the SSB
PFLU1055	-0.162292	-0.163166	E	METABOLISM	Gene: pepA; Product: leucyl aminopeptidase; Note: catalyzes the removal of N-terminal amino acids preferably leucine from various peptides
PFLU1056	0.10997	-0.169396	R	POORLY CHARACTERIZED	Product: putative ABC transporter membrane protein
PFLU1057	0.178973	-0.157423	R	POORLY CHARACTERIZED	Product: putative ABC transporter membrane protein
PFLU1058	0.101826	-0.353926	M	CELLULAR PROCESSES AND SIGNALING	Gene: lepA; Product: GTP-binding protein LepA; Note: binds to the ribosome on the universally-conserved alpha-sarcin loop
PFLU1059	0.211724	-0.500623	S	POORLY CHARACTERIZED	Gene: lepB; Product: signal peptidase I
PFLU1060	0.113458	-0.365448	K	INFORMATION STORAGE AND PROCESSING	Gene: rnc; Product: ribonuclease III; Note: cytoplasmic enzyme involved in processing rRNA and some mRNAs; substrates typically have dsRNA regions; forms a homodimer; have N-terminal nuclease and C-terminal RNA-binding domains; requires magnesium as preferred ion for activity
PFLU1061	0.070901	-0.305486	R	POORLY CHARACTERIZED	Gene: era; Product: GTP-binding protein Era; Note: Era; Escherichia coli Ras-like protein; Bex; Bacillus Era-complementing segment; essential protein in Escherichia coli that is involved in many cellular processes; GTPase; binds the cell membrane through apparent C-terminal domain; mutants are arrested during the cell cycle; Streptococcus pneumoniae Era binds to RNA and Escherichia coli Era binds…
PFLU1062	0.489074	-0.297791	L	INFORMATION STORAGE AND PROCESSING	Gene: recO; Product: DNA repair protein RecO; Note: involved in DNA repair and RecFOR pathway recombination; RecFOR proteins displace ssDNA-binding protein and facilitate the production of RecA-coated ssDNA
PFLU1063	-0.00988479	-0.0800626	H	METABOLISM	Gene: pdxJ; Product: pyridoxine 5'-phosphate synthase; Note: involved in the de novo synthesis of pyridoxine (Vitamin B6)
PFLU1064	0.401251	-0.620849	Q	METABOLISM	Product: putative multicopper oxidase
PFLU1065	0.311759	-0.387265	FJ	METABOLISM	Product: putative deaminase
PFLU1066	0.223905	-0.389317	S	POORLY CHARACTERIZED	Product: hypothetical protein
PFLU1067	0.441533	-0.304297	H	METABOLISM	Product: hypothetical protein
PFLU1068	0.376621	-0.241563	S	POORLY CHARACTERIZED	Product: hypothetical protein
PFLU1069	0.198356	-0.223745	S	POORLY CHARACTERIZED	Product: hypothetical protein
PFLU1070	0.187027	0.321479	O	CELLULAR PROCESSES AND SIGNALING	Gene: lon; Product: ATP-dependent protease
PFLU1071	0.566093	-0.275493	K	INFORMATION STORAGE AND PROCESSING	Product: GntR family transcriptional regulator
PFLU1072
PFLU1073
PFLU1074	0.175738	0.124829	P	METABOLISM	Product: putative sugar transporter-like, membrane protein
PFLU1075	0.355411	-0.365417	IQR	METABOLISM	Product: putative dehydrogenase
PFLU1076	0.116363	0.0916864	IQR	METABOLISM	Product: putative short chain dehydrogenase
PFLU1077
PFLU1078	0.459319	0.118737	R	POORLY CHARACTERIZED	Product: putative cobalamin synthesis-like protein
PFLU1079	0.725062	-0.0382379	E	METABOLISM	Product: hypothetical protein
PFLU1081	0.689082	-0.476371	T	CELLULAR PROCESSES AND SIGNALING	Product: putative signal transduction GGDEF domain-containing membrane protein; Note: Possible duplication as also similar to the downstream CDS PFLU1083 (792 aa), E(): 1.8e-154; 59.794% identity in 776 aa overlap
PFLU1082	0.466354	-0.0212269	S	POORLY CHARACTERIZED	Product: hypothetical protein
PFLU1083	0.373369	-0.271585	T	CELLULAR PROCESSES AND SIGNALING	Product: putative signal transduction GGDEF domain-containing membrane protein; Note: Possible duplication as also similar to the upstream CDS PFLU1081, (808 aa), E(): 1.3e-145; 59.923% identity in 776 aa overlap
PFLU1084	0.361741	0.107001	S	POORLY CHARACTERIZED	Product: hypothetical protein
PFLU1085	-0.0540642	-0.393197	S	POORLY CHARACTERIZED	Product: putative globin lipoprotein
PFLU1086	-1.24277	-1.073	G	METABOLISM	Gene: gcd; Product: quinoprotein glucose dehydrogenase
PFLU1087	-3.96483	-1.18382	P	METABOLISM	Product: putative TonB-dependent receptor
PFLU1087A	0.587212	-0.145427	S	POORLY CHARACTERIZED	Product: hypothetical protein
PFLU1088	-0.486574	-0.125038	S	POORLY CHARACTERIZED	Product: hypothetical protein
PFLU1089	-1.22762	-0.493815	P	METABOLISM	Product: putative iron utilisation protein
PFLU1090	-0.858629	-0.683496	K	INFORMATION STORAGE AND PROCESSING	Product: putative PadR family regulatory protein
PFLU1091
PFLU1092
PFLU1093	0.110323	-0.865866	NU	CELLULAR PROCESSES AND SIGNALING	Product: putative fimbrial outer membrane usher protein
PFLU1094	-0.181321	0.256838	NU	CELLULAR PROCESSES AND SIGNALING	Product: putative exported fimbrial chaperone
PFLU1095	-0.106164	-1.25887	NU	CELLULAR PROCESSES AND SIGNALING	Product: putative exported fimbrial protein
PFLU1096	-0.0773745	-0.329705	S	POORLY CHARACTERIZED	Product: putative exported fimbrial protein
PFLU1097	-0.0351991	-0.334021	NU	CELLULAR PROCESSES AND SIGNALING	Product: putative exported fimbrial protein
PFLU1098	-0.246833	0.335187	NU	CELLULAR PROCESSES AND SIGNALING	Product: putative exported fimbrial protein
PFLU1099	0.268708	-0.691841	S	POORLY CHARACTERIZED	Product: hypothetical protein
PFLU1100	0.209353	0.29162	S	POORLY CHARACTERIZED	Product: hypothetical protein
PFLU1101	0.140865	-0.00313916	M	CELLULAR PROCESSES AND SIGNALING	Product: hypothetical protein
PFLU1102	0.192444	-0.839514	S	POORLY CHARACTERIZED	Product: hypothetical protein
PFLU1103	1.99287	-0.281716	E	METABOLISM	Product: putative amino acid transporter-like membrane protein
PFLU1104	0.737765	0.140741	S	POORLY CHARACTERIZED	Product: hypothetical protein
PFLU1105	0.587107	-0.0402077	S	POORLY CHARACTERIZED	Product: hypothetical protein
PFLU1107	0.250507	0.29199	E	METABOLISM	Product: putative glutamate synthase
PFLU1108	-2.65482	-0.204927	J	INFORMATION STORAGE AND PROCESSING	Gene: rpmE2; Product: 50S ribosomal protein L31 type B; Note: RpmE2; there appears to be two types of ribosomal proteins L31 in bacterial genomes; some contain a CxxC motif while others do not; Bacillus subtilis has both types; the proteins in this cluster do not have the CXXC motif; RpmE is found in exponentially growing Bacilli while YtiA was found after exponential growth; expression of ytiA i…
PFLU1109	-1.07263	-0.264958	R	POORLY CHARACTERIZED	Product: putative plasmid maintenance system killer protein
PFLU1110	-1.1853	-0.279305	R	POORLY CHARACTERIZED	Product: putative DNA-binding protein
PFLU1111	-0.13154	0.168523	T	CELLULAR PROCESSES AND SIGNALING	Product: putative two-component system sensor kinase
PFLU1112	0.183295	-0.232006	T	CELLULAR PROCESSES AND SIGNALING	Product: putative two-component system sensor kinase
PFLU1113	0.141934	-0.162695	P	METABOLISM	Product: putative cytochrome C551 peroxidase
PFLU1114	0.163979	-0.137855	T	CELLULAR PROCESSES AND SIGNALING	Product: hypothetical protein
PFLU1115	-0.741357	-1.11019	KT	INFORMATION STORAGE AND PROCESSING	Product: putative two-component system response regulator
PFLU1116	-0.789279	-0.964705	LR	INFORMATION STORAGE AND PROCESSING	Product: hypothetical protein
PFLU1117	-0.490079	-0.970797	J	INFORMATION STORAGE AND PROCESSING	Product: putative acetyltransferase
PFLU1118	0.0605655	-0.473096	K	INFORMATION STORAGE AND PROCESSING	Product: LysR family transcriptional regulator
PFLU1119	0.115089	0.183466	S	POORLY CHARACTERIZED	Product: hypothetical protein
PFLU1120
PFLU1121	-0.127389	0.22245	Q	METABOLISM	Product: putative isomerase
PFLU1122	-0.165815	-0.767535	S	POORLY CHARACTERIZED	Product: hypothetical protein
PFLU1123
PFLU1124
PFLU1125	-0.370043	-0.919723	I	METABOLISM	Product: putative fatty acid desaturase
PFLU1126	-0.0171846	-0.446864	M	CELLULAR PROCESSES AND SIGNALING	Product: hypothetical protein
PFLU1127	-0.305211	-1.07506	E	METABOLISM	Product: putative phosphoserine phosphatase
PFLU1128	-0.862787	-0.949284	E	METABOLISM	Product: putative aminotransferase
PFLU1129	-0.625799	-0.928629	I	METABOLISM	Product: putative lipase
PFLU1130	-0.0415536	-0.551535	S	POORLY CHARACTERIZED	Product: hypothetical protein
PFLU1131	0.187529	-0.386391	T	CELLULAR PROCESSES AND SIGNALING	Product: putative two-component system sensor kinase; Note: similarity reduced to the N-terminal region of the sequence in the database matches
PFLU1132	0.24374	-0.242761	T	CELLULAR PROCESSES AND SIGNALING	Product: putative two-component system response regulator
PFLU1133	0.578743	0.0101248	R	POORLY CHARACTERIZED	Product: hypothetical protein
PFLU1134	0.621929	0.26786	T	CELLULAR PROCESSES AND SIGNALING	Product: putative two-component system response regulator
PFLU1135	0.860278	0.686261	T	CELLULAR PROCESSES AND SIGNALING	Product: putative two-component system sensor kinase
PFLU1136	1.71366	1.83285	E	METABOLISM	Gene: gltL; Product: glutamate/aspartate ABC transporter ATP-binding protein
PFLU1137	1.97519	1.96451	E	METABOLISM	Gene: gltK; Product: glutamate/aspartate ABC transporter permease
PFLU1138	2.03008	2.26138	E	METABOLISM	Gene: gltJ; Product: glutamate/aspartate ABC transporter permease
PFLU1139	2.5864	3.25676	ET	METABOLISM	Gene: gltI; Product: glutamate/aspartate ABC transporter periplasmic binding protein
PFLU1140	-0.223786	0.4938	C	METABOLISM	Gene: glpD; Product: glycerol-3-phosphate dehydrogenase; Note: in Escherichia coli this homodimeric enzyme is expressed under aerobic conditions; anaerobic expression is repressed by the arcAB system; converts sn-glycerol-3-phosphate and ubiquinone-8 to dihydroxy acetone phosphate and ubiquinol-8; associates with the cytoplasmic membrane
PFLU1141	-0.0559871	-0.185419	KG	INFORMATION STORAGE AND PROCESSING	Gene: glpR; Product: glycerol-3-phosphate regulon repressor
PFLU1142	-0.336116	0.275481	C	METABOLISM	Gene: glpK; Product: glycerol kinase; Note: Converts glycerol and ADP to glycerol-3-phosphate and ADP
PFLU1143	0.66178	0.958688	G	METABOLISM	Gene: glpF; Product: glycerol uptake facilitator protein
PFLU1144	-1.45079	-1.80125	S	POORLY CHARACTERIZED	Product: hypothetical protein
PFLU1145	0.505125	0.0604151	E	METABOLISM	Product: putative ABC transporter ATP-binding protein
PFLU1146	0.557044	-0.0657756	E	METABOLISM	Gene: argF; Product: ornithine carbamoyltransferase; Note: catalyzes the formation of L-citrulline from carbamoyl phosphate and L-ornithine in arginine biosynthesis and degradation
PFLU1148	0.735363	0.744158	C	METABOLISM	Product: putative formate dehydrogenase
PFLU1149	0.0138326	0.059085	O	CELLULAR PROCESSES AND SIGNALING	Product: hypothetical protein
PFLU1150	0.137807	-0.415454	P	METABOLISM	Gene: bfr1; Product: bacterioferritin
PFLU1151	-0.44773	0.119644	P	METABOLISM	Gene: bfd; Product: bacterioferritin-associated ferredoxin
PFLU1152	-0.947173	-0.415181	O	CELLULAR PROCESSES AND SIGNALING	Product: putative alkyl hydroperoxide reductase
PFLU1153	0.150451	-0.232378	L	INFORMATION STORAGE AND PROCESSING	Gene: rnt; Product: ribonuclease T; Note: Responsible for the end-turnover of tRNA: specifically removes the terminal AMP residue from uncharged tRNA (tRNA-C-C-A)
PFLU1154	0.367034	-0.248456	F	METABOLISM	Gene: pyrC; Product: dihydroorotase; Note: catalyzes the formation of N-carbamoyl-L-aspartate from (S)-dihydroorotate in pyrimidine biosynthesis
PFLU1155	-0.625778	-0.509104	S	POORLY CHARACTERIZED	Product: putative exported flagellar protein
PFLU1156	0.0999028	-0.0782296	E	METABOLISM	Gene: argG; Product: argininosuccinate synthase; Note: catalyzes the formation of 2-N(omega)-(L-arginino)succinate from L-citrulline and L-aspartate in arginine biosynthesis, AMP-forming
PFLU1157	-0.0165313	-0.237531	TK	CELLULAR PROCESSES AND SIGNALING	Product: putative LuxR family regulatory protein
PFLU1158	0.0847752	-0.061605	S	POORLY CHARACTERIZED	Product: hypothetical protein
PFLU1159	0.00959387	-0.0496749	L	INFORMATION STORAGE AND PROCESSING	Gene: nth; Product: endonuclease III
PFLU1160	0.338345	-0.333036	C	METABOLISM	Product: putative electron transpor-like protein
PFLU1161	-0.0235484	-0.277326	J	INFORMATION STORAGE AND PROCESSING	Gene: metG; Product: methionyl-tRNA synthetase; Note: methionine--tRNA ligase; MetRS; adds methionine to tRNA(Met) with cleavage of ATP to AMP and diphosphate; some MetRS enzymes form dimers depending on a C-terminal domain that is also found in other proteins such as Trbp111 in Aquifex aeolicus and the cold-shock protein CsaA from Bacillus subtilis while others do not; four subfamilies exist bas…
PFLU1162	-0.283999	-0.401337	D	CELLULAR PROCESSES AND SIGNALING	Product: hypothetical protein
PFLU1163	1.05288	0.671061	C	METABOLISM	Gene: fdxA; Product: ferredoxin I
PFLU1164	0.0271393	-0.353558	L	INFORMATION STORAGE AND PROCESSING	Gene: mutS; Product: DNA mismatch repair protein MutS; Note: This protein performs the mismatch recognition step during the DNA repair process
PFLU1165	-0.652504	-0.281116	S	POORLY CHARACTERIZED	Product: hypothetical protein
PFLU1166	-0.65832	-0.129509	S	POORLY CHARACTERIZED	Product: hypothetical protein
PFLU1167	0.228443	-0.339071	K	INFORMATION STORAGE AND PROCESSING	Product: putative regulatory protein
PFLU1169	1.27416	-0.435579	S	POORLY CHARACTERIZED	Product: hypothetical protein
PFLU1170	1.20166	-0.479948	S	POORLY CHARACTERIZED	Product: hypothetical protein
PFLU1171	1.20975	-0.902121	R	POORLY CHARACTERIZED	Product: putative phage assembly-like protein
PFLU1172	1.07477	-0.543471	S	POORLY CHARACTERIZED	Product: hypothetical protein
PFLU1173	0.998387	-0.693555	R	POORLY CHARACTERIZED	Product: putative phage baseplate assembly protein
PFLU1174	0.964098	-0.503747	R	POORLY CHARACTERIZED	Product: putative phage tail-like protein
PFLU1175	0.663265	-0.464565	S	POORLY CHARACTERIZED	Product: putative phage tail fiber-like protein
PFLU1176	0.605745	-0.431918	S	POORLY CHARACTERIZED	Product: putative phage-like protein
PFLU1177	0.607257	-0.596734	S	POORLY CHARACTERIZED	Product: hypothetical protein
PFLU1178	0.672581	-0.760596	R	POORLY CHARACTERIZED	Product: putative phage tail-like protein
PFLU1179	0.702635	-0.989979	R	POORLY CHARACTERIZED	Product: putative phage tail-like protein
PFLU1180	0.817107	-0.794267	S	POORLY CHARACTERIZED	Product: phage protein
PFLU1181	0.791572	-1.07492	S	POORLY CHARACTERIZED	Product: phage protein
PFLU1182	0.846773	-0.695662	S	POORLY CHARACTERIZED	Product: hypothetical protein; Note: similarity reduced to the C-terminal part of this CDS
PFLU1183	0.804284	-0.722194	R	POORLY CHARACTERIZED	Product: putative phage-like protein
PFLU1184	0.756074	-0.68638	R	POORLY CHARACTERIZED	Product: putative phage-like tail protein X
PFLU1185	0.849747	-0.760978	R	POORLY CHARACTERIZED	Product: putative phage-like tail protein
PFLU1186	0.784641	-0.848136	R	POORLY CHARACTERIZED	Product: hypothetical protein
PFLU1187	0.79842	-0.705956	S	POORLY CHARACTERIZED	Product: hypothetical protein
PFLU1188	0.548669	-0.232962	R	POORLY CHARACTERIZED	Product: hypothetical protein
PFLU1189	0.0658916	-0.0123911	L	INFORMATION STORAGE AND PROCESSING	Gene: recA; Product: recombinase A; Note: catalyzes the hydrolysis of ATP in the presence of single-stranded DNA, the ATP-dependent uptake of single-stranded DNA by duplex DNA, and the ATP-dependent hybridization of homologous single-stranded DNAs
PFLU1190	0.331575	-0.229664	R	POORLY CHARACTERIZED	Gene: recX; Product: recombination regulator RecX; Note: binds RecA and inhibits RecA-mediated DNA strand exchange and ATP hydrolysis and coprotease activities
PFLU1191	-0.322218	-0.40284	R	POORLY CHARACTERIZED	Product: putative decarboxylase
PFLU1192	-0.500296	-0.376813	S	POORLY CHARACTERIZED	Product: hypothetical protein
PFLU1193	0.371419	-0.537856	S	POORLY CHARACTERIZED	Product: hypothetical protein
PFLU1195	0.518647	0.619127	TK	CELLULAR PROCESSES AND SIGNALING	Product: putative regulatory protein
PFLU1196	0.914212	0.572166	M	CELLULAR PROCESSES AND SIGNALING	Gene: dgkA; Product: diacylglycerol kinase
PFLU1197	0.869246	0.119399	K	INFORMATION STORAGE AND PROCESSING	Product: LysR family transcriptional regulator
PFLU1198	-1.03581	-0.32023	C	METABOLISM	Gene: fpr; Product: ferredoxin--NADP reductase
PFLU1199	0.0778711	-0.419143	S	POORLY CHARACTERIZED	Product: hypothetical protein
PFLU1200	-0.191287	-0.189521	S	POORLY CHARACTERIZED	Product: hypothetical protein
PFLU1201	0.359594	-0.0266886	J	INFORMATION STORAGE AND PROCESSING	Product: hypothetical protein
PFLU1202	0.133861	-0.108797	S	POORLY CHARACTERIZED	Product: putative acetyltransferase
PFLU1203	1.22164	1.00646	J	INFORMATION STORAGE AND PROCESSING	Gene: rimO; Product: ribosomal protein S12 methylthiotransferase; Note: catalyzes the methylthiolation of an aspartic acid residue of the S12 protein of the 30S ribosomal subunit
PFLU1204	-0.55202	-0.931499	P	METABOLISM	Gene: kup; Product: low affinity potassium transporter protein
PFLU1205	-0.230562	0.354551	C	METABOLISM	Product: putative NADH oxidoreductase
PFLU1206	0.0331097	0.150421	S	POORLY CHARACTERIZED	Product: hypothetical protein
PFLU1207	1.0796	0.759184	P	METABOLISM	Gene: mdoD; Product: glucan biosynthesis protein D; Note: involved in the control of the structural glucose backbone of osmoregulated periplasmic glucans
PFLU1208	1.70641	2.84149	S	POORLY CHARACTERIZED	Product: hypothetical protein
PFLU1209	1.29039	1.73677	C	METABOLISM	Product: gamma-aminobutyraldehyde dehydrogenase; Note: catalyzes the formation of 4-aminobutanoate from 4-aminobutanal; involved in putrescine degradation
PFLU1210	1.29082	1.73978	E	METABOLISM	Product: putative ABC transporter membrane protein
PFLU1211	1.32969	2.68	E	METABOLISM	Product: putative ABC transporter membrane protein
PFLU1212	0.993293	2.7106	E	METABOLISM	Product: putative ABC transporter ATP-binding protein
PFLU1213	1.62731	2.57402	E	METABOLISM	Product: putative ABC transporter substrate-binding protein
PFLU1214	0.822787	0.597806	C	METABOLISM	Product: gamma-aminobutyraldehyde dehydrogenase; Note: catalyzes the formation of 4-aminobutanoate from 4-aminobutanal; involved in putrescine degradation
PFLU1215	0.0201227	0.182255	K	INFORMATION STORAGE AND PROCESSING	Product: LysR family transcriptional regulator
PFLU1216	0.612357	0.959315	S	POORLY CHARACTERIZED	Product: hypothetical protein
PFLU1217	0.237166	-0.376752	S	POORLY CHARACTERIZED	Product: hypothetical protein
PFLU1219	0.0881145	-0.154363	NT	CELLULAR PROCESSES AND SIGNALING	Gene: wspA; Product: putative methyl-accepting chemotaxis protein
PFLU1220	0.36326	-0.143159	NT	CELLULAR PROCESSES AND SIGNALING	Gene: wspB; Product: putative chemotaxis-like protein
PFLU1221	0.382491	-0.419899	NT	CELLULAR PROCESSES AND SIGNALING	Gene: wspC; Product: putative chemotaxis-related methyltransferase
PFLU1222	0.567403	-0.364522	NT	CELLULAR PROCESSES AND SIGNALING	Gene: wspD; Product: putative chemotaxis-like protein
PFLU1223	0.362925	-0.190806	NT	CELLULAR PROCESSES AND SIGNALING	Gene: wspE; Product: putative chemotaxis-related two-component system, sensor kinase
PFLU1224	0.165404	-0.305615	NT	CELLULAR PROCESSES AND SIGNALING	Gene: wspF; Product: chemotaxis-specific methylesterase; Note: regulates chemotaxis by demethylation of methyl-accepting chemotaxis proteins
PFLU1225	-0.125934	-0.29088	T	CELLULAR PROCESSES AND SIGNALING	Gene: wspR; Product: putative chemotaxis-related two component system response regulator
PFLU1228	-0.140768	-0.388718	J	INFORMATION STORAGE AND PROCESSING	Gene: lysS; Product: lysyl-tRNA synthetase; Note: class II; LysRS2; catalyzes a two-step reaction, first charging a lysine molecule by linking its carboxyl group to the alpha-phosphate of ATP, followed by transfer of the aminoacyl-adenylate to its tRNA; in Methanosarcina barkeri, LysRS2 charges both tRNA molecules for lysine that exist in this organism and in addition can charge the tRNAPyl with …
PFLU1229	-0.0926369	-0.902828	S	POORLY CHARACTERIZED	Product: TetR family transcriptional regulator
PFLU1230	-0.166763	-0.211146	S	POORLY CHARACTERIZED	Product: putative lipoprotein
PFLU1231	-0.276622	-0.227529	S	POORLY CHARACTERIZED	Product: hypothetical protein
PFLU1232	-0.120911	-0.707395	R	POORLY CHARACTERIZED	Product: putative lipoprotein
PFLU1233	-0.491924	-0.624206	S	POORLY CHARACTERIZED	Product: putative lipoprotein
PFLU1234
PFLU1235
PFLU1236	-1.59775	-0.0120914	N	CELLULAR PROCESSES AND SIGNALING	Product: putative lipoprotein
PFLU1237	-1.49644	0.0459858	S	POORLY CHARACTERIZED	Product: hypothetical protein
PFLU1238	-1.0749	-0.0836748	S	POORLY CHARACTERIZED	Product: hypothetical protein
PFLU1239	-0.222873	0.0730993	C	METABOLISM	Gene: ppc; Product: phosphoenolpyruvate carboxylase; Note: catalyzes the formation of oxaloacetate from phosphoenolpyruvate
PFLU1240	0.297828	-0.145578	F	METABOLISM	Gene: adk; Product: adenylate kinase; Note: essential enzyme that recycles AMP in active cells; converts ATP and AMP to two molecules of ADP
PFLU1241	0.624743	-0.424696	O	CELLULAR PROCESSES AND SIGNALING	Product: putative glycoprotease family protein
PFLU1243	0.142198	-0.280052	S	POORLY CHARACTERIZED	Product: hypothetical protein
PFLU1244	-0.139939	-0.25934	S	POORLY CHARACTERIZED	Product: hypothetical protein
PFLU1245	-0.109057	-0.230922	G	METABOLISM	Product: hypothetical protein
PFLU1246	0.04999	0.290235	S	POORLY CHARACTERIZED	Product: hypothetical protein
PFLU1247	-0.19407	-0.669566	S	POORLY CHARACTERIZED	Product: hypothetical protein
PFLU1248	0.45313	-0.0873847	S	POORLY CHARACTERIZED	Product: hypothetical protein
PFLU1249	0.201924	-0.161681	K	INFORMATION STORAGE AND PROCESSING	Product: TetR family transcriptional regulator
PFLU1250	0.731325	0.2266	M	CELLULAR PROCESSES AND SIGNALING	Product: putative lipoprotein
PFLU1251	0.603622	-0.276481	V	CELLULAR PROCESSES AND SIGNALING	Product: putative transporter-like membrane protein
PFLU1252	-0.0856167	-0.21442	S	POORLY CHARACTERIZED	Product: hypothetical protein
PFLU1253	-0.265204	-0.0575892	S	POORLY CHARACTERIZED	Product: hypothetical protein
PFLU1254	0.1353	-0.342178	S	POORLY CHARACTERIZED	Product: putative lipoprotein
PFLU1255	0.45489	0.117939	I	METABOLISM	Product: glycerol-3-phosphate acyltransferase; Note: PlsB; catalyzes the formation of 1-acyl-sn-glycerol 3-phosphate by transfering the acyl moiety from acyl-CoA
PFLU1256	1.75868	2.95973	K	INFORMATION STORAGE AND PROCESSING	Gene: cspA1; Product: major cold shock protein
PFLU1257	-0.903837	-0.735209	S	POORLY CHARACTERIZED	Product: hypothetical protein
PFLU1258	-0.932962	-0.743112	H	METABOLISM	Gene: rrmA; Product: ribosomal RNA large subunit methyltransferase A
PFLU1259	-0.893764	-0.635701	E	METABOLISM	Gene: dapE; Product: succinyl-diaminopimelate desuccinylase; Note: dapE-encoded N-succinyl-L,L-diaminopimelic acid desuccinylase (DapE), catalyzes the hydrolysis of N-succinyl-L,Ldiaminopimelate L,L-SDAP to L,L-diaminopimelate and succinate. It is a metalloprotease containing dinuclear active sites. Its structure is similar to the carboxypeptidase G2 from Pseudomonas sp. strain RS-16 and the amin…
PFLU1260	-0.0702179	-0.584364	M	CELLULAR PROCESSES AND SIGNALING	Product: putative beta-(1-3)-glucosyl transferase
PFLU1261	0.175478	-0.692889	H	METABOLISM	Product: hypothetical protein
PFLU1262	-0.0125754	-0.26582	R	POORLY CHARACTERIZED	Product: putative post-transcriptional cysteine desulfuration regulatory protein
PFLU1263	0.0578974	-0.151254	E	METABOLISM	Product: putative cysteine desulfurase
PFLU1264	-0.97158	-0.738619	E	METABOLISM	Product: putative lysine biosynthesis-like protein
PFLU1265	-0.339123	-0.107625	P	METABOLISM	Product: hypothetical protein
PFLU1266	0.254478	-0.402928	P	METABOLISM	Product: putative Na+/H+ antiporter protein
PFLU1267	0.184618	-0.106319	E	METABOLISM	Product: succinyldiaminopimelate transaminase; Note: catalyzes the formation of succinyldiaminopimelate from N-succinyl-2-amino-6-ketopimelate
PFLU1268	0.194298	-0.0531344	O	CELLULAR PROCESSES AND SIGNALING	Gene: glnD; Product: PII uridylyl-transferase; Note: Catalyzes the uridylylation or deuridylylation of the PII nitrogen regulatory protein
PFLU1269	0.0968169	0.110241	J	INFORMATION STORAGE AND PROCESSING	Gene: map1; Product: methionine aminopeptidase; Note: catalyzes the removal of N-terminal amino acids from peptides and arylamides; generally Co(II) however activity has been shown for some methionine aminopeptidases with Zn, Fe, or Mn
PFLU1270	0.202084	-0.320927	J	INFORMATION STORAGE AND PROCESSING	Gene: rpsB; Product: 30S ribosomal protein S2; Note: one of the last subunits in the assembly of the 30S subunit; absence of S2 does not inhibit assembly but results in an inactive subunit
PFLU1271	-0.169775	-0.303178	J	INFORMATION STORAGE AND PROCESSING	Gene: tsf; Product: elongation factor Ts; Note: EF-Ts; functions during elongation stage of protein translation; forms a dimer; associates with EF-Tu-GDP complex and promotes exchange of GDP to GTP resulting in regeneration of the active form of EF-Tu
PFLU1272	-0.113793	-0.392758	F	METABOLISM	Gene: pyrH; Product: uridylate kinase; Note: Catalyzes the phosphorylation of UMP to UDP
PFLU1273	-0.322161	-0.485025	J	INFORMATION STORAGE AND PROCESSING	Gene: frr; Product: ribosome recycling factor; Note: Rrf; Frr; ribosome-recycling factor; release factor 4; RF4; recycles ribosomes upon translation termination along with release factor RF-3 and elongation factor EF-G; A GTPase-dependent process results in release of 50S from 70S; inhibited by release factor RF-1; essential for viability; structurally similar to tRNAs
PFLU1274	0.0839223	-0.400199	I	METABOLISM	Gene: uppS; Product: UDP pyrophosphate synthetase
PFLU1275	0.535981	-0.281551	I	METABOLISM	Gene: cdsA; Product: phosphatidate cytidylyltransferase
PFLU1276	0.532051	-0.200185	I	METABOLISM	Gene: dxr; Product: 1-deoxy-D-xylulose 5-phosphate reductoisomerase; Note: catalyzes the NADP-dependent rearrangement and reduction of 1-deoxy-D-xylulose-5-phosphate (DXP) to 2-C-methyl-D-erythritol 4-phosphate
PFLU1277	0.608536	-0.305254	M	CELLULAR PROCESSES AND SIGNALING	Gene: ecfE; Product: protease
PFLU1278	0.113773	-0.497703	M	CELLULAR PROCESSES AND SIGNALING	Product: putative surface exported protein
PFLU1279	-0.0986144	-0.367585	M	CELLULAR PROCESSES AND SIGNALING	Product: hypothetical protein
PFLU1280	0.350735	-0.301572	M	CELLULAR PROCESSES AND SIGNALING	Gene: lpxD; Product: UDP-3-O-[3-hydroxymyristoyl] glucosamine N-acyltransferase; Note: adds the O-linked and N-linked 3(R)-hydroxy fatty acids to the glucosamine disaccharide during lipid A biosynthesis
PFLU1281	0.399539	-0.0942513	I	METABOLISM	Gene: fabZ; Product: (3R)-hydroxymyristoyl-ACP dehydratase; Note: in Pseudomonas aeruginosa this enzyme is a trimer of dimers; essential for membrane formation; performs third step of type II fatty acid biosynthesis; catalyzes dehydration of (3R)-hydroxyacyl-ACP to trans-2-acyl-ACP
PFLU1282	0.532746	-0.30245	M	CELLULAR PROCESSES AND SIGNALING	Gene: lpxA; Product: UDP-N-acetylglucosamine acyltransferase; Note: catalyzes the addition of (R)-3-hydroxytetradecanoyl to the glucosamine disaccharide in lipid A biosynthesis
PFLU1283	0.741428	-0.18326	M	CELLULAR PROCESSES AND SIGNALING	Gene: lpxB; Product: lipid-A-disaccharide synthase; Note: catalyzes the formation of lipid A disaccharide from UDP-2,3-diacylglucosamine and 2,3-diacylglucosamine-1-phosphate, lipid A disaccharide is a precursor of lipid A that anchors LPS to the OM
PFLU1284	0.598994	-0.218295	L	INFORMATION STORAGE AND PROCESSING	Gene: rnhB; Product: ribonuclease HII; Note: RNH2; RNase HII; binds manganese; endonuclease which specifically degrades the RNA of RNA-DNA hybrids
PFLU1285	0.0271205	-0.259018	L	INFORMATION STORAGE AND PROCESSING	Gene: dnaE; Product: DNA polymerase III subunit alpha; Note: catalyzes DNA-template-directed extension of the 3'- end of a DNA strand by one nucleotide at a time; main replicative polymerase
PFLU1286	-0.226934	-0.537326	I	METABOLISM	Gene: accA; Product: acetyl-CoA carboxylase carboxyltransferase subunit alpha; Note: catalyzes the carboxylation of acetyl-CoA to malonyl-CoA; forms a tetramer composed of two alpha (AccA) and two beta (AccD) subunits; one of the two catalytic subunits that can form the acetyl CoA carboxylase enzyme together with a carrier protein
PFLU1287	0.318285	0.111553	D	CELLULAR PROCESSES AND SIGNALING	Product: putative tRNA(Ile)-lysidine synthase
PFLU1289	0.169662	-0.392014	F	METABOLISM	Gene: pyrG; Product: CTP synthetase; Note: CTP synthase; cytidine triphosphate synthetase; catalyzes the ATP-dependent amination of UTP to CTP with either L-glutamine or ammonia as the source of nitrogen; in Escherichia coli this enzyme forms a homotetramer
PFLU1290	0.092219	-0.475819	M	CELLULAR PROCESSES AND SIGNALING	Gene: kdsA; Product: 2-dehydro-3-deoxyphosphooctonate aldolase; Note: catalyzes the formation of 2-dehydro-3-deoxy-D-octonate 8-phosphate from phosphoenolpyruvate and D-arabinose 5-phosphate in LPS biosynthesis
PFLU1291	-0.347154	-0.201192	G	METABOLISM	Gene: eno; Product: phosphopyruvate hydratase; Note: enolase; catalyzes the formation of phosphoenolpyruvate from 2-phospho-D-glycerate in glycolysis
PFLU1292	0.37652	-0.182244	D	CELLULAR PROCESSES AND SIGNALING	Gene: ftsB; Product: cell division protein
PFLU1293	0.449898	-0.15412	I	METABOLISM	Gene: ispD; Product: 2-C-methyl-D-erythritol 4-phosphate cytidylyltransferase; Note: 4-diphosphocytidyl-2C-methyl-D-erythritol synthase; MEP cytidylyltransferase; MCT; catalyzes the formation of 4-diphosphocytidyl-2-C-methyl-D-erythritol from CTP and 2-C-methyl-D-erythritol 4-phosphate; involved in isoprenoid and isopentenyl-PP biosynthesis; forms homodimers
PFLU1294	0.383951	-0.22876	K	INFORMATION STORAGE AND PROCESSING	Product: LysR family transcriptional regulator
PFLU1295	-0.401591	-0.424085	C	METABOLISM	Gene: adhC; Product: alcohol dehydrogenase class III
PFLU1296	-0.234673	-0.4154	R	POORLY CHARACTERIZED	Product: putative esterase
PFLU1297	0.096501	-0.143765	I	METABOLISM	Gene: ispF; Product: 2-C-methyl-D-erythritol 2,4-cyclodiphosphate synthase; Note: catalyzes the conversion of 4-diphosphocytidyl-2-C-methyl-D-erythritol 2-phosphate into 2-C-methyl-D-erythritol 2,4-cyclodiphosphate
PFLU1298	0.417297	-0.118069	S	POORLY CHARACTERIZED	Gene: truD; Product: tRNA pseudouridine synthase D; Note: catalyzes the modification of U13 in tRNA(Glu)
PFLU1299	0.345003	-0.292048	R	POORLY CHARACTERIZED	Gene: surE; Product: stationary phase survival protein SurE; Note: catalyzes the conversion of a phosphate monoester to an alcohol and a phosphate
PFLU1300	0.30792	-0.351056	O	CELLULAR PROCESSES AND SIGNALING	Gene: pcm; Product: protein-L-isoaspartate O-methyltransferase; Note: catalyzes the methyl esterification of L-isoaspartyl residues that are formed in damaged proteins
PFLU1301	-0.0855912	0.103282	M	CELLULAR PROCESSES AND SIGNALING	Product: putative lipoprotein
PFLU1302	-0.628034	-0.243802	K	INFORMATION STORAGE AND PROCESSING	Gene: rpoS; Product: RNA polymerase sigma factor RpoS; Note: sigma factors are initiation factors that promote the attachment of RNA polymerase to specific initiation sites and are then released; this sigma factor controls a regulon of genes required for protection against external stresses
PFLU1302A	0.767538	-0.763351	K	INFORMATION STORAGE AND PROCESSING	Gene: capB; Product: cold shock protein
PFLU1304	-0.466442	-0.312176	F	METABOLISM	Product: putative deoxycytidine triphosphate deaminase
PFLU1305	-0.68254	-0.343504	R	POORLY CHARACTERIZED	Product: hypothetical protein
PFLU1306	-0.711969	-0.273467	R	POORLY CHARACTERIZED	Product: putative ATP-dependent helicase
PFLU1307	-0.444406	-0.559894	E	METABOLISM	Gene: aotP; Product: arginine/ornithine ABC transporter ATP-binding protein
PFLU1308	-0.20247	-0.617499	R	POORLY CHARACTERIZED	Product: putative amino acid ABC transporter-like protein
PFLU1309	-0.304631	-0.00741208	E	METABOLISM	Gene: hisM; Product: histidine ABC transporter permease
PFLU1310	-0.372883	-1.37603	E	METABOLISM	Gene: hisQ; Product: histidine ABC transporter permease
PFLU1311	-1.29337	-0.875831	ET	METABOLISM	Product: putative amino acid transporter substrate-binding protein
PFLU1312	-0.175252	-0.0735445	L	INFORMATION STORAGE AND PROCESSING	Product: ATP-dependent DNA ligase; Note: catalyzes the ATP-dependent formation of a phosphodiester at the site of a single strand break in duplex DNA
PFLU1313	-0.319791	-0.346282	J	INFORMATION STORAGE AND PROCESSING	Product: hypothetical protein
PFLU1314	0.164371	-0.269541	R	POORLY CHARACTERIZED	Product: putative pinecillin acylase protein
PFLU1315	-0.48361	0.0929342	O	CELLULAR PROCESSES AND SIGNALING	Product: putative glutathione S-transferase
PFLU1317A	0.705378	0.397421	S	POORLY CHARACTERIZED	Product: hypothetical protein
PFLU1318	0.116192	-0.318426	S	POORLY CHARACTERIZED	Product: hypothetical protein
PFLU1319	-0.182775	-0.172443	S	POORLY CHARACTERIZED	Product: hypothetical protein
PFLU1320	0.160306	-0.191539	S	POORLY CHARACTERIZED	Product: hypothetical protein
PFLU1321	-0.0124777	-0.188816	M	CELLULAR PROCESSES AND SIGNALING	Product: hypothetical protein
PFLU1322	0.319268	0.175268	S	POORLY CHARACTERIZED	Product: hypothetical protein
PFLU1323	1.3182	1.17491	S	POORLY CHARACTERIZED	Product: hypothetical protein
PFLU1324	0.418635	-0.179041	KL	INFORMATION STORAGE AND PROCESSING	Gene: dinG; Product: ATP-dependent DNA helicase DinG; Note: helicase involved in DNA repair and perhaps also replication
PFLU1325	0.0888725	-0.0804526	S	POORLY CHARACTERIZED	Product: hypothetical protein
PFLU1326	0.272121	-0.11874	V	CELLULAR PROCESSES AND SIGNALING	Gene: estC; Product: esterase III
PFLU1327	0.0310662	-0.425262	N	CELLULAR PROCESSES AND SIGNALING	Product: hypothetical protein
PFLU1328	0.0829451	-0.32837	H	METABOLISM	Gene: pdxH; Product: pyridoxamine 5'-phosphate oxidase; Note: catalyzes the formation of pyridoxal 5'-phosphate from pyridoxamine 5'-phosphate
PFLU1329
PFLU1330	0.202966	-0.443794	M	CELLULAR PROCESSES AND SIGNALING	Product: hypothetical protein
PFLU1332	0.346526	-0.349513	P	METABOLISM	Gene: nhaA; Product: pH-dependent sodium/proton antiporter; Note: exports sodium by using the electrochemical proton gradient to allow protons into the cell; functions in adaptation to high salinity and alkaline pH; activity increases at higher pH; downregulated at acidic pH
PFLU1333	1.18855	0.508798	E	METABOLISM	Product: hypothetical protein
PFLU1334	0.106786	-0.327225	R	POORLY CHARACTERIZED	Product: hypothetical protein
PFLU1335	0.2263	-0.0440504	S	POORLY CHARACTERIZED	Product: putative lipoprotein
PFLU1336	-0.24174	-0.200994	IQR	METABOLISM	Product: short chain dehydrogenase
PFLU1337	0.12589	0.186111	K	INFORMATION STORAGE AND PROCESSING	Product: LysR family transcriptional regulator
PFLU1338	-0.324315	-0.760553	S	POORLY CHARACTERIZED	Product: hypothetical protein
PFLU1339	-0.359812	-1.3752	S	POORLY CHARACTERIZED	Product: hypothetical protein
PFLU1340	-0.480318	-0.836237	S	POORLY CHARACTERIZED	Product: hypothetical protein
PFLU1341	-1.32797	-0.684663	S	POORLY CHARACTERIZED	Product: hypothetical protein
PFLU1342	0.281339	0.430813	E	METABOLISM	Gene: livF1; Product: high-affinity branched-chain amino acid ABC transporter ATP-binding protein
PFLU1343	0.189724	0.376936	E	METABOLISM	Gene: livG; Product: leucine/isoleucine/valine transporter ATP-binding subunit; Note: Part of the ABC transporter complexes LivFGHMJ and LivFGHMK involved in the high-affinity transport of branched-chain amino acids; LivFGHMK is specific for the transport of leucine, while LivFGHMJ is a transporter for leucine, isoleucine, and valine
PFLU1344	0.337355	0.22719	E	METABOLISM	Gene: livM; Product: leucine/isoleucine/valine transporter permease subunit; Note: Part of the ABC transporter complex LivFGHMJ and LivFGHMK involved in the high-affinity transport of branched-chain amino acids; LivFGHMK is specific for the transport of leucine, while LivFGHMJ is a transporter for leucine, isoleucine, and valine
PFLU1345	0.354013	0.615129	E	METABOLISM	Gene: livH1; Product: high-affinity branched-chain amino acid ABC transporter permease
PFLU1346	1.27018	2.31263	E	METABOLISM	Gene: livJ1; Product: branched amino acid ABC transporter substrate-binding protein
PFLU1347	0.158454	-0.37423	S	POORLY CHARACTERIZED	Product: hypothetical protein
PFLU1348	0.10476	0.234012	S	POORLY CHARACTERIZED	Product: hypothetical protein
PFLU1349	-0.344936	-0.693402	T	CELLULAR PROCESSES AND SIGNALING	Product: putative signaling GGDEF/EAL domain-containing membrane protein
PFLU1350
PFLU1351	1.5295	1.2562	G	METABOLISM	Product: putative transporter-like membrane protein
PFLU1352	0.0203267	-0.439867	KL	INFORMATION STORAGE AND PROCESSING	Gene: rapA; Product: ATP-dependent helicase HepA; Note: transcription regulator that activates transcription by stimulating RNA polymerase (RNAP) recycling in case of stress conditions such as supercoiled DNA or high salt concentrations. Probably acts by releasing the RNAP, when it is trapped or immobilized on tightly supercoiled DNA
PFLU1353	-0.874175	-0.238571	S	POORLY CHARACTERIZED	Product: hypothetical protein
PFLU1354	-0.456635	0.566055	E	METABOLISM	Product: putative aminotransferase
PFLU1355
PFLU1356	0.252899	-0.352731	K	INFORMATION STORAGE AND PROCESSING	Product: LysR family transcriptional regulator
PFLU1357	0.943467	0.385793	S	POORLY CHARACTERIZED	Product: hypothetical protein
PFLU1358	-1.51023	-1.84666	P	METABOLISM	Product: hypothetical protein
PFLU1359	0.0196919	-0.552117	S	POORLY CHARACTERIZED	Gene: pitA; Product: low-affinity inorganic phosphate transport membrane protein
PFLU1359A
PFLU1361	0.3211	0.235659	K	INFORMATION STORAGE AND PROCESSING	Gene: pcaR; Product: pca regulon regulatory protein
PFLU1362	2.07192	1.86994	G	METABOLISM	Gene: pcaK; Product: 4-hydroxybenzoate transporter
PFLU1363	0.850721	0.993209	I	METABOLISM	Product: putative amino acid degradation-related transferase
PFLU1364	0.937039	0.814915	I	METABOLISM	Gene: gctB; Product: glutaconate CoA-transferase subunit B
PFLU1365	0.967816	0.641382	I	METABOLISM	Gene: pcaF; Product: beta-ketoadipyl CoA thiolase; Note: catalyzes the thiolytic cleavage of beta-ketoadipyl-CoA to succinate and acetyl-CoA
PFLU1366	0.957948	1.06749	Q	METABOLISM	Gene: pcaH; Product: protocatechuate 3,4-dioxygenase subunit beta
PFLU1367	1.09621	1.32913	Q	METABOLISM	Gene: pcaG; Product: protocatechuate 3,4-dioxygenase alpha chain
PFLU1368	0.286577	0.581086	G	METABOLISM	Gene: kgtP; Product: alpha-ketoglutarate permease
PFLU1369	0.306244	0.203253	F	METABOLISM	Gene: pcaB; Product: 3-carboxy-cis,cis-muconate cycloisomerase; Note: Catalyzes the cycloisomerization of cis,cis-muconate
PFLU1370	-0.103301	0.242518	R	POORLY CHARACTERIZED	Product: putative aromatic-hydrocarbons degradation-related hydrolase
PFLU1371	0.160485	0.461622	S	POORLY CHARACTERIZED	Gene: pcaC; Product: 4-carboxymuconolactone decarboxylase
PFLU1372	0.336581	-0.18074	G	METABOLISM	Product: hypothetical protein
PFLU1373	0.0949051	0.666059	S	POORLY CHARACTERIZED	Product: putative hemolysin-like protein; Note: also similar to the downstream CDS, PFLU1374, (513 aa); E(): 2e-82; 49.894% identity in 471 aa overlap
PFLU1374	0.126257	-0.750422	S	POORLY CHARACTERIZED	Product: putative hemolysin-like protein; Note: also similar to the upstream CDS, PFLU1373, (497 aa); E(): 3.5e-82; 49.894% identity in 471 aa overlap
PFLU1375	0.43243	1.3171	S	POORLY CHARACTERIZED	Product: putative porin -like membrane protein
PFLU1376	-0.827544	-1.76672	S	POORLY CHARACTERIZED	Product: hypothetical protein
PFLU1377	-0.968181	-1.8465	O	CELLULAR PROCESSES AND SIGNALING	Gene: hscC; Product: chaperone
PFLU1378	-0.329857	-0.0360015	MU	CELLULAR PROCESSES AND SIGNALING	Gene: oprM; Product: outer membrane protein; Note: also similar to PFLU4009, (491 aa); E(): 4e-112; 69.165% identity in 467 aa overlap and to PFLU4118, (465 aa); E(): 5.4e-79; 52.766% identity in 470 aa overlap
PFLU1379	-0.60867	-0.417351	V	CELLULAR PROCESSES AND SIGNALING	Gene: acrB; Product: acriflavine resistance protein B
PFLU1380	-0.546054	-0.0157476	M	CELLULAR PROCESSES AND SIGNALING	Gene: acrA; Product: acriflavine resistance protein A
PFLU1381	0.435471	0.833145	K	INFORMATION STORAGE AND PROCESSING	Product: TetR family transcriptional regulator
PFLU1382	0.366827	0.880172	H	METABOLISM	Product: putative carbon compunds degradation-like protein
PFLU1383	0.273993	0.22047	S	POORLY CHARACTERIZED	Product: hypothetical protein; Note: similarity reduced to the C-terminal part of the sequence in the database
PFLU1384
PFLU1385
PFLU1386
PFLU1387	-0.552833	-0.499343	C	METABOLISM	Product: putative reductase
PFLU1388	0.268701	-0.392199	G	METABOLISM	Product: putative transporter-like membrane protein
PFLU1389	0.440895	0.963789	K	INFORMATION STORAGE AND PROCESSING	Product: putative ArsR family regulatory protein
PFLU1390	0.130394	-0.290018	S	POORLY CHARACTERIZED	Product: hypothetical protein
PFLU1391
PFLU1392
PFLU1394
PFLU1395	0.540754	-8.46932	S	POORLY CHARACTERIZED	Product: hypothetical protein
PFLU1396	-0.214471	0.112803	S	POORLY CHARACTERIZED	Product: hypothetical protein; Note: low G+C content (47.41%); No significant database matches
PFLU1397	0.261611	-0.281266	S	POORLY CHARACTERIZED	Product: hypothetical protein
PFLU1398	0.282001	-0.153344	I	METABOLISM	Product: putative phospholipase
PFLU1399	0.346911	0.0307603	G	METABOLISM	Gene: bglX; Product: periplasmic beta-glucosidase
PFLU1400	-0.99929	-0.47643	S	POORLY CHARACTERIZED	Product: hypothetical protein
PFLU1401	-0.719573	-0.329977	R	POORLY CHARACTERIZED	Product: hypothetical protein
PFLU1402	-0.0109045	0.1943	S	POORLY CHARACTERIZED	Product: hypothetical protein
PFLU1403	0.389961	-0.488672	S	POORLY CHARACTERIZED	Product: hypothetical protein
PFLU1404	1.89419	0.765831	S	POORLY CHARACTERIZED	Product: hypothetical protein
PFLU1405	3.00293	1.55891	P	METABOLISM	Product: putative TonB-dependent receptor protein
PFLU1406	0.586736	0.153374	PT	METABOLISM	Product: hypothetical protein
PFLU1407	0.593782	-0.0232743	K	INFORMATION STORAGE AND PROCESSING	Product: putative RNA polymerase sigma factor
PFLU1408	0.448542	0.0196572	EM	METABOLISM	Product: putative dihydrodipicolinate synthase
PFLU1409	0.0610441	-0.26091	G	METABOLISM	Product: class II aldolase/adducin domain protein
PFLU1410	0.00865191	-0.236813	K	INFORMATION STORAGE AND PROCESSING	Product: putative DNA-binding regulatory protein
PFLU1411	0.164347	-0.460032	S	POORLY CHARACTERIZED	Product: hypothetical protein
PFLU1412	-0.0312691	-0.911606	C	METABOLISM	Product: alcohol dehydrogenase
PFLU1413	0.913366	0.571917	G	METABOLISM	Product: putative transporter-like membrane protein
PFLU1414	0.278955	0.17391	S	POORLY CHARACTERIZED	Product: hypothetical protein
PFLU1415	0.356474	-0.252572	K	INFORMATION STORAGE AND PROCESSING	Product: LysR family transcriptional regulator
PFLU1416	1.89247	1.10283	C	METABOLISM	Product: putative CoA transferase family protein
PFLU1417	2.04037	1.24155	E	METABOLISM	Product: putative hydroxymethylglutaryl-CoA lyase
PFLU1418	2.27135	2.00503	G	METABOLISM	Product: putative transporter-like membrane protein
PFLU1419	1.19476	-0.859531	S	POORLY CHARACTERIZED	Product: hypothetical protein
PFLU1420	0.343879	-0.110236	K	INFORMATION STORAGE AND PROCESSING	Product: LysR family transcriptional regulator
PFLU1421	-0.468763	-0.481767	E	METABOLISM	Gene: fosA; Product: glutathione transferase
PFLU1422	0.136328	-0.26013	E	METABOLISM	Product: putative transporter-like protein
PFLU1423	-0.602388	-0.259167	S	POORLY CHARACTERIZED	Product: hypothetical protein
PFLU1424	-0.343533	-0.176306	S	POORLY CHARACTERIZED	Product: hypothetical protein
PFLU1425	0.194491	-0.280374	L	INFORMATION STORAGE AND PROCESSING	Gene: ogt; Product: methylated-DNA--protein-cysteine methyltransferase
PFLU1426	0.145574	0.174794	S	POORLY CHARACTERIZED	Product: hypothetical protein
PFLU1427	-0.0918356	-0.273381	S	POORLY CHARACTERIZED	Product: putative phage-like protein
PFLU1428	0.465992	-0.0359344	N	CELLULAR PROCESSES AND SIGNALING	Product: hypothetical protein
PFLU1429	-0.00877764	-0.204546	K	INFORMATION STORAGE AND PROCESSING	Product: LysR family transcriptional regulator
PFLU1430	0.807173	0.691566	G	METABOLISM	Product: putative transporter-like membrane protein
PFLU1431	0.600479	0.570964	G	METABOLISM	Product: putative transporter-like membrane protein
PFLU1432	0.0718279	-0.181887	S	POORLY CHARACTERIZED	Product: hypothetical protein
PFLU1433	0.0566398	-0.162187	S	POORLY CHARACTERIZED	Product: hypothetical protein
PFLU1434
PFLU1435
PFLU1436	0.314889	0.0502422	J	INFORMATION STORAGE AND PROCESSING	Gene: rsuA; Product: ribosomal small subunit pseudouridine synthase A
PFLU1437	0.364921	0.573527	S	POORLY CHARACTERIZED	Product: hypothetical protein
PFLU1438	-1.41353	-0.905012	NT	CELLULAR PROCESSES AND SIGNALING	Product: putative methyl-accepting chemotaxis protein
PFLU1439	0.239094	0.464773	S	POORLY CHARACTERIZED	Product: putative lipoprotein
PFLU1440	0.00501317	0.110714	I	METABOLISM	Product: putative hydratase/isomerase protein
PFLU1441	-0.0788047	-0.299663	L	INFORMATION STORAGE AND PROCESSING	Gene: ung; Product: uracil-DNA glycosylase; Note: Excises uracil residues from the DNA which can arise as a result of misincorporation of dUMP residues by DNA polymerase or due to deamination of cytosine
PFLU1442	0.0986997	-0.300884	S	POORLY CHARACTERIZED	Product: hypothetical protein
PFLU1443	0.00951568	-0.107553	S	POORLY CHARACTERIZED	Product: hypothetical protein
PFLU1444	-0.174869	-0.116836	S	POORLY CHARACTERIZED	Product: hypothetical protein
PFLU1445	0.231775	-0.00925395	S	POORLY CHARACTERIZED	Product: hypothetical protein; Note: the P. syringae entry presents similarities to the N-terminal region of PFLU1445 and the P. putaida entry to the C-terminal region
PFLU1446	1.25862	2.24052	R	POORLY CHARACTERIZED	Product: putative membrane-associated monoxygenase
PFLU1447	2.35349	3.4391	S	POORLY CHARACTERIZED	Product: putative transporter-like membrane protein
PFLU1448	2.92824	4.96399	S	POORLY CHARACTERIZED	Product: putative transporter-like membrane protein
PFLU1449	3.2179	4.87638	S	POORLY CHARACTERIZED	Product: putative transporter-like exported protein
PFLU1450	3.0851	6.01146	S	POORLY CHARACTERIZED	Product: hypothetical protein
PFLU1451	0.39885	-0.00653619	TK	CELLULAR PROCESSES AND SIGNALING	Gene: tctD; Product: two component system, response regulator
PFLU1452	0.586724	0.129125	T	CELLULAR PROCESSES AND SIGNALING	Product: putative two-component system sensor kinase
PFLU1453	0.36489	0.0845474	T	CELLULAR PROCESSES AND SIGNALING	Product: hypothetical protein
PFLU1454	0.122642	-0.0895425	R	POORLY CHARACTERIZED	Product: hypothetical protein
PFLU1455	-0.0403515	-0.390981	S	POORLY CHARACTERIZED	Product: hypothetical protein
PFLU1456	0.159486	-0.142782	S	POORLY CHARACTERIZED	Product: hypothetical protein
PFLU1458	0.0895839	-0.433063	S	POORLY CHARACTERIZED	Product: putative phage integrase
PFLU1459	-0.0832781	-0.0243619	S	POORLY CHARACTERIZED	Product: hypothetical protein
PFLU1460	0.126094	-0.380011	S	POORLY CHARACTERIZED	Product: hypothetical protein
PFLU1461
PFLU1462
PFLU1463	0.0261783	-0.59225	S	POORLY CHARACTERIZED	Product: hypothetical protein
PFLU1464	-0.334004	-0.519968	S	POORLY CHARACTERIZED	Product: hypothetical protein
PFLU1465	0.469248	0.381289	H	METABOLISM	Gene: nadB; Product: L-aspartate oxidase; Note: catalyzes the formation of oxaloacetate from L-aspartate
PFLU1467	-0.25567	-0.208839	K	INFORMATION STORAGE AND PROCESSING	Gene: algU; Product: RNA polymerase sigma factor AlgU; Note: Member of the extracytoplasmic function sigma factors which are active under specific conditions; binds with the catalytic core of RNA polymerase to produce the holoenzyme and directs bacterial core RNA polymerase to specific promoter elements to initiate transcription; this sigma factor regulates genes involved in alginate biosynthesis
PFLU1468	-0.361051	-0.34814	T	CELLULAR PROCESSES AND SIGNALING	Gene: mucA; Product: sigma factor negative regulatory protein
PFLU1469	-0.00229986	-0.366935	T	CELLULAR PROCESSES AND SIGNALING	Gene: mucB; Product: sigma factor regulatory protein
PFLU1471	-0.170805	-0.169304	O	CELLULAR PROCESSES AND SIGNALING	Product: putative exported heat-shock adaptation serine protease
PFLU1472	0.124505	-0.0821683	R	POORLY CHARACTERIZED	Product: putative peptidase
PFLU1473	0.294915	0.11475	O	CELLULAR PROCESSES AND SIGNALING	Product: putative SirA-like protein
PFLU1474	0.165293	-0.236346	R	POORLY CHARACTERIZED	Gene: perM; Product: putative permease
PFLU1475	-0.564472	-0.458328	O	CELLULAR PROCESSES AND SIGNALING	Product: putative redox-like protein
PFLU1476	0.00482451	-0.298068	E	METABOLISM	Product: putative regulatory protein
PFLU1477	0.308549	-0.0990822	EM	METABOLISM	Gene: dapA; Product: dihydrodipicolinate synthase; Note: catalyzes the formation of dihydrodipicolinate from L-aspartate 4-semialdehyde and pyruvate in lysine and diaminopimelate biosynthesis
PFLU1478	0.0675947	-0.470491	M	CELLULAR PROCESSES AND SIGNALING	Product: putative lipoprotein
PFLU1479	0.150077	-0.399437	R	POORLY CHARACTERIZED	Product: putative hydrolase
PFLU1480	-0.243719	-0.386785	F	METABOLISM	Gene: purC; Product: phosphoribosylaminoimidazole-succinocarboxamide synthase; Note: catalyzes the formation of (S)-2-(5-amino-1-(5-phospho-D-ribosyl)imidazole-4- carboxamido)succinate from 5-amino-1-(5-phospho-D-ribosyl)imidazole-4-carboxylate and L-aspartate in purine biosynthesis; SAICAR synthase
PFLU1481
PFLU1482	0.0469319	-0.920887	S	POORLY CHARACTERIZED	Product: putative colicind-pore forming protein; Note: N-terminus presents similarities to the E. coli database entry and the C-terminus to the P. syringae entry
PFLU1483	0.536758	0.526207	G	METABOLISM	Product: hypothetical protein
PFLU1484	-1.41537	-1.70363	S	POORLY CHARACTERIZED	Product: hypothetical protein
PFLU1485	-0.668642	-0.335345	NT	CELLULAR PROCESSES AND SIGNALING	Product: putative methyl-accepting chemotaxis protein
PFLU1486
PFLU1487	0.505581	-0.143297	K	INFORMATION STORAGE AND PROCESSING	Product: LysR family transcriptional regulator
PFLU1488	0.631873	0.436647	P	METABOLISM	Product: hypothetical protein
PFLU1489	0.743876	0.46468	P	METABOLISM	Gene: citA; Product: citrate-proton symporter
PFLU1490	-0.281806	-0.117484	K	INFORMATION STORAGE AND PROCESSING	Product: GntR family transcriptional regulator
PFLU1491	-0.0521523	0.337707	IQR	METABOLISM	Product: short chain dehydrogenase
PFLU1492	1.06069	1.71727	S	POORLY CHARACTERIZED	Product: hypothetical protein
PFLU1493	2.20345	3.5488	G	METABOLISM	Product: hypothetical protein
PFLU1496
PFLU1498	0.448879	0.0415954	K	INFORMATION STORAGE AND PROCESSING	Product: LysR family transcriptional regulator
PFLU1499	0.386985	0.600862	E	METABOLISM	Product: hypothetical protein
PFLU1500	0.280287	-0.271011	K	INFORMATION STORAGE AND PROCESSING	Product: LysR family transcriptional regulator
PFLU1501	1.26381	1.3093	P	METABOLISM	Product: putative transporter-like membrane protein
PFLU1502	5.85546	5.62842	C	METABOLISM	Product: putative dehydrogenase
PFLU1503	6.44705	5.66602	EH	METABOLISM	Product: hypothetical protein
PFLU1504	0.394348	-0.196262	K	INFORMATION STORAGE AND PROCESSING	Product: LysR family transcriptional regulator
PFLU1505	-0.390094	0.0625979	R	POORLY CHARACTERIZED	Product: hypothetical protein
PFLU1506	0.0319842	0.117149	R	POORLY CHARACTERIZED	Product: putative hydrolase
PFLU1507	0.275842	-0.0599106	K	INFORMATION STORAGE AND PROCESSING	Product: LysR family transcriptional regulator
PFLU1508
PFLU1509	-0.190994	0.247102	K	INFORMATION STORAGE AND PROCESSING	Product: AraC family transcriptional regulator
PFLU1510	1.26603	2.42867	HC	METABOLISM	Gene: pobA; Product: 4-hydroxybenzoate 3-monooxygenase; Note: catalyzes the formation of protocatechuate from 4-hydroxybenzoate
PFLU1511	0.939207	0.450055	G	METABOLISM	Product: putative transporter-like membrane protein
PFLU1512	-0.194555	-0.401143	S	POORLY CHARACTERIZED	Product: hypothetical protein
PFLU1513	-0.238905	-0.478737	ET	METABOLISM	Gene: pheC; Product: cyclohexadienyl dehydratase
PFLU1514	-0.454261	-1.32601	E	METABOLISM	Product: putative glutamine synthetase
PFLU1515	-0.0974313	0.618706	S	POORLY CHARACTERIZED	Product: hypothetical protein
PFLU1516	0.58946	-0.256266	J	INFORMATION STORAGE AND PROCESSING	Product: putative ribonuclease
PFLU1517	0.10359	-0.0186525	S	POORLY CHARACTERIZED	Product: hypothetical protein
PFLU1518	0.220579	-0.36373	HE	METABOLISM	Product: putative dehydrogenase
PFLU1519	-0.487301	-0.0077918	C	METABOLISM	Product: putative nitroreductase
PFLU1520	0.0455863	-0.544478	S	POORLY CHARACTERIZED	Product: hypothetical protein
PFLU1521	-0.0999419	-0.897929	S	POORLY CHARACTERIZED	Product: hypothetical protein
PFLU1522	-0.751435	0.0504007	S	POORLY CHARACTERIZED	Product: hypothetical protein
PFLU1523	0.571701	-0.250638	J	INFORMATION STORAGE AND PROCESSING	Product: putative RNA methyltransferase
PFLU1524	0.709175	1.33146	S	POORLY CHARACTERIZED	Product: hypothetical protein
PFLU1525	-0.26204	-0.309381	S	POORLY CHARACTERIZED	Product: putative lipoprotein
PFLU1526	0.127283	-0.243179	S	POORLY CHARACTERIZED	Product: hypothetical protein
PFLU1527	-0.102584	-0.180445	S	POORLY CHARACTERIZED	Product: hypothetical protein
PFLU1528	-0.413748	-0.710256	T	CELLULAR PROCESSES AND SIGNALING	Product: putative cyclic nucleotide-binding protein
PFLU1529	0.0152372	-0.257084	E	METABOLISM	Product: putative protease
PFLU1530	1.08532	-0.318813	S	POORLY CHARACTERIZED	Product: hypothetical protein
PFLU1531	0.507975	0.0901256	R	POORLY CHARACTERIZED	Product: putative amidotransferase
PFLU1532	0.401604	-0.479425	S	POORLY CHARACTERIZED	Product: hypothetical protein
PFLU1533	0.818176	0.25591	K	INFORMATION STORAGE AND PROCESSING	Product: LysR family transcriptional regulator
PFLU1534	1.03416	-2.09124	R	POORLY CHARACTERIZED	Product: LamB/YcsF family protein
PFLU1535	1.35968	-2.52248	E	METABOLISM	Product: hypothetical protein
PFLU1536	1.36595	-2.44611	E	METABOLISM	Product: putative hydrolase
PFLU1537	-0.149389	-0.0322559	S	POORLY CHARACTERIZED	Product: hypothetical protein
PFLU1538	-0.238462	0.151178	R	POORLY CHARACTERIZED	Product: putative ATP-binding protein
PFLU1539	-1.19962	-0.0689389	S	POORLY CHARACTERIZED	Product: hypothetical protein
PFLU1540	-0.360481	0.271754	E	METABOLISM	Gene: cysK; Product: cysteine synthase A
PFLU1541	-0.14779	-0.170095	O	CELLULAR PROCESSES AND SIGNALING	Product: hypothetical protein
PFLU1542	0.320327	1.82778	C	METABOLISM	Gene: acnA; Product: aconitate hydratase; Note: catalyzes the conversion of citrate to isocitrate
PFLU1543	0.103015	-0.158285	R	POORLY CHARACTERIZED	Product: putative RNA 2'-O-ribose methyltransferase
PFLU1544	0.0179121	-0.0766726	O	CELLULAR PROCESSES AND SIGNALING	Product: sulfur transfer protein SirA; Note: TusA; transfers sulfur to TusBCD complex; involved in thiouridation of U34 position of some tRNAs
PFLU1545	0.605435	0.160967	V	CELLULAR PROCESSES AND SIGNALING	Gene: norM; Product: multidrug resistance protein
PFLU1546	0.0512924	-0.00772449	HE	METABOLISM	Gene: pdxB; Product: erythronate-4-phosphate dehydrogenase; Note: Required for the de novo synthesis of pyroxidine via the pdxA branch; catalyzes the formation of 3-hydroxy-4-phospho-hydroxy-alpha-ketobutyrate from erythronate-4-phosphate
PFLU1547	-0.198334	0.060525	S	POORLY CHARACTERIZED	Product: hypothetical protein
PFLU1548	0.576346	0.204226	V	CELLULAR PROCESSES AND SIGNALING	Product: putative ABC transporter ATP-binding membrane protein
PFLU1549	0.241673	-0.364661	M	CELLULAR PROCESSES AND SIGNALING	Product: putative lytic transglycosylase
PFLU1550	0.207255	-0.472621	R	POORLY CHARACTERIZED	Product: putative ABC transporter ATP-binding protein
PFLU1551	-0.577209	0.0490666	T	CELLULAR PROCESSES AND SIGNALING	Product: hypothetical protein
PFLU1552	-0.298151	-0.461013	S	POORLY CHARACTERIZED	Product: hypothetical protein
PFLU1553	-0.641063	-0.178412	I	METABOLISM	Gene: fadB; Product: multifunctional fatty acid oxidation complex subunit alpha; Note: includes enoyl-CoA hydratase, delta(3)-cis-delta(2)-trans-enoyl-CoA isomerase, 3-hydroxyacyl-CoA dehydrogenase, and 3-hydroxybutyryl-CoA epimerase; catalyzes the formation of an hydroxyacyl-CoA by addition of water on enoyl-CoA; also exhibits 3-hydroxyacyl-CoA epimerase and 3-hydroxyacyl-CoA dehydrogenase activ…
PFLU1554	-0.584257	-0.129201	I	METABOLISM	Gene: fadA; Product: 3-ketoacyl-CoA thiolase; Note: FadA; fatty acid oxidation complex component beta; functions in a heterotetramer with FadB; similar to FadI2J2 complex; functions in beta-oxidation of fatty acids
PFLU1555	-0.426592	-0.435852	S	POORLY CHARACTERIZED	Product: hypothetical protein
PFLU1556	0.143741	-0.316813	L	INFORMATION STORAGE AND PROCESSING	Gene: topA; Product: DNA topoisomerase I; Note: catalyzes the ATP-dependent breakage of single-stranded DNA followed by passage and rejoining, maintains net negative superhelicity
PFLU1557	-0.0250555	-0.284259	S	POORLY CHARACTERIZED	Product: hypothetical protein
PFLU1558	0.385658	-0.804143	S	POORLY CHARACTERIZED	Product: hypothetical protein
PFLU1559	0.258705	-0.208618	D	CELLULAR PROCESSES AND SIGNALING	Product: hypothetical protein
PFLU1560	0.155953	-0.113695	KT	INFORMATION STORAGE AND PROCESSING	Gene: lexA; Product: LexA repressor; Note: Represses a number of genes involved in the response to DNA damage
PFLU1561	-0.0893256	-0.328937	K	INFORMATION STORAGE AND PROCESSING	Product: TetR family transcriptional regulator
PFLU1562	0.133431	0.0493044	G	METABOLISM	Gene: nagZ; Product: beta-hexosaminidase; Note: hydrolyzes the terminal non-reducing N-acetyl-D-hexosamine residues in N-acetyl-beta-D-hexosaminides
PFLU1563	0.257324	-0.147276	KL	INFORMATION STORAGE AND PROCESSING	Product: putative helicase
PFLU1564	-0.00868055	-0.178341	S	POORLY CHARACTERIZED	Product: hypothetical protein
PFLU1565	0.125805	-0.161597	LK	INFORMATION STORAGE AND PROCESSING	Gene: mfd; Product: transcription-repair coupling factor
PFLU1566	-0.266868	-0.573363	G	METABOLISM	Gene: gap; Product: glyceraldehyde-3-phosphate dehydrogenase; Note: catalyzes the formation of 3-phospho-D-glyceroyl phosphate from D-glyceraldehyde 3-phosphate; involved in growth under gluconeogenic conditions and in glycolytic activity at high ATP concentrations in Corynebacterium; NAD and NADP dependent
PFLU1568	-0.0127073	0.213273	S	POORLY CHARACTERIZED	Product: hypothetical protein
PFLU1569	0.287512	0.405225	C	METABOLISM	Gene: sthA; Product: soluble pyridine nucleotide transhydrogenase; Note: catalyzes the conversion of NADPH to NADH
PFLU1570	0.0435052	0.272846	C	METABOLISM	Product: putative glycerophosphoryl diester phosphodiesterase
PFLU1571	0.0379993	0.113519	S	POORLY CHARACTERIZED	Product: hypothetical protein
PFLU1572	0.241268	-0.293975	M	CELLULAR PROCESSES AND SIGNALING	Product: putative lipoprotein releasing system, membrane protein
PFLU1573	0.0407047	-0.423975	V	CELLULAR PROCESSES AND SIGNALING	Gene: lolD; Product: lipoprotein releasing system ATP-binding protein
PFLU1574	0.146059	-0.238199	M	CELLULAR PROCESSES AND SIGNALING	Product: putative lipoprotein releasing system, membrane protein
PFLU1575	0.311862	-0.105155	T	CELLULAR PROCESSES AND SIGNALING	Product: putative heavy metal two-component system, sensor kinase
PFLU1576	0.106698	-0.105921	TK	CELLULAR PROCESSES AND SIGNALING	Gene: cusR; Product: heavy metal two component system, response regulator; Note: Also similar to PFLU4171, (224 aa); E(): 2.5e-44; 58.904% identity in 219 aa overlap
PFLU1577	-0.258504	0.018173	P	METABOLISM	Product: hypothetical protein
PFLU1578	0.0964378	-0.415558	R	POORLY CHARACTERIZED	Gene: queF; Product: 7-cyano-7-deazaguanine reductase; Note: catalyzes the NADPH-dependent reduction of 7-cyano-7-deazaguanine (preQ0) to 7-aminomethyl-7-deazaguanine (preQ1) in queuosine biosynthesis
PFLU1579	-0.945416	-0.552729	S	POORLY CHARACTERIZED	Product: hypothetical protein
PFLU1580
PFLU1581	-0.084164	-0.351807	M	CELLULAR PROCESSES AND SIGNALING	Product: hypothetical protein
PFLU1582	-0.872221	-0.378241	S	POORLY CHARACTERIZED	Product: hypothetical protein
PFLU1583	0.519672	0.176202	TK	CELLULAR PROCESSES AND SIGNALING	Product: putative response regulator
PFLU1584	0.716437	0.289911	T	CELLULAR PROCESSES AND SIGNALING	Product: hypothetical protein
PFLU1585	-0.603757	0.0373495	G	METABOLISM	Gene: talB; Product: transaldolase B
PFLU1586	0.126659	-0.282409	J	INFORMATION STORAGE AND PROCESSING	Gene: dusA; Product: tRNA-dihydrouridine synthase A
PFLU1587	0.207534	-0.0567273	S	POORLY CHARACTERIZED	Product: putative phage integrase
PFLU1588	0.246261	-2.15581	S	POORLY CHARACTERIZED	Product: putative phage capsid-like protein
PFLU1589
PFLU1590
PFLU1591
PFLU1591A	-0.345687	0.149826	S	POORLY CHARACTERIZED	Product: hypothetical protein; Note: No significant database matches. Very low G+C content (39.53%)
PFLU1591B	0.240486	-0.214424	S	POORLY CHARACTERIZED	Product: hypothetical protein; Note: No significant database matches. Very low G+C content (37.85%)
PFLU1592	-0.517756	-0.55707	S	POORLY CHARACTERIZED	Product: hypothetical protein
PFLU1593
PFLU1594
PFLU1595	-1.68988	-1.59326	S	POORLY CHARACTERIZED	Product: hypothetical protein
PFLU1596	-0.625348	-0.753474	S	POORLY CHARACTERIZED	Product: hypothetical protein
PFLU1597	-0.996709	-0.70752	S	POORLY CHARACTERIZED	Product: hypothetical protein
PFLU1600
PFLU1601	-0.120025	-0.578439	S	POORLY CHARACTERIZED	Product: hypothetical protein; Note: Similarity matches reduced to the N-terminal region of this CDS
PFLU1602	-0.909715	-1.38441	G	METABOLISM	Product: putative transporter-like membrane protein
PFLU1603	0.184412	-0.0264803	T	CELLULAR PROCESSES AND SIGNALING	Product: putative two-component system sensor kinase
PFLU1604
PFLU1605	-0.0529635	0.412287	T	CELLULAR PROCESSES AND SIGNALING	Product: putative two-component system sensor kinase
PFLU1606	0.142849	0.52569	TK	CELLULAR PROCESSES AND SIGNALING	Product: putative two-component system LuxR family response regulator
PFLU1607
PFLU1608	0.028858	-0.346566	S	POORLY CHARACTERIZED	Product: putative fimbrial-like protein
PFLU1609
PFLU1610
PFLU1611
PFLU1612	-0.0887442	0.670997	NU	CELLULAR PROCESSES AND SIGNALING	Product: putative fimbrial protein
PFLU1613	-2.43708	-3.35069	R	POORLY CHARACTERIZED	Gene: mqo; Product: malate:quinone oxidoreductase; Note: malate dehydrogenase; catalyzes the oxidation of malate to oxaloacetate
PFLU1614	-0.404361	-0.0621255	R	POORLY CHARACTERIZED	Product: hypothetical protein
PFLU1615	0.0073216	-0.294422	K	INFORMATION STORAGE AND PROCESSING	Product: LysR family transcriptional regulator
PFLU1616	1.00345	0.128253	S	POORLY CHARACTERIZED	Product: putative lipoprotein
PFLU1617	0.279002	-0.0736522	S	POORLY CHARACTERIZED	Product: hypothetical protein
PFLU1618	0.369317	-0.633712	K	INFORMATION STORAGE AND PROCESSING	Product: hypothetical protein
PFLU1619	-0.268064	-0.532803	R	POORLY CHARACTERIZED	Product: putative decarboxylase
PFLU1620	-0.110452	-0.674038	O	CELLULAR PROCESSES AND SIGNALING	Product: hypothetical protein
PFLU1621	-0.394624	-0.711192	S	POORLY CHARACTERIZED	Product: trans-2-enoyl-CoA reductase; Note: enzyme from Treponema denticola exhibits NADH-dependent trans-2-enoyl-CoA reductase activity
PFLU1622	0.241873	0.536333	S	POORLY CHARACTERIZED	Product: hypothetical protein
PFLU1623	0.158466	0.0325286	K	INFORMATION STORAGE AND PROCESSING	Product: LysR family transcriptional regulator
PFLU1624	-0.201233	-0.0749702	E	METABOLISM	Gene: argD; Product: acetylornithine aminotransferase; Note: catalyzes the formation of N-acetyl-l-glutamate 5-semialdehyde from 2-oxoglutarate and N(2)-acetyl-L-ornithine
PFLU1625	0.376469	0.0703971	K	INFORMATION STORAGE AND PROCESSING	Product: putative DNA-binding transcriptional regulator
PFLU1626	0.172229	-0.361978	G	METABOLISM	Product: inner membrane transport protein YdhC; Note: uncharacterized member of the major facilitator superfamily (MFS)
PFLU1627	0.777727	1.48035	S	POORLY CHARACTERIZED	Product: hypothetical protein
PFLU1628	0.431304	0.992553	F	METABOLISM	Product: putative transporter-like membrane protein
PFLU1629	-0.100608	-0.869234	R	POORLY CHARACTERIZED	Product: putative peptidase
PFLU1630	-0.527937	-0.822146	K	INFORMATION STORAGE AND PROCESSING	Product: putative LuxR family regulatory protein
PFLU1631	-0.437915	-2.10165	R	POORLY CHARACTERIZED	Product: putative proline iminopeptidase
PFLU1632	-0.254075	-1.85453	EP	METABOLISM	Product: putative peptide ABC transporter permease
PFLU1633	-0.491757	-1.89908	EP	METABOLISM	Product: putative peptide ABC transporter permease
PFLU1634	-0.611779	-1.79325	EP	METABOLISM	Product: putative peptide ABC transporter ATP-binding protein
PFLU1635	-0.601845	-1.88766	EP	METABOLISM	Product: putative peptide ABC transporter ATP-binding protein
PFLU1636	-1.58765	-2.0544	E	METABOLISM	Product: putative peptide ABC transporter substrate-binding protein
PFLU1637	-0.760177	-0.505218	IQR	METABOLISM	Product: short chain dehydrogenase
PFLU1638	-0.111938	-0.180324	R	POORLY CHARACTERIZED	Product: phosphoglycolate phosphatase; Note: catalyzes the dephosphorylation of 2-phosphoglycolate to form glycolate and phosphate
PFLU1639	-0.193131	-0.184783	H	METABOLISM	Gene: ubiG; Product: 3-demethylubiquinone-9 3-methyltransferase; Note: Involved in ubiquinone biosynthesis
PFLU1640	0.321833	-0.219542	FR	METABOLISM	Product: N-ethylammeline chlorohydrolase; Note: Catalyzes the hydrolytic cleavage of a carbon-halogen bond in N-ethylammeline
PFLU1641	0.247867	-0.478071	J	INFORMATION STORAGE AND PROCESSING	Gene: mtnA; Product: methylthioribose-1-phosphate isomerase; Note: isomerizes methylthioribose-1-phosphate into methylthioribulose-1-phosphate; involved in methionine salvage pathway
PFLU1643	-0.125893	-0.455927	L	INFORMATION STORAGE AND PROCESSING	Gene: gyrA; Product: DNA gyrase subunit A; Note: negatively supercoils closed circular double-stranded DNA
PFLU1644	-0.191121	-0.321827	HE	METABOLISM	Gene: serC; Product: phosphoserine aminotransferase; Note: catalyzes the formation of 3-phosphonooxypyruvate and glutamate from O-phospho-L-serine and 2-oxoglutarate; required both in major phosphorylated pathway of serine biosynthesis and in the biosynthesis of pyridoxine
PFLU1645	-0.275271	-0.30058	E	METABOLISM	Gene: pheA; Product: chorismate mutase/prephenate dehydratase
PFLU1646	-0.187497	-0.208024	E	METABOLISM	Gene: hisC; Product: histidinol-phosphate aminotransferase; Note: catalyzes the formation of L-histidinol phosphate from imidazole-acetol phosphate and glutamate in histidine biosynthesis
PFLU1647	0.139893	-0.485139	E	METABOLISM	Product: bifunctional cyclohexadienyl dehydrogenase/ 3-phosphoshikimate 1-carboxyvinyltransferase; Note: catalyzes the formation of 4-hydroxyphenylpyruvate from prephenate and the formation of tyrosine from arogenate and catalyzes the formation of 5-O-(1-carboxyvinyl)-3-phosphoshikimate from phosphoenolpyruvate and 3-phosphoshikimate in tryptophan biosynthesis
PFLU1648	0.216703	-0.420475	F	METABOLISM	Gene: cmk; Product: cytidylate kinase; Note: Catalyzes the formation of (d)CDP from ATP and (d)CMP
PFLU1649	-0.0861249	-0.278977	J	INFORMATION STORAGE AND PROCESSING	Gene: rpsA; Product: 30S ribosomal protein S1; Note: in Escherichia coli this protein is involved in binding to the leader sequence of mRNAs and is itself bound to the 30S subunit; autoregulates expression via a C-terminal domain; in most gram negative organisms this protein is composed of 6 repeats of the S1 domain while in gram positive there are 4 repeats; the S1 nucleic acid-binding domain is…
PFLU1650	-0.130689	0.334442	S	POORLY CHARACTERIZED	Product: putative lipoprotein
PFLU1651	0.397676	0.0299064	L	INFORMATION STORAGE AND PROCESSING	Gene: ihfB; Product: integration host factor subunit beta; Note: This protein is one of the two subunits of integration host factor, a specific DNA-binding protein that functions in genetic recombination as well as in transcriptional and translational control
PFLU1652	-0.0604392	-0.275556	S	POORLY CHARACTERIZED	Product: hypothetical protein
PFLU1653	-0.266916	-0.710403	V	CELLULAR PROCESSES AND SIGNALING	Product: putative transporter-like membrane protein
PFLU1654	-1.20939	-0.905514	R	POORLY CHARACTERIZED	Product: hypothetical protein
PFLU1655	-0.96059	-0.992914	S	POORLY CHARACTERIZED	Product: hypothetical protein
PFLU1656	-0.473215	-0.809789	S	POORLY CHARACTERIZED	Product: hypothetical protein
PFLU1657	-0.791829	-0.576197	S	POORLY CHARACTERIZED	Gene: fnl1; Product: polysaccharide biosynthesis protein
PFLU1658	-0.733416	-0.567965	MG	CELLULAR PROCESSES AND SIGNALING	Gene: fnl2; Product: NAD dependent epimerase/dehydratase
PFLU1659	-0.605935	-0.453544	M	CELLULAR PROCESSES AND SIGNALING	Gene: fnl3; Product: UDP-N-acetylglucosamine2-epimerase
PFLU1660	-0.446431	-0.36872	M	CELLULAR PROCESSES AND SIGNALING	Product: putative glycosyltransferase
PFLU1662	-0.232546	-0.386169	PR	METABOLISM	Product: hypothetical protein
PFLU1663	-0.784119	-0.44071	I	METABOLISM	Product: 3-oxoacyl-ACP synthase III
PFLU1664	-0.518994	-0.601269	IQR	METABOLISM	Product: putative dehydrogenase
PFLU1665	-0.48601	-0.439305	R	POORLY CHARACTERIZED	Product: putative transferase
PFLU1666	-0.464336	-0.239045	I	METABOLISM	Product: putative 3-oxoacyl-(Acyl-carrier-protein) synthase III
PFLU1667	-0.400621	-0.392292	M	CELLULAR PROCESSES AND SIGNALING	Product: putative aminotransferase
PFLU1668	-0.30202	-0.68452	MG	CELLULAR PROCESSES AND SIGNALING	Product: putative polysaccharide biosynthesis-related membrane protein
PFLU1669	-0.598217	0.019031	L	INFORMATION STORAGE AND PROCESSING	Product: hypothetical protein
PFLU1670	0.144403	-0.351975	S	POORLY CHARACTERIZED	Product: TetR family transcriptional regulator
PFLU1671	0.0195269	-0.196767	K	INFORMATION STORAGE AND PROCESSING	Product: GntR family transcriptional regulator
PFLU1672	-0.30048	0.230376	S	POORLY CHARACTERIZED	Product: hypothetical protein
PFLU1673	-0.605543	-0.539414	S	POORLY CHARACTERIZED	Product: hypothetical protein
PFLU1674
PFLU1676
PFLU1677
PFLU1678	0.240047	0.339668	P	METABOLISM	Gene: kdpC; Product: potassium-transporting ATPase subunit C; Note: One of the components of the high-affinity ATP-driven potassium transport (or KDP)system, which catalyzes the hydrolysis of ATP coupled with the exchange of hydrogen and potassium ions. The C subunit may be involved in assembly of the KDP complex
PFLU1679	0.245243	-0.0429236	T	CELLULAR PROCESSES AND SIGNALING	Gene: kdpD; Product: two-component system sensor kinase
PFLU1680	0.286222	-0.522343	TK	CELLULAR PROCESSES AND SIGNALING	Gene: kdpE; Product: two-component system response regulator
PFLU1681	0.0281004	0.365659	R	POORLY CHARACTERIZED	Product: putative phospholipase
PFLU1682	-0.438042	-0.0198543	S	POORLY CHARACTERIZED	Product: putative lipoprotein
PFLU1683	-0.145796	-0.0869674	S	POORLY CHARACTERIZED	Product: hypothetical protein
PFLU1684	0.0350371	0.616719	I	METABOLISM	Product: hypothetical protein
PFLU1685	-0.00135243	-0.51753	S	POORLY CHARACTERIZED	Product: hypothetical protein
PFLU1686	-0.0820404	0.177775	M	CELLULAR PROCESSES AND SIGNALING	Product: putative RHS repeat-like protein
PFLU1687	-0.256886	-0.450269	NT	CELLULAR PROCESSES AND SIGNALING	Product: putative methyl-accepting chemotaxis protein
PFLU1688	-0.0220129	-0.0138538	L	INFORMATION STORAGE AND PROCESSING	Product: putative deoxyribonuclease
PFLU1689	1.35255	0.577026	M	CELLULAR PROCESSES AND SIGNALING	Product: putative transglycosylase
PFLU1690	0.628131	0.783131	S	POORLY CHARACTERIZED	Product: hypothetical protein
PFLU1691	-0.169546	-0.50937	S	POORLY CHARACTERIZED	Product: hypothetical protein
PFLU1692	0.362963	-0.305395	N	CELLULAR PROCESSES AND SIGNALING	Product: hypothetical protein
PFLU1693
PFLU1694
PFLU1695	0.165902	-0.241971	S	POORLY CHARACTERIZED	Product: hypothetical protein
PFLU1696	0.0569437	-0.16552	K	INFORMATION STORAGE AND PROCESSING	Gene: greB; Product: transcription elongation factor
PFLU1697	0.0611585	-0.499764	Q	METABOLISM	Product: putative ABC transporter permease
PFLU1698	-0.0217463	-0.247379	Q	METABOLISM	Product: putative ABC transportsystem, ATP-binding protein
PFLU1699	-0.0727691	-0.304104	E	METABOLISM	Product: putative acyl-CoA thioesterase
PFLU1700	0.132628	-0.459351	S	POORLY CHARACTERIZED	Product: hypothetical protein
PFLU1701	0.138375	0.0143366	S	POORLY CHARACTERIZED	Product: hypothetical protein
PFLU1702	-0.352325	0.0186825	S	POORLY CHARACTERIZED	Gene: oprI; Product: major outer membrane lipoprotein
PFLU1703	0.294439	-0.0738137	R	POORLY CHARACTERIZED	Product: hypothetical protein
PFLU1704	0.361653	0.324341	E	METABOLISM	Gene: aroG; Product: phospho-2-dehydro-3-deoxyheptonate aldolase; Note: catalyzes the formation of 3-deoxy-D-arabino-hept-2-ulosonate 7 phosphate from phosphoenolpyruvate and D-erythrose 4-phosphate, phenylalanine sensitive
PFLU1705	0.24512	0.41813	S	POORLY CHARACTERIZED	Product: hypothetical protein
PFLU1706	-0.054074	-0.398077	S	POORLY CHARACTERIZED	Product: hypothetical protein
PFLU1707	-0.112196	-0.281933	H	METABOLISM	Product: 2-dehydropantoate 2-reductase; Note: catalyzes the formation of 2-dehydropantoate from (R)-pantoate
PFLU1708	-0.288402	-0.440033	S	POORLY CHARACTERIZED	Product: putative 5'-nucleotidase
PFLU1709	-0.119821	-0.363277	T	CELLULAR PROCESSES AND SIGNALING	Product: putative universal stress-like protein
PFLU1710	0.116366	-0.255532	K	INFORMATION STORAGE AND PROCESSING	Gene: cysB; Product: transcriptional regulator CysB; Note: LysR-type transcriptional regulator; contains helix-turn-helix (HTH) motif; in Escherichia coli this protein regulates cysteine biosynthesis by controlling expression of the cys regulon; autoregulates expression; crystal structure of Klebsiella aerogenes showed tetramer formation
PFLU1711	0.110253	-0.578291	S	POORLY CHARACTERIZED	Product: hypothetical protein
PFLU1712	0.0197027	-0.220034	S	POORLY CHARACTERIZED	Product: hypothetical protein
PFLU1713	0.225776	-0.38614	S	POORLY CHARACTERIZED	Product: hypothetical protein
PFLU1714	-0.483038	-0.264148	J	INFORMATION STORAGE AND PROCESSING	Product: elongation factor P; Note: Involved in peptide bond synthesis; alters the affinity of the ribosome for aminoacyl-tRNA
PFLU1715	1.13609	1.5135	I	METABOLISM	Product: putative exported lipase
PFLU1716	0.910889	1.76441	O	CELLULAR PROCESSES AND SIGNALING	Gene: ohrB; Product: organic hydroperoxide resistance protein
PFLU1717	-0.00536955	0.370765	K	INFORMATION STORAGE AND PROCESSING	Gene: ohrR; Product: organic hydroperoxide resistance transcriptional regulator
PFLU1718	0.209909	-0.1655	K	INFORMATION STORAGE AND PROCESSING	Product: LysR family transcriptional regulator
PFLU1719	0.421444	0.289666	R	POORLY CHARACTERIZED	Product: hypothetical protein
PFLU1720	0.234643	-0.0193478	K	INFORMATION STORAGE AND PROCESSING	Product: LysR family transcriptional regulator
PFLU1721
PFLU1722	0.232713	-0.158203	S	POORLY CHARACTERIZED	Product: hypothetical protein
PFLU1723	0.317928	0.0333707	E	METABOLISM	Gene: aroH; Product: phospho-2-dehydro-3-deoxyheptonate aldolase
PFLU1724	0.163426	-0.328886	E	METABOLISM	Product: hypothetical protein
PFLU1725	0.394708	-0.16244	I	METABOLISM	Product: enoyl-CoA hydratase; Note: Catalyzes the reversible hydration of unsaturated fatty acyl-CoA to beta-hydroxyacyl-CoA
PFLU1726	0.378157	-0.455984	LKJ	INFORMATION STORAGE AND PROCESSING	Gene: deaD; Product: cold-shock dead-box protein A
PFLU1727	0.00822251	-0.376572	S	POORLY CHARACTERIZED	Product: putative aromatic ring dioxygenase
PFLU1728	-0.525212	-0.261665	S	POORLY CHARACTERIZED	Gene: tpm; Product: thiopurine S-methyltransferase
PFLU1730	0.898294	0.665758	O	CELLULAR PROCESSES AND SIGNALING	Gene: htpX; Product: heat shock protein HtpX; Note: putative metalloprotease
PFLU1731	0.451378	0.0674577	E	METABOLISM	Product: aminotransferase AlaT; Note: broad specificity; family IV; in Corynebacterium glutamicum this protein can use glutamate, 2-aminobutyrate, and aspartate as amino donors and pyruvate as the acceptor
PFLU1732	-0.180824	0.140162	O	CELLULAR PROCESSES AND SIGNALING	Gene: msrB; Product: methionine sulfoxide reductase B; Note: this stereospecific enzymes reduces the R isomer of methionine sulfoxide while MsrA reduces the S form; provides protection against oxidative stress
PFLU1732A	-0.0187721	-0.150063	L	INFORMATION STORAGE AND PROCESSING	Product: putative transposase
PFLU1734	-0.0117671	0.086728	O	CELLULAR PROCESSES AND SIGNALING	Gene: gpx1; Product: glutathione peroxidase
PFLU1735	0.0732553	-0.158789	K	INFORMATION STORAGE AND PROCESSING	Product: putative MarR family regulatory protein
PFLU1736	0.0726733	-0.256118	T	CELLULAR PROCESSES AND SIGNALING	Product: putative two-component system sensor kinase
PFLU1737	0.105036	-0.00156417	R	POORLY CHARACTERIZED	Product: hypothetical protein
PFLU1738	0.0387013	-0.0723326	T	CELLULAR PROCESSES AND SIGNALING	Product: hypothetical protein
PFLU1739	-0.147532	-1.0516	T	CELLULAR PROCESSES AND SIGNALING	Product: putative two-component system sensor kinase
PFLU1740	-0.320247	-0.397721	TK	CELLULAR PROCESSES AND SIGNALING	Product: putative two-component system response regulator
PFLU1741
PFLU1742	-0.725976	-0.811751	F	METABOLISM	Product: deoxyguanosinetriphosphate triphosphohydrolase-like protein; Note: dGTPase family type 3 subfamily, presumably hydrolyzes dGTP to deoxyguanosine and triphosphate
PFLU1743	-0.245147	-0.0208626	T	CELLULAR PROCESSES AND SIGNALING	Product: EAL domain-containing protein
PFLU1744	-0.930942	-0.521699	S	POORLY CHARACTERIZED	Product: hypothetical protein
PFLU1745	-1.02087	-0.435842	S	POORLY CHARACTERIZED	Product: hypothetical protein
PFLU1746	-1.07379	-0.356865	S	POORLY CHARACTERIZED	Product: hypothetical protein
PFLU1747	-0.108377	0.0236035	P	METABOLISM	Product: putative ammonia transporter-like membrane protein
PFLU1748	0.10557	0.0468562	P	METABOLISM	Product: putative glutathione-regulated potassium-efflux transporter membrane protein
PFLU1749	-0.0351393	0.00613389	S	POORLY CHARACTERIZED	Product: hypothetical protein
PFLU1750	0.228133	-0.00293846	S	POORLY CHARACTERIZED	Product: hypothetical protein
PFLU1751	0.0476534	-0.451057	J	INFORMATION STORAGE AND PROCESSING	Product: putative ribosomal subunit pseudouridine synthase
PFLU1752	-0.908074	0.0474954	S	POORLY CHARACTERIZED	Product: putative lipoprotein
PFLU1753	0.330934	-0.0675609	H	METABOLISM	Gene: mobA; Product: molybdopterin-guanine dinucleotide biosynthesis protein MobA; Note: in Escherichia coli MobA links a guanosine 5'-phosphate to molydopterin to form molybdopterin guanine dinucleotide during molybdenum cofactor biosynthesis
PFLU1754	0.159033	0.00204769	H	METABOLISM	Gene: moaB; Product: molybdenum cofactor biosynthesis protein B
PFLU1755	0.214658	-0.0661269	H	METABOLISM	Gene: moeA; Product: molybdopterin biosynthesis protein
PFLU1756	0.0410351	-0.29686	S	POORLY CHARACTERIZED	Product: hypothetical protein; Note: similarity with the E. coli entry reduced to the C-terminal region of the sequence in the database
PFLU1757	-0.1517	-0.273339	S	POORLY CHARACTERIZED	Product: hypothetical protein
PFLU1758	1.11503	-0.0472775	O	CELLULAR PROCESSES AND SIGNALING	Gene: ccmA; Product: cytochrome c biogenesis protein CcmA; Note: ATP-binding protein; required for proper cytochrome c maturation
PFLU1759	1.09399	-0.0244922	O	CELLULAR PROCESSES AND SIGNALING	Gene: ccmB; Product: cytochrome C biogenesis, heme exporter protein B
PFLU1760	2.10082	1.06498	O	CELLULAR PROCESSES AND SIGNALING	Gene: ccmC; Product: cytochrome C biogenesis, heme exporter protein C
PFLU1761	2.05631	0.91221	U	CELLULAR PROCESSES AND SIGNALING	Gene: ccmD; Product: cytochrome C biogenesis, heme exporter protein
PFLU1762	2.0079	0.692013	O	CELLULAR PROCESSES AND SIGNALING	Gene: ccmE; Product: cytochrome c-type biogenesis protein CcmE; Note: CycJ; periplasmic heme chaperone that binds heme transiently via a histidine residue and delivers it to newly synthesized and exported c-type cytochromes; requires the ATP hydrolysis activity of the CcmA protein in order to transfer the heme to the apocytochrome; part of the cytochrome c maturation system; periplasmic protein a…
PFLU1763	2.02474	0.890537	O	CELLULAR PROCESSES AND SIGNALING	Gene: ccmF; Product: cytochrome C biogenesis protein
PFLU1764	2.11636	0.546572	O	CELLULAR PROCESSES AND SIGNALING	Gene: dsbE; Product: cytochrome C biogenesis, thiol:disulfide interchange protein
PFLU1765	2.05932	0.64738	O	CELLULAR PROCESSES AND SIGNALING	Gene: ccmH; Product: cytochrome C biogenesis protein
PFLU1766	1.16427	0.80508	O	CELLULAR PROCESSES AND SIGNALING	Product: putative cytochrome C biogenesis protein
PFLU1767	0.248462	0.109677	S	POORLY CHARACTERIZED	Product: putative lipoprotein
PFLU1768	-0.433042	0.137086	S	POORLY CHARACTERIZED	Product: hypothetical protein
PFLU1769	-1.2163	-0.988134	S	POORLY CHARACTERIZED	Product: putative transporter-like membrane protein
PFLU1770	-1.21813	-1.44634	E	METABOLISM	Product: putative chorismate mutase
PFLU1771	-1.54517	-1.61421	EH	METABOLISM	Product: putative p-aminobenzoic acid synthase
PFLU1772	-1.56263	-1.68801	E	METABOLISM	Product: putative chorismate mutase/prephenate dehydrogenase
PFLU1773	-1.21023	-1.76248	H	METABOLISM	Product: hypothetical protein
PFLU1774	-1.40327	-1.59967	J	INFORMATION STORAGE AND PROCESSING	Product: putative methyltransferase
PFLU1775	-1.42881	-1.7751	E	METABOLISM	Product: putative oxidoreductase
PFLU1777
PFLU1778
PFLU1779
PFLU1780
PFLU1781
PFLU1782
PFLU1783
PFLU1784
PFLU1785
PFLU1786
PFLU1787	0.262468	0.0476871	P	METABOLISM	Gene: phnM; Product: phosphorous compounds metabolism-like protein
PFLU1788	0.388934	0.126251	P	METABOLISM	Gene: phnN; Product: phosphorous compounds metabolism-related ATP-binding protein
PFLU1789	0.217599	-0.0691606	R	POORLY CHARACTERIZED	Gene: phnP; Product: carbon-phosphorus lyase complex accessory protein; Note: required for the use of phosphonates and phosphite as phosphorus sources
PFLU1790	0.170185	-0.356606	K	INFORMATION STORAGE AND PROCESSING	Product: LysR family transcriptional regulator
PFLU1791
PFLU1792	0.558515	0.0714568	S	POORLY CHARACTERIZED	Product: hypothetical protein
PFLU1793	0.0468372	0.0482519	S	POORLY CHARACTERIZED	Product: putative metalloprotease
PFLU1794	0.335573	-0.0208443	G	METABOLISM	Product: putative transporter-like membrane protein
PFLU1795	-0.397371	-0.0930601	S	POORLY CHARACTERIZED	Product: hypothetical protein
PFLU1796	-0.434426	0.00471279	P	METABOLISM	Gene: sbp; Product: sulfate ABC transporter substrate-binding protein
PFLU1797	0.106137	-0.0288758	P	METABOLISM	Product: putative cation ABC transporter membrane protein
PFLU1798
PFLU1799	0.729154	1.22768	G	METABOLISM	Gene: pyk; Product: pyruvate kinase; Note: catalyzes the formation of phosphoenolpyruvate from pyruvate
PFLU1800	0.655167	1.82924	G	METABOLISM	Product: putative hydroxypyruvate reductase
PFLU1801	0.116624	0.621404	I	METABOLISM	Gene: glxR; Product: 2-hydroxy-3-oxopropionate reductase
PFLU1802	0.0113177	0.141011	G	METABOLISM	Gene: hyi; Product: hydroxypyruvate isomerase
PFLU1803	0.486089	1.54326	R	POORLY CHARACTERIZED	Gene: gcl; Product: glyoxylate carboligase; Note: catalyzes the formation of 2-hydroxy-3-oxopropanoate (tartronate semialdehyde) from two molecules of glyoxylate
PFLU1804	0.877911	1.89733	R	POORLY CHARACTERIZED	Product: hypothetical protein
PFLU1805	-0.00237951	-0.00536096	K	INFORMATION STORAGE AND PROCESSING	Product: TetR family transcriptional regulator
PFLU1806	-0.20602	-0.603396	S	POORLY CHARACTERIZED	Product: hypothetical protein
PFLU1807
PFLU1808	-0.340549	-0.490645	S	POORLY CHARACTERIZED	Product: putative lipoprotein
PFLU1809	-0.388178	-0.401394	S	POORLY CHARACTERIZED	Product: hypothetical protein
PFLU1810	0.256571	-0.408638	S	POORLY CHARACTERIZED	Product: hypothetical protein
PFLU1811	0.606924	-0.334571	G	METABOLISM	Product: putative glucans synthase
PFLU1812	-0.136622	-0.169512	E	METABOLISM	Product: putative glycine betaine-binding protein
PFLU1813	-0.280581	1.77911	S	POORLY CHARACTERIZED	Product: hypothetical protein
PFLU1814	0.248625	1.31847	R	POORLY CHARACTERIZED	Gene: actP; Product: acetate permease; Note: member of the sodium:solute symporter family; cotranscribed with the acs gene which encodes acetyl coenzyme A synthase; mutations affect acetate uptake
PFLU1815	0.0934227	0.334491	C	METABOLISM	Gene: gltA; Product: type II citrate synthase; Note: type II enzyme; in Escherichia coli this enzyme forms a trimer of dimers which is allosterically inhibited by NADH and competitively inhibited by alpha-ketoglutarate; allosteric inhibition is lost when Cys206 is chemically modified which also affects hexamer formation; forms oxaloacetate and acetyl-CoA and water from citrate and coenzyme A; fun…
PFLU1816	0.98556	0.958792	C	METABOLISM	Gene: sdhC; Product: succinate dehydrogenase cytochrome b556 subunit
PFLU1817	0.939904	1.01694	C	METABOLISM	Product: putative succinate dehydrogenase hydrophobic membrane anchor protein
PFLU1818	0.933841	1.01097	C	METABOLISM	Gene: sdhA; Product: succinate dehydrogenase flavoprotein subunit; Note: part of four member succinate dehydrogenase enzyme complex that forms a trimeric complex (trimer of tetramers); SdhA/B are the catalytic subcomplex and can exhibit succinate dehydrogenase activity in the absence of SdhC/D which are the membrane components and form cytochrome b556; SdhC binds ubiquinone; oxidizes succinate to…
PFLU1819	0.436031	0.720491	C	METABOLISM	Gene: sdhB; Product: succinate dehydrogenase iron-sulfur subunit; Note: part of four member succinate dehydrogenase enzyme complex that forms a trimeric complex (trimer of tetramers); SdhA/B are the catalytic subcomplex and can exhibit succinate dehydrogenase activity in the absence of SdhC/D which are the membrane components and form cytochrome b556; SdhC binds ubiquinone; oxidizes succinate to …
PFLU1820	0.129445	0.194807	C	METABOLISM	Gene: sucA; Product: 2-oxoglutarate dehydrogenase E1 component; Note: SucA; E1 component of the oxoglutarate dehydrogenase complex which catalyzes the formation of succinyl-CoA from 2-oxoglutarate; SucA catalyzes the reaction of 2-oxoglutarate with dihydrolipoamide succinyltransferase-lipoate to form dihydrolipoamide succinyltransferase-succinyldihydrolipoate and carbon dioxide
PFLU1821	0.0401087	0.227595	C	METABOLISM	Gene: sucB; Product: dihydrolipoamide succinyltransferase; Note: component of 2-oxoglutarate dehydrogenase complex; catalyzes the transfer of succinyl coenzyme A to form succinyl CoA as part of the conversion of 2-oxoglutarate to succinyl-CoA
PFLU1822	-0.322654	0.0564068	C	METABOLISM	Gene: lpd; Product: dihydrolipoamide dehydrogenase; Note: E3 component of pyruvate and 2-oxoglutarate dehydrogenase complex; catalyzes the oxidation of dihydrolipoamide to lipoamide
PFLU1823	-0.865334	-0.231856	C	METABOLISM	Gene: sucC; Product: succinyl-CoA synthetase subunit beta; Note: catalyzes the interconversion of succinyl-CoA and succinate
PFLU1824	-0.874572	-0.31457	C	METABOLISM	Gene: sucD; Product: succinyl-CoA synthetase subunit alpha; Note: Catalyzes the only substrate-level phosphorylation in the TCA cycle
PFLU1825	-0.223228	-1.10759	E	METABOLISM	Gene: brnQ; Product: branched-chain amino acid transporter II carrier protein
PFLU1826	0.667528	0.0651877	S	POORLY CHARACTERIZED	Product: hypothetical protein
PFLU1827	-1.12703	-0.219749	S	POORLY CHARACTERIZED	Product: putative lipoprotein
PFLU1828	0.612847	0.81152	Q	METABOLISM	Product: hypothetical protein
PFLU1829	1.00063	1.27704	Q	METABOLISM	Product: hypothetical protein
PFLU1830	-0.454914	-0.217124	O	CELLULAR PROCESSES AND SIGNALING	Gene: htpG; Product: heat shock protein 90; Note: molecular chaperone
PFLU1831	-0.830698	0.00806353	Q	METABOLISM	Product: putative hydrolase
PFLU1832	0.432816	0.0786476	R	POORLY CHARACTERIZED	Product: putative pirin-like protein
PFLU1833	-0.369276	0.466977	O	CELLULAR PROCESSES AND SIGNALING	Product: hypothetical protein
PFLU1834	-0.28327	0.300448	S	POORLY CHARACTERIZED	Product: putative exported hydrolase
PFLU1835	-0.234769	-0.332695	IQ	METABOLISM	Gene: fabB; Product: 3-oxoacyl-(acyl carrier protein) synthase I; Note: FabB, beta-Ketoacyl-ACP synthase I, KASI; catalyzes a condensation reaction in fatty acid biosynthesis: addition of an acyl acceptor of two carbons from malonyl-ACP; required for the elongation of short-chain unsaturated acyl-ACP
PFLU1836	0.187979	-0.27342	I	METABOLISM	Gene: fabA; Product: 3-hydroxydecanoyl-(acyl carrier protein) dehydratase; Note: catalyzes the dehydration of (3R)-3-hydroxydecanoyl-ACP to 2,3-decenoyl-ACP or 3,4-decenoyl-ACP
PFLU1837	-0.24635	-0.73936	T	CELLULAR PROCESSES AND SIGNALING	Product: putative two-component system sensor kinase
PFLU1838	-0.263317	-0.817535	S	POORLY CHARACTERIZED	Product: hypothetical protein
PFLU1839	0.0165561	-0.447036	P	METABOLISM	Product: TonB-dependent exported receptor
PFLU1840	0.167675	-0.474753	C	METABOLISM	Gene: gpsA; Product: NAD(P)H-dependent glycerol-3-phosphate dehydrogenase; Note: [NAD(P)+]; catalyzes the NAD(P)H-dependent reduction of glycerol 3-phosphate to glycerone phosphate
PFLU1841	0.212186	0.147964	S	POORLY CHARACTERIZED	Product: hypothetical protein
PFLU1842	0.119815	-0.0173454	T	CELLULAR PROCESSES AND SIGNALING	Product: putative phosphohistidine phosphatase
PFLU1843	0.360285	-0.0237286	I	METABOLISM	Product: putative AMP-binding protein
PFLU1844	0.479963	0.704697	Q	METABOLISM	Product: putative thioesterase
PFLU1845	0.561485	0.664933	R	POORLY CHARACTERIZED	Product: putative hydrolase
PFLU1846	0.657109	0.584213	R	POORLY CHARACTERIZED	Product: putative hydrolase
PFLU1847	0.650776	0.249019	S	POORLY CHARACTERIZED	Product: putative lipoprotein
PFLU1848	0.572008	-0.132643	R	POORLY CHARACTERIZED	Product: hypothetical protein
PFLU1849	0.283607	0.104175	T	CELLULAR PROCESSES AND SIGNALING	Product: putative two-component system sensor kinase
PFLU1850	0.312256	-0.443945	TK	CELLULAR PROCESSES AND SIGNALING	Product: putative two-component system response regulator
PFLU1851	0.281979	-0.407778	F	METABOLISM	Gene: pyrF; Product: orotidine 5'-phosphate decarboxylase; Note: type 1 subfamily; involved in last step of pyrimidine biosynthesis; converts orotidine 5'-phosphate to UMP and carbon dioxide; OMP decarboxylase; OMPDCase; OMPdecase
PFLU1852	0.017459	0.772997	R	POORLY CHARACTERIZED	Product: putative dehydrogenase
PFLU1853	-0.0110964	0.0870746	IQR	METABOLISM	Product: short chain dehydrogenase
PFLU1854	0.109575	-0.538938	KE	INFORMATION STORAGE AND PROCESSING	Product: GntR family transcriptional regulator
PFLU1855	0.282321	-0.308385	NT	CELLULAR PROCESSES AND SIGNALING	Product: putative methyl-accepting chemotaxis protein
PFLU1856	-0.713162	-0.414344	R	POORLY CHARACTERIZED	Product: putative hydrolase
PFLU1858	0.137193	0.0730107	S	POORLY CHARACTERIZED	Product: hypothetical protein
PFLU1859	0.855747	1.51982	E	METABOLISM	Product: hypothetical protein; Note: also similar to the doswnstream CDS PFLU1860, (580 aa); E(): 1.7e-154; 70.639% identity in 579 aa overlap
PFLU1860	-1.07416	-1.00425	S	POORLY CHARACTERIZED	Product: hypothetical protein; Note: also similar to the upstream CDS PFLU1859, (579 aa); E(): 7.3e-155; 70.639% identity in 579 aa overlap
PFLU1861
PFLU1862	5.43359	2.5757	R	POORLY CHARACTERIZED	Product: hypothetical protein
PFLU1863	0.280057	0.516946	K	INFORMATION STORAGE AND PROCESSING	Product: LysR family transcriptional regulator
PFLU1864	0.841084	-0.240449	S	POORLY CHARACTERIZED	Product: hypothetical protein
PFLU1865	-0.585402	-0.294974	I	METABOLISM	Gene: fadE; Product: acyl-CoA dehydrogenase; Note: functions in fatty acid oxidation; converts acyl-CoA and FAD to FADH2 and delta2-enoyl-CoA
PFLU1866	0.832494	0.855684	S	POORLY CHARACTERIZED	Product: hypothetical protein
PFLU1867	0.281674	0.751519	O	CELLULAR PROCESSES AND SIGNALING	Product: putative glutathione S-transferase family protein
PFLU1868	0.288193	0.306119	V	CELLULAR PROCESSES AND SIGNALING	Product: putative ABC transporter ATP-binding protein
PFLU1869	0.270888	0.280918	V	CELLULAR PROCESSES AND SIGNALING	Product: putative ABC transporter membrane protein
PFLU1870	0.115447	0.306192	S	POORLY CHARACTERIZED	Product: TetR family transcriptional regulator
PFLU1871	0.673164	0.91106	S	POORLY CHARACTERIZED	Product: putative ABC transporter membrane protein
PFLU1872	0.272732	-0.186008	G	METABOLISM	Product: hypothetical protein
PFLU1873	-0.631644	0.358957	P	METABOLISM	Product: putative ABC transporter membrane protein
PFLU1874	0.251475	-0.0157166	I	METABOLISM	Product: putative transporter-like acyltransferase protein
PFLU1875	0.312777	-0.633562	P	METABOLISM	Gene: sugE; Product: quaternary ammonium compound-resistance protein
PFLU1876	0.0995817	-0.397998	R	POORLY CHARACTERIZED	Product: putative transporter-like membrane protein
PFLU1877	-0.382857	-0.595501	L	INFORMATION STORAGE AND PROCESSING	Gene: rdgC; Product: recombination associated protein; Note: Required for efficient pilin antigenic variation
PFLU1878	0.718506	-0.193509	L	INFORMATION STORAGE AND PROCESSING	Product: putative integrase
PFLU1879	-0.371855	-0.508051	R	POORLY CHARACTERIZED	Product: hypothetical protein
PFLU1880	-0.35582	-0.478744	S	POORLY CHARACTERIZED	Product: hypothetical protein
PFLU1881	0.0471716	-0.259658	S	POORLY CHARACTERIZED	Product: hypothetical protein
PFLU1881A	-0.214495	-0.340023	S	POORLY CHARACTERIZED	Product: hypothetical protein
PFLU1883	0.248067	-0.265596	S	POORLY CHARACTERIZED	Product: hypothetical protein
PFLU1884
PFLU1885	-0.221617	-0.153274	S	POORLY CHARACTERIZED	Product: hypothetical protein
PFLU1886	0.301955	-0.00647856	S	POORLY CHARACTERIZED	Product: hypothetical protein
PFLU1887	0.124475	-0.2326	L	INFORMATION STORAGE AND PROCESSING	Product: putative transposase subunit A
PFLU1888	-1.77931	-0.264589	L	INFORMATION STORAGE AND PROCESSING	Product: putative transposase subunit B
PFLU1890	-2.94016	-0.634287	S	POORLY CHARACTERIZED	Product: hypothetical protein
PFLU1891	-2.52347	-0.495823	C	METABOLISM	Product: putative cytochrome C oxidase (monoheme and diheme subunits)
PFLU1892	-2.50555	-0.524333	O	CELLULAR PROCESSES AND SIGNALING	Product: putative cytochrome C subunit protein
PFLU1893	-2.88785	-0.538376	S	POORLY CHARACTERIZED	Product: hypothetical protein
PFLU1894	-2.80944	-0.391661	S	POORLY CHARACTERIZED	Product: hypothetical protein
PFLU1895	-3.04692	-0.611898	R	POORLY CHARACTERIZED	Product: putative cytochrome C dehydrogenase-like protein
PFLU1896	-3.56285	-1.16057	S	POORLY CHARACTERIZED	Product: hypothetical protein
PFLU1897	-0.479027	-0.0648788	K	INFORMATION STORAGE AND PROCESSING	Product: LysR family transcriptional regulator
PFLU1898	-2.9448	-0.624083	P	METABOLISM	Product: putative transporter-like membrane protein
PFLU1899	-1.47504	0.245611	S	POORLY CHARACTERIZED	Product: hypothetical protein
PFLU1900	-2.0236	-0.454794	C	METABOLISM	Product: putative cytochrome D oxidase subunit I
PFLU1901	-1.2511	-0.23745	C	METABOLISM	Product: putative cytochrome D oxidase subunit II
PFLU1902	-0.234571	-0.200322	C	METABOLISM	Gene: ppa; Product: inorganic pyrophosphatase
PFLU1903	-0.442016	-0.116072	G	METABOLISM	Gene: eno; Product: phosphopyruvate hydratase; Note: enolase; catalyzes the formation of phosphoenolpyruvate from 2-phospho-D-glycerate in glycolysis
PFLU1903A	-0.306307	-0.793783	S	POORLY CHARACTERIZED	Product: hypothetical protein
PFLU1905	-0.602023	-0.274684	S	POORLY CHARACTERIZED	Product: hypothetical protein
PFLU1906	-0.456602	-1.13897	S	POORLY CHARACTERIZED	Product: hypothetical protein
PFLU1907	0.058577	-0.969215	S	POORLY CHARACTERIZED	Product: hypothetical protein
PFLU1908	-0.0232475	-1.0449	P	METABOLISM	Product: putative chloride transporter-like membrane protein
PFLU1909	-0.305618	0.0521689	S	POORLY CHARACTERIZED	Product: hypothetical protein
PFLU1910
PFLU1911	0.337399	-0.0874198	L	INFORMATION STORAGE AND PROCESSING	Product: putative transposase
PFLU1912	0.290393	-0.149585	S	POORLY CHARACTERIZED	Product: putative RNA-directed DNA polymerase
PFLU1913	-0.729277	-0.622909	S	POORLY CHARACTERIZED	Product: hypothetical protein
PFLU1914	0.303611	0.282392	S	POORLY CHARACTERIZED	Product: hypothetical protein
PFLU1915	0.256892	0.328244	S	POORLY CHARACTERIZED	Product: hypothetical protein
PFLU1916	0.263899	0.102771	S	POORLY CHARACTERIZED	Product: hypothetical protein
PFLU1917
PFLU1918
PFLU1919	0.210438	0.0216228	S	POORLY CHARACTERIZED	Product: hypothetical protein
PFLU1920	0.253671	-0.15227	S	POORLY CHARACTERIZED	Product: hypothetical protein
PFLU1921
PFLU1922	0.396106	-0.562801	S	POORLY CHARACTERIZED	Product: hypothetical protein
PFLU1923
PFLU1924	0.694733	-0.199051	S	POORLY CHARACTERIZED	Product: putative HTH-type regulatory protein
PFLU1925	0.550088	0.427383	S	POORLY CHARACTERIZED	Product: hypothetical protein
PFLU1927	0.439392	0.497138	S	POORLY CHARACTERIZED	Product: hypothetical protein
PFLU1928
PFLU1929
PFLU1930
PFLU1931
PFLU1932
PFLU1933
PFLU1934
PFLU1935
PFLU1937	0.184214	0.168542	S	POORLY CHARACTERIZED	Product: hypothetical protein
PFLU1938	0.0868555	-0.0774034	C	METABOLISM	Gene: gabD2; Product: succinate-semialdehyde dehydrogenase
PFLU1939	0.084517	-0.426454	EM	METABOLISM	Product: putative dihydrodipicolinate synthase
PFLU1940	0.123791	0.449914	E	METABOLISM	Product: putative ornithine cyclodeaminase
PFLU1941	0.39114	-0.259016	K	INFORMATION STORAGE AND PROCESSING	Product: GntR family transcriptional regulator
PFLU1942	0.36786	0.23414	HC	METABOLISM	Product: hypothetical protein
PFLU1943	0.561228	0.130383	R	POORLY CHARACTERIZED	Product: putative hydrolase
PFLU1944
PFLU1945	0.341542	0.706108	S	POORLY CHARACTERIZED	Product: putative glyoxalase
PFLU1947	0.635033	1.67758	K	INFORMATION STORAGE AND PROCESSING	Gene: nodD; Product: nodulation protein D
PFLU1948	1.44332	2.43101	G	METABOLISM	Product: putative gluconolactonase
PFLU1949	1.61448	2.12681	E	METABOLISM	Product: histidinol dehydrogenase; Note: catalyzes the oxidation of L-histidinol to L-histidinaldehyde and then to L-histidine in histidine biosynthesis; functions as a dimer
PFLU1950	0.955067	1.68475	IQR	METABOLISM	Product: putative dehydrogenase
PFLU1951	0.513261	0.884937	Q	METABOLISM	Product: putative fumarylacetoacetate hydrolase family protein
PFLU1952	0.705795	0.947108	MG	CELLULAR PROCESSES AND SIGNALING	Product: hypothetical protein
PFLU1953	1.5729	2.97135	G	METABOLISM	Product: putative transporter-like membrane protein
PFLU1954	1.46502	2.39969	IQR	METABOLISM	Product: putative dehydrogenase
PFLU1955	1.5712	3.92539	M	CELLULAR PROCESSES AND SIGNALING	Product: hypothetical protein
PFLU1958	0.336445	0.0323013	K	INFORMATION STORAGE AND PROCESSING	Product: GntR family transcriptional regulator
PFLU1960
PFLU1961
PFLU1962
PFLU1963
PFLU1964
PFLU1965
PFLU1968
PFLU1969	0.305023	-6.29438	S	POORLY CHARACTERIZED	Product: hypothetical protein
PFLU1970
PFLU1972
PFLU1973
PFLU1974
PFLU1975
PFLU1976
PFLU1977	0.134721	-0.183174	S	POORLY CHARACTERIZED	Product: hypothetical protein
PFLU1978	0.16487	-0.37607	S	POORLY CHARACTERIZED	Product: hypothetical protein
PFLU1979
PFLU1980	0.178098	-0.374451	D	CELLULAR PROCESSES AND SIGNALING	Product: putative chromosome partitioning-like protein
PFLU1981	0.126139	-0.835588	K	INFORMATION STORAGE AND PROCESSING	Product: putative phage-like protein
PFLU1982	0.247058	-0.5293	S	POORLY CHARACTERIZED	Product: hypothetical protein
PFLU1983	-0.233517	0.236388	Q	METABOLISM	Product: hypothetical protein
PFLU1984	-0.451955	0.241675	C	METABOLISM	Product: putative oxidase
PFLU1985	0.0157494	0.137467	K	INFORMATION STORAGE AND PROCESSING	Product: LysR family transcriptional regulator
PFLU1986	0.250238	0.0586475	E	METABOLISM	Product: hypothetical protein
PFLU1987	0.213233	-0.0422528	R	POORLY CHARACTERIZED	Product: putative cobalamin biosynthesis-like protein
PFLU1987A	0.109334	-0.32733	S	POORLY CHARACTERIZED	Product: hypothetical protein
PFLU1988	-0.0918303	0.923993	IQR	METABOLISM	Product: 3-oxoacyl-ACP reductase
PFLU1989	-0.12267	1.6144	IQR	METABOLISM	Product: 3-oxoacyl-ACP reductase; Note: also similar to PFLU1075, (254 aa); E(): 1.7e-68; 75.494% identity in 253 aa overlap
PFLU1990	0.04049	2.7382	G	METABOLISM	Product: putative transporter-like membrane protein
PFLU1991	-1.25196	2.2486	G	METABOLISM	Product: putative polysaccharide deacetylase
PFLU1992	-1.18282	3.89141	J	INFORMATION STORAGE AND PROCESSING	Product: hypothetical protein
PFLU1993	-0.0366245	-0.0942982	K	INFORMATION STORAGE AND PROCESSING	Product: GntR family transcriptional regulator
PFLU1994	0.134879	-0.10229	K	INFORMATION STORAGE AND PROCESSING	Product: LysR family transcriptional regulator
PFLU1995	0.186186	0.811151	R	POORLY CHARACTERIZED	Product: hypothetical protein
PFLU1996	1.47	2.69869	S	POORLY CHARACTERIZED	Product: hypothetical protein
PFLU1997	0.254353	2.30071	I	METABOLISM	Gene: accC; Product: acetyl-CoA carboxylase biotin carboxylase subunit; Note: an AccC homodimer forms the biotin carboxylase subunit of the acetyl CoA carboxylase, an enzyme that catalyzes the formation of malonyl-CoA, which in turn controls the rate of fatty acid metabolism
PFLU1998	0.887089	2.20942	E	METABOLISM	Product: hypothetical protein; Note: also similar to PFLU4796, (357 aa); E(): 3.3e-110; 93.056% identity in 288 aa overlap
PFLU1999	0.690713	2.02753	E	METABOLISM	Product: putative hydrolase
PFLU2000	0.515787	2.89556	F	METABOLISM	Product: hypothetical protein
PFLU2001	0.479937	4.93699	S	POORLY CHARACTERIZED	Product: hypothetical protein
PFLU2002	0.183511	0.416098	S	POORLY CHARACTERIZED	Product: putative methyl-accepting chemotaxis protein
PFLU2003	-0.109906	-0.181606	S	POORLY CHARACTERIZED	Product: hypothetical protein
PFLU2004
PFLU2009	0.862235	-0.0803801	E	METABOLISM	Product: threonine synthase; Note: catalyzes the formation of L-threonine from O-phospho-L-homoserine
PFLU2010	1.04327	0.974244	K	INFORMATION STORAGE AND PROCESSING	Product: putative AsnC family regulatory protein
PFLU2011	1.48761	0.154982	E	METABOLISM	Product: homoserine dehydrogenase; Note: catalyzes the formation of L-aspartate 4-semialdehyde from L-homoserine
PFLU2012	1.1743	0.172892	C	METABOLISM	Product: putative dehydrogenase
PFLU2013	2.09322	0.853641	E	METABOLISM	Gene: cycA; Product: D-serine/D-alanine/glycine transporter
PFLU2014	0.254967	-0.148183	K	INFORMATION STORAGE AND PROCESSING	Product: LysR family transcriptional regulator
PFLU2015	1.07703	1.51439	G	METABOLISM	Product: putative transporter-like membrane protein
PFLU2016	0.379427	-0.136046	S	POORLY CHARACTERIZED	Product: hypothetical protein
PFLU2019	0.247314	0.10428	E	METABOLISM	Product: putative amino acid transporter-like protein
PFLU2020
PFLU2021	0.5465	0.166028	M	CELLULAR PROCESSES AND SIGNALING	Product: putative transporter-like membrane protein
PFLU2022	0.162897	0.375349	R	POORLY CHARACTERIZED	Product: putative dipeptidyl peptidase
PFLU2023	-0.110136	-0.403802	K	INFORMATION STORAGE AND PROCESSING	Product: LysR family transcriptional regulator
PFLU2024
PFLU2025	-0.633958	-0.510165	S	POORLY CHARACTERIZED	Product: hypothetical protein
PFLU2026	-0.704409	-0.798891	S	POORLY CHARACTERIZED	Product: hypothetical protein
PFLU2027	-0.443816	-0.0791801	O	CELLULAR PROCESSES AND SIGNALING	Gene: fklB; Product: FKBP-type peptidyl-prolyl cis-trans isomerase
PFLU2028	-0.301518	-0.306251	S	POORLY CHARACTERIZED	Product: hypothetical protein
PFLU2029	-0.00081224	-0.0837001	S	POORLY CHARACTERIZED	Product: hypothetical protein
PFLU2030	-0.248817	-0.0646056	S	POORLY CHARACTERIZED	Product: hypothetical protein
PFLU2031
PFLU2032	0.0277241	0.0448058	M	CELLULAR PROCESSES AND SIGNALING	Gene: prc; Product: tail-specific protease
PFLU2033	-0.280782	-0.000670631	CR	METABOLISM	Product: putative dehydrogenase
PFLU2034	-0.174363	-0.0188315	E	METABOLISM	Product: hypothetical protein
PFLU2035	0.113597	0.238296	E	METABOLISM	Product: putative ABC transporter ATP-binding protein
PFLU2036	0.459801	-0.082446	E	METABOLISM	Product: putative ABC transporter membrane protein
PFLU2037
PFLU2038
PFLU2039	-0.518261	-0.288724	P	METABOLISM	Product: putative ABC transporter substrate-binding protein
PFLU2040
PFLU2041	0.176696	-0.268793	P	METABOLISM	Product: putative ABC transporter substrate-binding protein
PFLU2042	0.471602	-0.375887	P	METABOLISM	Product: putative ABC transporter membrane protein
PFLU2043	0.378639	-0.120927	P	METABOLISM	Product: putative ABC transporter ATP-binding protein
PFLU2044	0.271588	-0.222808	P	METABOLISM	Product: hypothetical protein
PFLU2045	0.582383	-0.428424	S	POORLY CHARACTERIZED	Product: hypothetical protein
PFLU2046	0.301969	-0.343547	S	POORLY CHARACTERIZED	Product: hypothetical protein
PFLU2047	0.421473	-0.0875557	S	POORLY CHARACTERIZED	Product: hypothetical protein
PFLU2048	0.469248	-0.06429	S	POORLY CHARACTERIZED	Product: hypothetical protein
PFLU2049	0.381701	-0.0153254	E	METABOLISM	Gene: leuC; Product: isopropylmalate isomerase large subunit; Note: dehydratase component, catalyzes the isomerization between 2-isopropylmalate and 3-isopropylmalate
PFLU2050
PFLU2051	0.617409	0.60399	K	INFORMATION STORAGE AND PROCESSING	Product: LysR family transcriptional regulator
PFLU2052	0.258617	0.155354	R	POORLY CHARACTERIZED	Product: putative hydrolase
PFLU2053	-0.119148	0.0749011	K	INFORMATION STORAGE AND PROCESSING	Gene: soxR; Product: redox-sensitive transcriptional activator
PFLU2054	0.184599	0.726989	S	POORLY CHARACTERIZED	Product: hypothetical protein
PFLU2055	-0.23282	0.106413	KT	INFORMATION STORAGE AND PROCESSING	Product: putative sigma54-dependent regulatory protein
PFLU2056	-0.361215	-0.579976	I	METABOLISM	Product: putative dehydrogenase
PFLU2057	-0.629727	-0.57909	C	METABOLISM	Gene: ssuD; Product: alkanesulfonate monooxygenase
PFLU2058
PFLU2060	0.185988	-0.158981	E	METABOLISM	Gene: iscS; Product: cysteine desulfurase
PFLU2061	1.64637	2.06831	E	METABOLISM	Product: putative peptidase
PFLU2062	0.348679	0.373362	S	POORLY CHARACTERIZED	Product: putative lipoprotein
PFLU2063	0.1304	0.0331976	R	POORLY CHARACTERIZED	Product: hypothetical protein
PFLU2064	0.223687	-0.0306918	M	CELLULAR PROCESSES AND SIGNALING	Gene: mrdA; Product: penicillin-binding protein; Note: also similar to PFLU5423, (633 aa); E(): 5.4e-186; 74.718% identity in 621 aa overlap
PFLU2065	0.382981	0.335753	S	POORLY CHARACTERIZED	Product: hypothetical protein
PFLU2066	-0.46107	-0.264938	S	POORLY CHARACTERIZED	Product: hypothetical protein
PFLU2067	0.512945	-0.218359	L	INFORMATION STORAGE AND PROCESSING	Gene: polB; Product: DNA polymerase II; Note: Has polymerase, DNA-binding and 3'-5' exonuclease activities. In Aeropyrum pernix this protein is sensitive to aphidicolin and stable at 95#C
PFLU2068	0.618417	0.0791709	J	INFORMATION STORAGE AND PROCESSING	Product: putative acetyltransferase
PFLU2069	0.33238	-0.0143648	O	CELLULAR PROCESSES AND SIGNALING	Product: putative glutathione S-transferase
PFLU2070	0.159681	-0.090125	S	POORLY CHARACTERIZED	Product: hypothetical protein
PFLU2071	-1.13983	-0.132762	G	METABOLISM	Product: hypothetical protein
PFLU2072	-0.985145	-0.0588905	R	POORLY CHARACTERIZED	Product: hypothetical protein
PFLU2073	-1.32014	-0.0052074	S	POORLY CHARACTERIZED	Product: hypothetical protein
PFLU2074	-1.57132	-0.64397	M	CELLULAR PROCESSES AND SIGNALING	Product: putative transferase
PFLU2075	-1.47432	-0.353241	M	CELLULAR PROCESSES AND SIGNALING	Product: hypothetical protein
PFLU2076	-1.47292	0.136499	G	METABOLISM	Product: hypothetical protein
PFLU2077	-1.55777	-0.944936	M	CELLULAR PROCESSES AND SIGNALING	Product: putative transferase
[truncated: 3,922 more rows]

## Sheet: Figure 3B
Gene	RNA-Seq	RIBO-Seq	COG	COG category	Description
PFLU0065	2.13138	0.991707	O	CELLULAR PROCESSES AND SIGNALING	Product: hypothetical protein
PFLU0109	2.31208	0.926897	S	POORLY CHARACTERIZED	Product: hypothetical protein
PFLU0112	2.01926	0.359539	S	POORLY CHARACTERIZED	Product: putative NAD(P) transhydrogenase subunit alpha 2
PFLU0113	2.09574	0.751405	S	POORLY CHARACTERIZED	Gene: pntAA; Product: NAD(P) transhydrogenase subunit alpha 1
PFLU0186	-2.36683	-0.733007	S	POORLY CHARACTERIZED	Product: hypothetical protein
PFLU0187	-2.02228	-0.015461	P	METABOLISM	Gene: sbp; Product: sulfate ABC transporter sulfate-binding protein
PFLU0691	2.55768	1.79487	I	METABOLISM	Product: putative fatty acid transporter-like membrane protein
PFLU0757	-3.34139	-1.55985	P	METABOLISM	Product: putative TonB-dependent exported protein
PFLU1087	-3.96483	-1.18382	P	METABOLISM	Product: putative TonB-dependent receptor
PFLU1108	-2.65482	-0.204927	J	INFORMATION STORAGE AND PROCESSING	Gene: rpmE2; Product: 50S ribosomal protein L31 type B; Note: RpmE2; there appears to be two types of ribosomal proteins L31 in bacterial genomes; some contain a CxxC motif while others do not; Bacillus subtilis has both types; the proteins in this cluster do not have the CXXC motif; RpmE is found in exponentially growing Bacilli while YtiA was found after exponential growth; expression of ytiA i…
PFLU1362	2.07192	1.86994	G	METABOLISM	Gene: pcaK; Product: 4-hydroxybenzoate transporter
PFLU1405	3.00293	1.55891	P	METABOLISM	Product: putative TonB-dependent receptor protein
PFLU1417	2.04037	1.24155	E	METABOLISM	Product: putative hydroxymethylglutaryl-CoA lyase
PFLU1760	2.10082	1.06498	O	CELLULAR PROCESSES AND SIGNALING	Gene: ccmC; Product: cytochrome C biogenesis, heme exporter protein C
PFLU1761	2.05631	0.91221	U	CELLULAR PROCESSES AND SIGNALING	Gene: ccmD; Product: cytochrome C biogenesis, heme exporter protein
PFLU1762	2.0079	0.692013	O	CELLULAR PROCESSES AND SIGNALING	Gene: ccmE; Product: cytochrome c-type biogenesis protein CcmE; Note: CycJ; periplasmic heme chaperone that binds heme transiently via a histidine residue and delivers it to newly synthesized and exported c-type cytochromes; requires the ATP hydrolysis activity of the CcmA protein in order to transfer the heme to the apocytochrome; part of the cytochrome c maturation system; periplasmic protein a…
PFLU1763	2.02474	0.890537	O	CELLULAR PROCESSES AND SIGNALING	Gene: ccmF; Product: cytochrome C biogenesis protein
PFLU1764	2.11636	0.546572	O	CELLULAR PROCESSES AND SIGNALING	Gene: dsbE; Product: cytochrome C biogenesis, thiol:disulfide interchange protein
PFLU1765	2.05932	0.64738	O	CELLULAR PROCESSES AND SIGNALING	Gene: ccmH; Product: cytochrome C biogenesis protein
PFLU1890	-2.94016	-0.634287	S	POORLY CHARACTERIZED	Product: hypothetical protein
PFLU1891	-2.52347	-0.495823	C	METABOLISM	Product: putative cytochrome C oxidase (monoheme and diheme subunits)
PFLU1892	-2.50555	-0.524333	O	CELLULAR PROCESSES AND SIGNALING	Product: putative cytochrome C subunit protein
PFLU1893	-2.88785	-0.538376	S	POORLY CHARACTERIZED	Product: hypothetical protein
PFLU1894	-2.80944	-0.391661	S	POORLY CHARACTERIZED	Product: hypothetical protein
PFLU1895	-3.04692	-0.611898	R	POORLY CHARACTERIZED	Product: putative cytochrome C dehydrogenase-like protein
PFLU1896	-3.56285	-1.16057	S	POORLY CHARACTERIZED	Product: hypothetical protein
PFLU1898	-2.9448	-0.624083	P	METABOLISM	Product: putative transporter-like membrane protein
PFLU1900	-2.0236	-0.454794	C	METABOLISM	Product: putative cytochrome D oxidase subunit I
PFLU2013	2.09322	0.853641	E	METABOLISM	Gene: cycA; Product: D-serine/D-alanine/glycine transporter
PFLU2160	3.31075	1.67226	E	METABOLISM	Product: putative dehydrogenase
PFLU2184	3.48028	1.87741	E	METABOLISM	Gene: aroF; Product: phospho-2-dehydro-3-deoxyheptonate aldolase; Note: catalyzes the formation of 3-deoxy-D-arabino-hept-2-ulosonate 7 phosphate from phosphoenolpyruvate and D-erythrose 4-phosphate, tyrosine sensitive
PFLU2289	3.47876	1.64305	MR	CELLULAR PROCESSES AND SIGNALING	Product: putative glucarate dehydratase
PFLU2302	2.1154	1.46379	K	INFORMATION STORAGE AND PROCESSING	Gene: xylR; Product: xylose operon regulatory protein
PFLU2305	3.60772	1.62329	K	INFORMATION STORAGE AND PROCESSING	Product: putative IclR family regulatory protein
PFLU2310	2.88002	-0.709253	C	METABOLISM	Product: putative monooxygenase
PFLU2391	2.59858	1.7186	PR	METABOLISM	Product: putative dioxygenase system ferredoxin component
PFLU2599	2.02719	-0.260565	S	POORLY CHARACTERIZED	Product: hypothetical protein
PFLU2981	2.02189	1.30465	C	METABOLISM	Product: putative cytochrome C
PFLU3031	2.13897	1.42507	I	METABOLISM	Product: acyl-CoA dehydrogenase
PFLU3032	2.12613	1.95073	I	METABOLISM	Product: putative hydratase
PFLU3143	-2.18655	-1.85788	S	POORLY CHARACTERIZED	Product: putative HlyD family secretion protein
PFLU3146	-2.42379	-1.92448	S	POORLY CHARACTERIZED	Product: metalloprotease
PFLU3743	3.35321	1.86835	G	METABOLISM	Product: putative ABC transporter inner membrane protein
PFLU3746	3.68326	1.89225	G	METABOLISM	Product: ATP-binding ABC transporter protein
PFLU3833	-2.62289	-1.49189	S	POORLY CHARACTERIZED	Product: hypothetical protein
PFLU3893	2.74221	-0.589031	KT	INFORMATION STORAGE AND PROCESSING	Product: putative phage repressor
PFLU4007	-2.06721	-0.915947	Q	METABOLISM	Gene: viscA; Product: putative non-ribosomal peptide synthetase
PFLU4294	3.25287	0.88424	C	METABOLISM	Product: putative proton glutamate symport protein
PFLU4559	2.55209	1.86625	C	METABOLISM	Product: cbb3-type cytochrome c oxidase subunit II; Note: CcoO; FixO
PFLU4560	2.31317	1.26246	S	POORLY CHARACTERIZED	Product: cytochrome C oxidase subunit
PFLU4561	2.59761	1.92582	C	METABOLISM	Product: putative cytochrome c
PFLU4563	2.8922	1.84413	C	METABOLISM	Product: putative ferredoxin
PFLU4891	-2.96347	-1.52358	E	METABOLISM	Product: arginine deiminase; Note: catalyzes the degradation of arginine to citruline and ammonia
PFLU4892	-2.75725	-1.36935	E	METABOLISM	Product: ornithine carbamoyltransferase; Note: catalyzes the formation of ornithine and carbamylphosphate from citrulline in the arginine catabolic pathway
PFLU5248	-2.05266	-0.290311	R	POORLY CHARACTERIZED	Product: osmotically inducible protein Y
PFLU5332	2.01154	0.778724	S	POORLY CHARACTERIZED	Product: hypothetical protein
PFLU5345	2.18301	-1.0259	C	METABOLISM	Product: putative cytochrome oxidase subunit II
PFLU5346	2.38625	-0.735541	C	METABOLISM	Product: putative cytochrome oxidase subunit I
PFLU5443	2.19903	1.41833	E	METABOLISM	Gene: eutB; Product: ethanolamine ammonia-lyase heavy chain
PFLU5479	-3.35603	-0.474043	S	POORLY CHARACTERIZED	Product: hypothetical protein
PFLU5480	-2.42568	-0.860383	V	CELLULAR PROCESSES AND SIGNALING	Product: putative ABC transporter ATP-binding protein
PFLU5481	-2.34046	-0.676449	V	CELLULAR PROCESSES AND SIGNALING	Product: putative ABC transporter membrane protein
PFLU5482	-2.34562	-0.78448	S	POORLY CHARACTERIZED	Product: putative lipoprotein
PFLU5561	2.04197	1.1119	EH	METABOLISM	Gene: trpE; Product: anthranilate synthase component I; Note: with component II, the glutamine amidotransferase, catalyzes the formation of anthranilate from chorismate and glutamine
PFLU5629	2.39964	1.37263	P	METABOLISM	Product: putative TonB-dependent membrane protein
PFLU5630	2.1359	0.45934	S	POORLY CHARACTERIZED	Product: hypothetical protein
PFLU5853	-3.70887	-1.05298	H	METABOLISM	Product: putative molibdenumpterin binding protein
PFLU5854	-2.33589	-1.69271	P	METABOLISM	Gene: ssuB; Product: aliphatic sulfonates transport ATP-binding subunit; Note: part of the ABC type transport system SsuABC for aliphatic sulfonates; with SsuA being the periplasmic substrate-binding subunit, SsuB the ATP-binding subunit and SsuC the permease
PFLU5856	-2.51807	-1.24311	C	METABOLISM	Gene: ssuD; Product: alkanesulfonate monooxygenase; Note: catalyzes the release of sulfite from alkanesulfonates
PFLU5857	-2.29053	-1.58644	P	METABOLISM	Gene: ssuA; Product: putative aliphatic sulfonatesABC transporter substrate-binding protein
PFLU5859	-2.83256	-0.38575	O	CELLULAR PROCESSES AND SIGNALING	Product: putative oxidoreductase
PFLU6074	2.27872	1.68133	T	CELLULAR PROCESSES AND SIGNALING	Product: putative sensory box/GGDEF family protein
PFLU6084	-2.93526	-1.05874	S	POORLY CHARACTERIZED	Product: hypothetical protein
PFLU6085	-2.83418	-0.798018	R	POORLY CHARACTERIZED	Product: putative cobalamine biosynthesis-like protein
PFLU6086	-3.47065	-1.51529	T	CELLULAR PROCESSES AND SIGNALING	Product: putative RNA polymerase-binding protein
PFLU6089	-2.68163	-1.81358	P	METABOLISM	Product: putative cation ABC transporter ATP-binding protein
PFLU6092	-2.4105	-1.98037	E	METABOLISM	Gene: hisI; Product: phosphoribosyl-AMP cyclohydrolase
PFLU6093	-2.32892	-1.78773	R	POORLY CHARACTERIZED	Product: hypothetical protein
PFLU6115	2.18665	-0.2344	KG	INFORMATION STORAGE AND PROCESSING	Gene: srlR; Product: glucitol operon repressor

## Sheet: Figure 3C
Gene	RNA-Seq	RIBO-Seq	COG	COG category	Description
PFLU0035	1.38133	2.24356	E	METABOLISM	Gene: trpA; Product: tryptophan synthase subunit alpha; Note: catalyzes the formation of indole and glyceraldehyde 3-phosphate from indoleglycerol phosphate in tryptophan biosynthesis
PFLU0036	1.53877	2.12382	E	METABOLISM	Gene: trpB; Product: tryptophan synthase subunit beta; Note: catalyzes the formation of L-tryptophan from L-serine and 1-(indol-3-yl)glycerol 3-phosphate
PFLU0055	-1.45636	-2.63608	P	METABOLISM	Gene: cynT2; Product: carbonic anhydrase 1
PFLU0056	-1.6161	-2.87338	P	METABOLISM	Product: putative transporter-like membrane protein
PFLU0159	-0.910151	-2.34066	S	POORLY CHARACTERIZED	Product: hypothetical protein
PFLU0160	-0.46797	-2.38372	S	POORLY CHARACTERIZED	Product: hypothetical protein
PFLU0243	-0.104072	-2.98707	S	POORLY CHARACTERIZED	Product: hypothetical protein
PFLU0268	0.169861	-2.718	S	POORLY CHARACTERIZED	Product: hypothetical protein
PFLU0417	1.92438	2.65255	G	METABOLISM	Product: putative transporter-like membrane protein
PFLU0568	1.80358	5.38428	P	METABOLISM	Product: putative bacterioferritin
PFLU0728	0.264651	-3.80657	T	CELLULAR PROCESSES AND SIGNALING	Gene: rspR; Product: putative type III secretion system, regulatory protein
PFLU0809	1.49531	-5.63274	S	POORLY CHARACTERIZED	Product: hypothetical protein
PFLU0819	1.6437	2.35798	EP	METABOLISM	Gene: dppF; Product: dipeptide transporter ATP-binding subunit; Note: Part of the ABC transporter complex DppABCDF involved in the transport of dipeptides
PFLU0821	1.8716	2.05526	EP	METABOLISM	Gene: dppC; Product: dipeptide ABC transporter permease
PFLU0822	1.50835	2.19647	EP	METABOLISM	Gene: dppB; Product: dipeptide ABC transporter permease
PFLU0823	1.95768	3.37537	E	METABOLISM	Gene: dppA1; Product: dipeptide ABC transporter substrate-binding protein
PFLU0851	0.817077	2.18868	G	METABOLISM	Product: putative sugar ABC transporter membrane protein
PFLU0855	-0.0558702	-2.10656	J	INFORMATION STORAGE AND PROCESSING	Product: hypothetical protein
PFLU0923	1.58196	2.28218	S	POORLY CHARACTERIZED	Product: hypothetical protein
PFLU0924	1.59369	2.1137	S	POORLY CHARACTERIZED	Product: hypothetical protein
PFLU0957	-0.942116	-2.87023	S	POORLY CHARACTERIZED	Product: hypothetical protein
PFLU0973	1.63098	2.03744	V	CELLULAR PROCESSES AND SIGNALING	Product: putative transporter-like membrane protein
PFLU0979	-1.7963	-2.36679	M	CELLULAR PROCESSES AND SIGNALING	Gene: algA; Product: alginate biosynthesis protein
PFLU0988	-0.967089	-2.34801	S	POORLY CHARACTERIZED	Product: putative alginate biosynthesis-like protein
PFLU0989	-0.122119	-2.00596	S	POORLY CHARACTERIZED	Product: putative alginate biosynthesis-like protein
PFLU1015	-0.0303483	-2.41011	S	POORLY CHARACTERIZED	Product: hypothetical protein
PFLU1034	-1.55233	-3.61889	E	METABOLISM	Gene: sdaC; Product: serine transporter
PFLU1208	1.70641	2.84149	S	POORLY CHARACTERIZED	Product: hypothetical protein
PFLU1211	1.32969	2.68	E	METABOLISM	Product: putative ABC transporter membrane protein
PFLU1212	0.993293	2.7106	E	METABOLISM	Product: putative ABC transporter ATP-binding protein
PFLU1213	1.62731	2.57402	E	METABOLISM	Product: putative ABC transporter substrate-binding protein
PFLU1256	1.75868	2.95973	K	INFORMATION STORAGE AND PROCESSING	Gene: cspA1; Product: major cold shock protein
PFLU1346	1.27018	2.31263	E	METABOLISM	Gene: livJ1; Product: branched amino acid ABC transporter substrate-binding protein
PFLU1395	0.540754	-8.46932	S	POORLY CHARACTERIZED	Product: hypothetical protein
PFLU1446	1.25862	2.24052	R	POORLY CHARACTERIZED	Product: putative membrane-associated monoxygenase
PFLU1510	1.26603	2.42867	HC	METABOLISM	Gene: pobA; Product: 4-hydroxybenzoate 3-monooxygenase; Note: catalyzes the formation of protocatechuate from 4-hydroxybenzoate
PFLU1534	1.03416	-2.09124	R	POORLY CHARACTERIZED	Product: LamB/YcsF family protein
PFLU1535	1.35968	-2.52248	E	METABOLISM	Product: hypothetical protein
PFLU1536	1.36595	-2.44611	E	METABOLISM	Product: putative hydrolase
PFLU1588	0.246261	-2.15581	S	POORLY CHARACTERIZED	Product: putative phage capsid-like protein
PFLU1631	-0.437915	-2.10165	R	POORLY CHARACTERIZED	Product: putative proline iminopeptidase
PFLU1636	-1.58765	-2.0544	E	METABOLISM	Product: putative peptide ABC transporter substrate-binding protein
PFLU1948	1.44332	2.43101	G	METABOLISM	Product: putative gluconolactonase
PFLU1949	1.61448	2.12681	E	METABOLISM	Product: histidinol dehydrogenase; Note: catalyzes the oxidation of L-histidinol to L-histidinaldehyde and then to L-histidine in histidine biosynthesis; functions as a dimer
PFLU1953	1.5729	2.97135	G	METABOLISM	Product: putative transporter-like membrane protein
PFLU1954	1.46502	2.39969	IQR	METABOLISM	Product: putative dehydrogenase
PFLU1955	1.5712	3.92539	M	CELLULAR PROCESSES AND SIGNALING	Product: hypothetical protein
PFLU1969	0.305023	-6.29438	S	POORLY CHARACTERIZED	Product: hypothetical protein
PFLU1990	0.04049	2.7382	G	METABOLISM	Product: putative transporter-like membrane protein
PFLU1991	-1.25196	2.2486	G	METABOLISM	Product: putative polysaccharide deacetylase
PFLU1992	-1.18282	3.89141	J	INFORMATION STORAGE AND PROCESSING	Product: hypothetical protein
PFLU1996	1.47	2.69869	S	POORLY CHARACTERIZED	Product: hypothetical protein
PFLU1997	0.254353	2.30071	I	METABOLISM	Gene: accC; Product: acetyl-CoA carboxylase biotin carboxylase subunit; Note: an AccC homodimer forms the biotin carboxylase subunit of the acetyl CoA carboxylase, an enzyme that catalyzes the formation of malonyl-CoA, which in turn controls the rate of fatty acid metabolism
PFLU1998	0.887089	2.20942	E	METABOLISM	Product: hypothetical protein; Note: also similar to PFLU4796, (357 aa); E(): 3.3e-110; 93.056% identity in 288 aa overlap
PFLU1999	0.690713	2.02753	E	METABOLISM	Product: putative hydrolase
PFLU2000	0.515787	2.89556	F	METABOLISM	Product: hypothetical protein
PFLU2001	0.479937	4.93699	S	POORLY CHARACTERIZED	Product: hypothetical protein
PFLU2061	1.64637	2.06831	E	METABOLISM	Product: putative peptidase
PFLU2123	-1.97285	-2.67972	NT	CELLULAR PROCESSES AND SIGNALING	Product: putative methyl-accepting chemotaxis protein
PFLU2130	0.831369	2.95516	S	POORLY CHARACTERIZED	Product: hypothetical protein
PFLU2156	0.911419	2.20984	K	INFORMATION STORAGE AND PROCESSING	Product: hypothetical protein
PFLU2270	0.988646	2.34149	C	METABOLISM	Product: putative cytochrome C family protein
PFLU2278	1.68259	2.00936	E	METABOLISM	Product: putative ABC transporter substrate-binding protein
PFLU2282	1.45814	2.0366	EP	METABOLISM	Product: putative ABC transporter ATP-binding protein
PFLU2301	1.83609	2.25288	G	METABOLISM	Gene: xylA; Product: xylose isomerase; Note: catalyzes the interconversion of D-xylose to D-xylulose
PFLU2323	-0.332055	-2.22473	E	METABOLISM	Product: putative glutamine synthetase III
PFLU2343	1.38868	3.05412	E	METABOLISM	Product: putative polyamine ABC transporter exported protein
PFLU2384	0.732562	2.43655	G	METABOLISM	Product: hypothetical protein
PFLU2415	0.754607	6.82612	U	CELLULAR PROCESSES AND SIGNALING	Product: putative type II secretion pathway protein J/W; Note: also similar to PFLU3240, (204 aa); E(): 1.4e-51; 71.287% identity in 202 aa overlap
PFLU2453	-0.559041	-2.03854	S	POORLY CHARACTERIZED	Product: hypothetical protein
PFLU2471	-0.886131	-2.31767	M	CELLULAR PROCESSES AND SIGNALING	Gene: tsx; Product: nucleoside-specific channel-forming protein
PFLU2473	1.62119	3.64503	G	METABOLISM	Product: putative transporter-like exported protein
PFLU2495	1.82297	2.04522	S	POORLY CHARACTERIZED	Product: hypothetical protein
PFLU2522	0.91318	3.13261	H	METABOLISM	Product: hypothetical protein
PFLU2525	1.66711	8.96488	S	POORLY CHARACTERIZED	Product: hypothetical protein
PFLU2526	1.27926	2.12216	E	METABOLISM	Product: putative ABC transporter membrane protein
PFLU2527	1.50589	4.27673	E	METABOLISM	Product: putative ABC transporter membrane protein
PFLU2528	1.37335	4.04348	E	METABOLISM	Product: putative ABC transporter ATP-binding protein
PFLU2559	1.72653	2.41792	K	INFORMATION STORAGE AND PROCESSING	Product: AsnC family regulatory protein
PFLU2575	1.19931	2.31327	G	METABOLISM	Product: putative carbohydrate kinase
PFLU2576	1.3705	2.34546	G	METABOLISM	Product: putative amine catabolism-like protein
PFLU2577	1.26133	2.16764	G	METABOLISM	Product: hypothetical protein
PFLU2578	1.60302	2.76265	G	METABOLISM	Product: hypothetical protein
PFLU2579	1.6373	2.40392	E	METABOLISM	Product: putative thiamine pyrophosphate-dependent protein
PFLU2580	1.62173	2.32149	R	POORLY CHARACTERIZED	Product: myo-inositol 2-dehydrogenase
PFLU2658	1.03024	2.65539	S	POORLY CHARACTERIZED	Product: hypothetical protein
PFLU2698	0.796748	-8.05969	R	POORLY CHARACTERIZED	Product: putative periplasmic protein
PFLU2701	0.552666	6.90938	S	POORLY CHARACTERIZED	Product: hypothetical protein
PFLU2704	1.68977	2.5378	C	METABOLISM	Product: putative dehydrogenase
PFLU2742	1.41332	2.26289	G	METABOLISM	Product: putative ABC transporter ATP-binding protein
PFLU2743	1.24471	2.63526	G	METABOLISM	Product: putative ABC transporter permease
PFLU2744	1.23413	3.48738	G	METABOLISM	Product: putative ABC transporter transmembrane protein
PFLU2745	1.9873	3.28144	G	METABOLISM	Product: putative ABC transporter mannitol-binding protein
PFLU2826	-0.311231	-5.43044	S	POORLY CHARACTERIZED	Product: hypothetical protein
PFLU2880	0.581486	3.12364	S	POORLY CHARACTERIZED	Product: hypothetical protein
PFLU2888A	-0.763484	-6.49639	S	POORLY CHARACTERIZED	Product: putative phage-like protein
PFLU2929	1.78988	2.43232	MU	CELLULAR PROCESSES AND SIGNALING	Product: outer membrane component of multidrug efflux system
PFLU2930	1.48166	2.80311	V	CELLULAR PROCESSES AND SIGNALING	Product: putative cation efflux protein
PFLU3001	1.07861	3.22318	IQR	METABOLISM	Product: putative ACP reductase
PFLU3006	1.51885	3.01071	G	METABOLISM	Product: hypothetical protein
PFLU3007	0.582793	2.94147	C	METABOLISM	Product: hypothetical protein
PFLU3060	1.23957	2.66052	S	POORLY CHARACTERIZED	Product: putative exported family S43 non-peptidase homologue
PFLU3095	1.81918	2.92506	K	INFORMATION STORAGE AND PROCESSING	Product: AraC family transcriptional regulator
PFLU3115	1.90766	2.94929	G	METABOLISM	Product: putative carbohydrate kinase
PFLU3148	1.17811	2.14236	E	METABOLISM	Product: putative amino acid permease
PFLU3150	0.938633	2.7119	E	METABOLISM	Product: putative periplasmic putrescine-binding protein permease
PFLU3176	0.670374	-2.63431	E	METABOLISM	Product: aspartate aminotransferase
PFLU3186	0.789214	2.03694	E	METABOLISM	Product: gamma-glutamyltransferase 1
PFLU3199	-1.78273	-2.21418	IQ	METABOLISM	Product: 3-oxoacyl-ACP synthase II
PFLU3201	-1.19194	-2.17126	I	METABOLISM	Product: 3-oxoacyl-(acyl carrier protein) synthase III; Note: FabH; beta-ketoacyl-acyl carrier protein synthase III; catalyzes the condensation of acetyl-CoA with malonyl-ACP to initiate cycles of fatty acid elongation; differs from 3-oxoacyl-(acyl carrier protein) synthase I and II in that it utilizes CoA thioesters as primers rather than acyl-ACPs
PFLU3209	0.836268	2.47938	S	POORLY CHARACTERIZED	Product: putative high-molecular weight cobalt-containing nitrile hydratase subunit alpha
PFLU3213	1.36931	2.11984	I	METABOLISM	Product: acetyl-CoA synthetase
PFLU3231	-1.2917	-2.52666	NU	CELLULAR PROCESSES AND SIGNALING	Product: general secretion pathway protein E/R
PFLU3232	-1.44601	-2.38438	NU	CELLULAR PROCESSES AND SIGNALING	Product: general secretion pathway protein D/Q
PFLU3233	-1.1252	-2.36042	U	CELLULAR PROCESSES AND SIGNALING	Product: putative general secretory pathway protein
PFLU3234	-1.50886	-2.16004	S	POORLY CHARACTERIZED	Product: putative general secretory pathway protein L/Y
PFLU3285	1.27169	2.9171	K	INFORMATION STORAGE AND PROCESSING	Product: DNA-binding transcriptional activator FeaR; Note: activator of genes involved in phenylacetic acid catabolism
PFLU3293	0.91589	2.84674	PR	METABOLISM	Product: oxidoreductase subunit alpha
PFLU3294	0.367848	3.71803	C	METABOLISM	Product: putative vanillate O-demethylase oxidoreductase
PFLU3296	1.49089	2.33355	I	METABOLISM	Product: putative acyl-CoA dehydrogenase oxidoreductase protein
PFLU3297	1.92634	2.19928	I	METABOLISM	Product: putative acetyl-CoA acetyltransferase
PFLU3298	1.77831	3.00262	IQ	METABOLISM	Product: feruloyl-CoA synthase; Note: catalyzes the conversion of ferulic acid to feruloyl-CoA
PFLU3299	1.78675	2.82533	C	METABOLISM	Product: aldehyde dehydrogenase family protein
PFLU3302	1.56916	4.21484	S	POORLY CHARACTERIZED	Product: putative family S43 non-peptidase protein
PFLU3305	1.44997	2.48192	IQR	METABOLISM	Product: 3-alpha-hydroxysteroid dehydrogenase; Note: catalyzes the formation of 5-alpha-androstane-3,17-dione from androsterone; Acts on other 3-alpha-hydroxysteroids and on 9-, 11- and 15-hydroxyprostaglandin.
PFLU3306	1.11179	3.92163	C	METABOLISM	Product: putative aldehyde dehydrogenase
PFLU3310	0.921117	3.07383	S	POORLY CHARACTERIZED	Product: hypothetical protein
PFLU3323	1.73977	2.90081	E	METABOLISM	Product: putative amino acid permease membrane protein
PFLU3436	1.70605	3.56606	G	METABOLISM	Product: putative hexuronate transporter
PFLU3458	1.5741	3.36982	G	METABOLISM	Product: putative gluconolactonase
PFLU3459	0.825833	2.1195	S	POORLY CHARACTERIZED	Product: hypothetical protein
PFLU3468	1.03322	2.12587	G	METABOLISM	Product: hypothetical protein
PFLU3475	1.96664	3.29351	I	METABOLISM	Product: putative acyl-CoA dehydrogenase
PFLU3476	1.4719	2.46993	S	POORLY CHARACTERIZED	Product: hypothetical protein
PFLU3516	1.32568	3.18555	S	POORLY CHARACTERIZED	Product: hypothetical protein
PFLU3532	1.89087	4.41014	I	METABOLISM	Product: putative fatty acid transporter membrane protein
PFLU3534	1.86132	5.02044	S	POORLY CHARACTERIZED	Product: hypothetical protein
PFLU3570	0.0290799	-3.69596	E	METABOLISM	Product: 5-methyltetrahydropteroyltriglutamate-- homocysteine methyltransferase; Note: catalyzes the transfer of a methyl group from 5-methyltetrahydrofolate to homocysteine to form methionine
PFLU3582	-0.202036	-3.0409	ET	METABOLISM	Product: putative amino acid ABC transporter periplasmic amino acid-binding protein
PFLU3583	-0.265985	-7.61446	E	METABOLISM	Product: putative inner membrane component of binding-protein-dependent amino acid transport system
PFLU3715	0.515575	2.14639	R	POORLY CHARACTERIZED	Product: hypothetical protein
PFLU3766	-0.799219	-3.17395	S	POORLY CHARACTERIZED	Product: hypothetical protein
PFLU3951	1.34734	3.41299	G	METABOLISM	Product: substrate-binding periplasmic protein
PFLU3952	1.7034	3.41805	G	METABOLISM	Product: putative C4-dicarboxylate transporter small subunit
PFLU3953	1.34472	2.90783	G	METABOLISM	Product: putative C4-dicarboxylate transporter large subunit
PFLU3982	0.8603	2.17688	E	METABOLISM	Product: hypothetical protein
PFLU3983	1.33375	2.50702	E	METABOLISM	Product: ABC transporter permease
PFLU3985	0.658646	2.07106	E	METABOLISM	Product: putative ABC transporter ATP-binding protein
PFLU3986	0.916186	2.21047	E	METABOLISM	Product: putative ABC transporter ATP-binding protein
PFLU3988	0.8712	2.35041	J	INFORMATION STORAGE AND PROCESSING	Product: putative amidase
PFLU3991	1.78262	2.93295	IQR	METABOLISM	Product: short chain dehydrogenase
PFLU4131	0.468826	5.69512	R	POORLY CHARACTERIZED	Product: putative phage encoded lysozyme
PFLU4160	1.63527	2.20768	G	METABOLISM	Product: putative ribose transporter substrate-binding protein
PFLU4174	0.613246	-3.60131	O	CELLULAR PROCESSES AND SIGNALING	Product: putative pyrrolidone-carboxylate peptidase
PFLU4175	1.03611	-3.16882	S	POORLY CHARACTERIZED	Product: hypothetical protein
PFLU4176	1.77023	-3.2286	S	POORLY CHARACTERIZED	Product: hypothetical protein
PFLU4177	-1.22267	-2.33048	S	POORLY CHARACTERIZED	Product: putative lipoprotein
PFLU4256	0.994145	4.23879	G	METABOLISM	Product: hypothetical protein
PFLU4260	1.03177	2.12742	G	METABOLISM	Product: putative transmembrane transport protein
PFLU4364	1.54228	3.2469	F	METABOLISM	Product: putative permease
PFLU4502	1.41903	5.06782	S	POORLY CHARACTERIZED	Product: hypothetical protein
PFLU4592	1.26645	2.44056	F	METABOLISM	Product: putative xanthine dehydrogenase
PFLU4593	1.0686	2.13592	F	METABOLISM	Product: putative xanthine dehydrogenase large subunit
PFLU4650	-1.62048	-2.17249	S	POORLY CHARACTERIZED	Product: hypothetical protein
PFLU4683	1.82686	2.2217	G	METABOLISM	Gene: araG; Product: L-arabinose transporter ATP-binding protein; Note: Part of the ABC transporter complex AraFGH involved in the high affinity transport of arabinose
PFLU4685	1.20307	2.14797	IQR	METABOLISM	Product: short chain dehydrogenase
PFLU4766	1.83875	2.58719	I	METABOLISM	Product: acetyl-CoA synthetase; Note: Acs; catalyzes the conversion of acetate and CoA to acetyl-CoA
PFLU4803	1.375	2.68471	S	POORLY CHARACTERIZED	Product: hypothetical protein
PFLU4808	1.61022	2.57029	S	POORLY CHARACTERIZED	Product: AraC family transcriptional regulator
PFLU4830	1.41387	2.25865	IQ	METABOLISM	Product: long-chain-fatty-acid--CoA ligase; Note: Disruption of the fadD2 gene did not have any effect on the catabolism of acetic, butyric and longer fatty acids (aliphatic or aromatic); however, might be involved in the specific activation of other fatty acids and may be functional when FadD1 is inactivated.
PFLU4837	1.56051	2.27623	G	METABOLISM	Product: putative 6-phosphogluconolactonase
PFLU4842	1.33313	2.45267	M	CELLULAR PROCESSES AND SIGNALING	Product: putative porin
PFLU4903	1.46362	3.25062	I	METABOLISM	Product: putative fatty acid transporter membrane protein
PFLU4965	1.71184	2.53905	G	METABOLISM	Product: glyceraldehyde 3-phosphate dehydrogenase 1
PFLU4968	1.81241	2.01838	P	METABOLISM	Product: putative exported heme receptor protein
PFLU5020	0.743125	2.16071	R	POORLY CHARACTERIZED	Product: hypothetical protein
PFLU5038	1.67554	2.66988	G	METABOLISM	Product: maltoporin
PFLU5040	0.670984	2.09271	G	METABOLISM	Product: PTS system sucrose-specific transporter subunit IIBC
PFLU5114	0.217389	-8.10427	G	METABOLISM	Product: hypothetical protein
PFLU5190	1.69917	2.54737	Q	METABOLISM	Product: catechol 1,2-dioxygenase
PFLU5194	0.438366	2.93388	PR	METABOLISM	Product: benzoate 1,2-dioxygenase subunit alpha
PFLU5300	0.667994	2.63606	E	METABOLISM	Product: putative GMC oxidoreductase
PFLU5339	0.475029	2.31685	P	METABOLISM	Gene: katB; Product: catalase
PFLU5635	1.33704	2.63687	E	METABOLISM	Product: putative ABC transporter membrane protein
PFLU5646	1.61971	2.96606	ER	METABOLISM	Gene: fdhA; Product: glutathione-independent formaldehyde dehydrogenase
PFLU5710	-1.32036	-2.39222	S	POORLY CHARACTERIZED	Product: hypothetical protein
PFLU5736	1.64765	2.10007	S	POORLY CHARACTERIZED	Product: putative malonate transporter-like membrane protein
PFLU5848	1.71123	2.16033	S	POORLY CHARACTERIZED	Product: hypothetical protein
PFLU5972	0.651426	3.72753	S	POORLY CHARACTERIZED	Product: hypothetical protein
PFLU6090	-1.30096	-2.48	P	METABOLISM	Product: putative cation ABC transporter membrane protein

## Sheet: Figure 3D
Gene	RNA-Seq	RIBO-Seq	COG	COG category	Description
PFLU0315	-2.5973	-2.85238	E	METABOLISM	Gene: gabP; Product: GABA permease
PFLU0358	2.25421	2.80909	FR	METABOLISM	Product: N-formimino-L-glutamate deiminase; Note: catalyzes the deimination of N-formimino-L-glutamate to ammonia and N-formyl-L-glutamate
PFLU0800	2.19522	2.43197	NT	CELLULAR PROCESSES AND SIGNALING	Product: putative methyl-accepting chemotaxis protein
PFLU0824	3.63862	4.46185	S	POORLY CHARACTERIZED	Product: putative outer membrane porin
PFLU0825	2.43338	2.86607	E	METABOLISM	Gene: dppA2; Product: dipeptide ABC transporter substrate-binding protein
PFLU0826	2.37679	3.33977	E	METABOLISM	Gene: dppA3; Product: dipeptide ABC transporter substrate-binding protein
PFLU0970	2.11016	2.51136	MU	CELLULAR PROCESSES AND SIGNALING	Product: putative fusaric acid resistance protein
PFLU0990	-2.2549	-2.63605	M	CELLULAR PROCESSES AND SIGNALING	Gene: algD; Product: GDP-mannose 6-dehydrogenase
PFLU1035	-6.75001	-4.89445	E	METABOLISM	Gene: sdaA; Product: L-serine dehydratase 1
PFLU1138	2.03008	2.26138	E	METABOLISM	Gene: gltJ; Product: glutamate/aspartate ABC transporter permease
PFLU1139	2.5864	3.25676	ET	METABOLISM	Gene: gltI; Product: glutamate/aspartate ABC transporter periplasmic binding protein
PFLU1418	2.27135	2.00503	G	METABOLISM	Product: putative transporter-like membrane protein
PFLU1447	2.35349	3.4391	S	POORLY CHARACTERIZED	Product: putative transporter-like membrane protein
PFLU1448	2.92824	4.96399	S	POORLY CHARACTERIZED	Product: putative transporter-like membrane protein
PFLU1449	3.2179	4.87638	S	POORLY CHARACTERIZED	Product: putative transporter-like exported protein
PFLU1450	3.0851	6.01146	S	POORLY CHARACTERIZED	Product: hypothetical protein
PFLU1493	2.20345	3.5488	G	METABOLISM	Product: hypothetical protein
PFLU1502	5.85546	5.62842	C	METABOLISM	Product: putative dehydrogenase
PFLU1503	6.44705	5.66602	EH	METABOLISM	Product: hypothetical protein
PFLU1613	-2.43708	-3.35069	R	POORLY CHARACTERIZED	Gene: mqo; Product: malate:quinone oxidoreductase; Note: malate dehydrogenase; catalyzes the oxidation of malate to oxaloacetate
PFLU1862	5.43359	2.5757	R	POORLY CHARACTERIZED	Product: hypothetical protein
PFLU2159	3.86103	4.47676	P	METABOLISM	Product: putative transporter-like membrane protein
PFLU2275	2.93381	6.05844	S	POORLY CHARACTERIZED	Product: hypothetical protein
PFLU2280	2.47146	3.42891	E	METABOLISM	Product: putative ABC transporter substrate-binding protein
PFLU2281	2.2681	2.57952	EP	METABOLISM	Product: putative ABC transporter membrane protein
PFLU2290	6.77529	6.32183	I	METABOLISM	Product: putative acetyl-CoA synthetase
PFLU2299	2.00566	2.05229	G	METABOLISM	Gene: xylG; Product: xylose transporter ATP-binding subunit; Note: with XylFH is part of the high affinity xylose ABC transporter
PFLU2300	2.55176	3.78621	G	METABOLISM	Gene: xylF; Product: D-xylose ABC transport syste, substrate-binding periplasmic protein
PFLU2306	9.25798	8.54354	G	METABOLISM	Product: putative transporter-like membrane protein
PFLU2307	9.44117	8.48571	HE	METABOLISM	Product: putative hydroxyacid dehydrogenase
PFLU2308	9.09048	8.06058	H	METABOLISM	Product: hypothetical protein
PFLU2309	6.64005	5.0978	S	POORLY CHARACTERIZED	Product: putative transporter-like membrane protein
PFLU2368	2.71105	2.59634	G	METABOLISM	Product: putative transporter-like membrane protein
PFLU2372	3.66755	3.80918	G	METABOLISM	Gene: araF; Product: L-arabinose ABC transporter substrate-binding periplasmic protein
PFLU2373	2.09255	2.10394	G	METABOLISM	Gene: araG; Product: L-arabinose transporter ATP-binding protein; Note: Part of the ABC transporter complex AraFGH involved in the high affinity transport of arabinose
PFLU2375	2.9795	4.7979	G	METABOLISM	Product: putative aldose 1-epimerase
PFLU2390	2.69877	2.67066	I	METABOLISM	Product: putative desaturase
PFLU2392	2.63474	2.75241	R	POORLY CHARACTERIZED	Product: putative dioxygenase system reductase component
PFLU2558	4.03003	4.41216	E	METABOLISM	Product: methionine gamma-lyase; Note: catalyzes the formation of methanethiol and 2-ocobutanoate from L-methionine
PFLU2582	3.28096	3.44897	S	POORLY CHARACTERIZED	Product: hypothetical protein
PFLU2583	3.72052	4.65877	G	METABOLISM	Product: putative rhizopine-binding ABC transporter protein
PFLU2584	2.26485	3.3627	G	METABOLISM	Product: putative ABC transporter ATP-binding protein
PFLU2585	2.89737	3.54648	R	POORLY CHARACTERIZED	Product: putative ABC transporter permease
PFLU2598	2.46181	2.24725	P	METABOLISM	Product: TonB-dependent siderophore receptor
PFLU2627	3.74587	4.10447	I	METABOLISM	Product: acetoacetyl-CoA synthetase; Note: AcsA; in Sinorhizobium meliloti this enzyme is required for acetoacetate activation; similar to acetyl-CoA synthase
PFLU2628	3.36219	2.83516	IQR	METABOLISM	Product: 3-hydroxybutyrate dehydrogenase; Note: catalyzes the formation of acetoacetate from 3-hydroxybutyrate
PFLU2629	5.27355	4.80854	GE	METABOLISM	Product: hypothetical protein
PFLU2650	3.79969	4.61783	S	POORLY CHARACTERIZED	Product: hypothetical protein
PFLU2858	2.66662	2.20719	S	POORLY CHARACTERIZED	Product: hypothetical protein
PFLU2931	2.27555	3.39342	M	CELLULAR PROCESSES AND SIGNALING	Product: HlyD family secretion protein
PFLU3002	2.49635	3.18732	G	METABOLISM	Product: putative transporter membrane protein
PFLU3027	3.36644	2.69611	IQR	METABOLISM	Product: putative short-chain dehydrogenase family protein
PFLU3028	3.19455	2.47913	I	METABOLISM	Product: putative acetyl-CoA acetyltransferase
PFLU3029	2.82385	2.44882	I	METABOLISM	Product: butyryl-CoA dehydrogenase
PFLU3094	2.84683	2.60925	E	METABOLISM	Product: putative transmembrane permease
PFLU3116	3.45073	2.98533	K	INFORMATION STORAGE AND PROCESSING	Product: putative LacI transcriptional regulator
PFLU3117	4.88397	5.90764	G	METABOLISM	Product: putative sugar ABC transporter lipoprotein
PFLU3118	3.50679	3.77298	R	POORLY CHARACTERIZED	Product: putative sugar ABC transporter membrane protein
PFLU3119	3.45557	4.68455	G	METABOLISM	Product: putative sugar ABC transporter ATP-binding protein
PFLU3144	-2.34958	-2.51436	R	POORLY CHARACTERIZED	Product: putative ABC transporter transmembrane protein
PFLU3200	-2.20661	-2.03169	IQ	METABOLISM	Product: putative acyl carrier protein
PFLU3229	-3.04377	-2.21305	G	METABOLISM	Product: putative secreted pectate lyase
PFLU3284	2.83391	3.09238	K	INFORMATION STORAGE AND PROCESSING	Product: TetR family transcriptional regulator
PFLU3290	2.50262	2.81044	I	METABOLISM	Product: putative oxidoreductase
PFLU3303	2.15024	3.05489	G	METABOLISM	Product: putative 3-hydroxyphenylpropionic transporter MhpT
PFLU3307	2.85463	3.95232	T	CELLULAR PROCESSES AND SIGNALING	Product: putative nif-specific regulatory protein
PFLU3469	3.75691	13.0063	G	METABOLISM	Product: putative transporter-like membrane protein
PFLU3470	4.5373	5.20405	G	METABOLISM	Product: hypothetical protein
PFLU3474	2.06841	2.1996	R	POORLY CHARACTERIZED	Product: hypothetical protein
PFLU3533	2.65323	3.95697	S	POORLY CHARACTERIZED	Product: hypothetical protein
PFLU3741	3.84287	3.52461	G	METABOLISM	Product: hypothetical protein
PFLU3744	4.04615	4.11884	G	METABOLISM	Product: putative ABC transporter inner membrane protein
PFLU3745	3.63787	3.16555	G	METABOLISM	Product: putative ABC transporter ATP-binding protein
PFLU3747	2.6855	2.70013	QK	INFORMATION STORAGE AND PROCESSING	Product: putative sigma-54 activated regulatory protein
PFLU3888	4.04861	4.73987	IQ	METABOLISM	Product: AMP-binding domain protein
PFLU3889	4.12196	3.71047	I	METABOLISM	Product: putative acyl-CoA dehydrogenase
PFLU3890	4.05339	3.654	I	METABOLISM	Product: putative biotin-dependent carboxyl transferase
PFLU3891	4.03554	3.73597	I	METABOLISM	Product: gamma-carboxygeranoyl-CoA hydratase; Note: catalyzes the hydration of gamma-carboxygeranoyl-CoA to 3-hydroxy-gamma-carboxygeranoyl-CoA
PFLU3892	3.76048	3.64165	I	METABOLISM	Product: biotin carboxylase subunit of acetyl-CoA carboxylase
PFLU3913	2.21082	2.3824	C	METABOLISM	Product: cytochrome B561
PFLU3915	2.07324	3.62899	C	METABOLISM	Product: putative 2,4-dienoyl-CoA reductase
PFLU3940	3.5539	4.36682	E	METABOLISM	Product: allantoate amidohydrolase; Note: allantoate amidohydrolase and N-carbamoyl-L-amino acid amidohydrolase are very similar; the allantoate amidohydrolase from Escherichia coli forms a dimer and binds zinc ions for catalytic activity and catalyzes the conversion of allantoate to (S)-ureidoglycolate and ammonia; carbamoyl amidohydrolase from Bacillus sp. converts N-carbamoyl amino acids to am…
PFLU3941	3.07497	3.71097	FH	METABOLISM	Product: putative integral membrane transporter
PFLU3942	4.70068	7.56525	F	METABOLISM	Product: phenylhydantoinase; Note: catalyzes the hydrolytic cleavage of hydantoin with aromatic side chains at the 5'position
PFLU3943	2.68753	8.29364	ER	METABOLISM	Product: putative oxidoreductase; Note: function undetermined; similar to glutamate synthase beta subunit and related oxidoreductases which transfer electrons from NADPH to an acceptor protein or protein domain
PFLU3944	2.33495	4.78895	F	METABOLISM	Product: dihydropyrimidine dehydrogenase; Note: catalyzes the first step in pyrimidine degradation: the NADPH-dependent reduction of uracil and thymine to the corresponding 5,6-dihydropyrimidines
PFLU3948	3.25874	5.26493	S	POORLY CHARACTERIZED	Product: putative family S43 non-peptidase protein
PFLU3964	5.57141	5.83293	C	METABOLISM	Product: 2-oxoisovalerate dehydrogenase subunit alpha
PFLU3965	5.25092	5.80986	C	METABOLISM	Product: 2-oxoisovalerate dehydrogenase subunit beta
PFLU3966	4.98813	5.35478	C	METABOLISM	Product: branched-chain alpha-keto acid dehydrogenase subunit E2
PFLU3967	4.67046	5.31965	C	METABOLISM	Product: dihydrolipoamide dehydrogenase; Note: E3 component of the branched-chain alpha-keto acid dehydrogenase complex; catalyzes the oxidation of dihydrolipoamide to lipoamide
PFLU3992	3.10869	3.8356	G	METABOLISM	Product: putative gluconokinase
PFLU3993	3.25344	3.96148	ER	METABOLISM	Product: putative zinc-binding dehydrogenase
PFLU3994	2.93474	3.84768	G	METABOLISM	Product: putative sugar transporter permease
PFLU3995	3.63955	5.03728	G	METABOLISM	Product: putative sugar transporter ATP-binding protein
PFLU3996	4.52128	5.97919	G	METABOLISM	Product: putative sugar-binding exported protein
PFLU4292	5.55763	3.73078	H	METABOLISM	Product: putative aldolase
PFLU4293	5.37146	3.06171	E	METABOLISM	Product: aspartate aminotransferase
PFLU4366	3.3323	3.17098	M	CELLULAR PROCESSES AND SIGNALING	Product: hypothetical protein
PFLU4510	6.07778	6.19164	E	METABOLISM	Product: agmatinase
PFLU4511	6.79201	6.44351	S	POORLY CHARACTERIZED	Product: hypothetical protein
PFLU4512	7.87897	7.5256	F	METABOLISM	Product: putative transmembrane transport protein
PFLU4513	7.00711	6.74635	ER	METABOLISM	Product: putative sodium/solute symporter
PFLU4522	-2.08639	-2.28906	S	POORLY CHARACTERIZED	Product: hypothetical protein
PFLU4558	3.00753	2.15477	O	CELLULAR PROCESSES AND SIGNALING	Product: cbb3-type cytochrome c oxidase subunit I; Note: CcoN; FixN
PFLU4629	2.34238	2.43963	S	POORLY CHARACTERIZED	Product: hypothetical protein
PFLU4630	2.32756	2.55218	C	METABOLISM	Product: aconitate hydratase; Note: Catalyzes the conversion of citrate to isocitrate
PFLU4684	2.07681	2.57269	G	METABOLISM	Product: L-arabinose-binding periplasmic protein
PFLU4767	3.52444	4.47597	S	POORLY CHARACTERIZED	Product: hypothetical protein
PFLU4855	2.27523	2.38659	P	METABOLISM	Product: putative superoxide dismutase
PFLU4870	3.03886	2.27955	E	METABOLISM	Product: aromatic amino acid transport protein
PFLU4890	-2.12587	-2.19002	E	METABOLISM	Product: arginine/ornithine antiporter
PFLU4898	3.45262	3.84491	E	METABOLISM	Product: L-serine dehydratase
PFLU4899	2.41646	2.13844	E	METABOLISM	Product: putative glycine cleavage system protein T
PFLU4955	2.3425	3.16595	P	METABOLISM	Product: alpha-ketoglutarate permease
PFLU5202	3.5001	2.23558	I	METABOLISM	Product: 3-hydroxyisobutyrate dehydrogenase
PFLU5203	3.57873	2.465	C	METABOLISM	Product: methylmalonate-semialdehyde dehydrogenase
PFLU5244	2.89738	3.6857	I	METABOLISM	Product: acetyl-CoA synthetase; Note: Acs; catalyzes the conversion of acetate and CoA to acetyl-CoA
PFLU5333	2.30399	2.02088	T	CELLULAR PROCESSES AND SIGNALING	Gene: cstA; Product: carbon starvation protein A
PFLU5441	3.07983	3.62828	C	METABOLISM	Product: putative aldehyde dehydrigenase
PFLU5442	4.69285	4.67492	E	METABOLISM	Product: putative transporter-like membrane protein
PFLU5633	3.47085	5.82201	ET	METABOLISM	Product: putative ABC transporter substrate-binding exported protein
PFLU5657	3.89933	4.49161	F	METABOLISM	Product: putative amine-transport related membrane protein
PFLU5735	2.21889	3.40797	S	POORLY CHARACTERIZED	Product: putative malonate transporter-like membrane protein
PFLU5789	2.13075	2.08431	S	POORLY CHARACTERIZED	Product: hypothetical protein
PFLU5790	2.91884	3.30574	E	METABOLISM	Product: putative oxidoreductase
PFLU6032	3.55223	4.54128	L	INFORMATION STORAGE AND PROCESSING	Gene: hupA; Product: DNA-binding protein HU1
PFLU6088	-3.01383	-2.25678	S	POORLY CHARACTERIZED	Product: putative GTP cyclohydrolase; Note: similar protein in Methanocaldococcus converts GTP to 7,8-dihydro-D-neopterin 2',3'-cyclic phosphate as the first step in methanopterin biosynthesis
