# Supplementary material for: Analyzing the Complex Regulatory Landscape of Hfq – an Integrative, Multi-Omics Approach
Source: Front Microbiol. 2017 Sep 20;8:1784. doi: 10.3389/fmicb.2017.01784 (PMC5627042; doi:10.3389/fmicb.2017.01784)
Supplement: TABLE S4 — Integration of the regulatory datasets. [file Table_4.XLSX]

## Sheet: GO enrichment Fig 3
GO Term enrichment was calculated with FuncAssociate 3.0, see http://llama.mshri.on.ca/funcassociate/documentation
Figure 3B
N	X	LOD	P	P_adj	attrib ID	attrib name
3	5	2.02892	2.24303e-05	0.006	GO:0015886	heme transport
5	11	1.82145	1.6149e-07	<0.001	GO:0017004	cytochrome complex assembly
9	51	1.26461	1.62892e-08	<0.001	GO:0020037	heme binding
8	67	1.06279	2.42225e-06	<0.001	GO:0009055	electron carrier activity
Figure 3C
N	X	LOD	P	P_adj	attrib ID	attrib name
36	422	0.514203	3.65199e-08	<0.001	GO:0006810	transport
22	282	0.447881	8.69636e-05	0.011	GO:0005215	transporter activity
Figure 3D
N	X	LOD	P	P_adj	attrib ID	attrib name
3	4	2.0322	3.88637e-05	0.009	GO:0042882	L-arabinose transport
5	19	1.24922	3.98055e-05	0.011	GO:0015171	amino acid transmembrane transporter activity
5	20	1.22018	5.21585e-05	0.011	GO:0003333	amino acid transmembrane transport
14	197	0.587928	7.90002e-05	0.013	GO:0055085	transmembrane transport
26	422	0.546471	7.68917e-07	<0.001	GO:0006810	transport
17	282	0.514306	0.000104981	0.02	GO:0005215	transporter activity
21	422	0.429135	0.000241319	0.028	GO:0008152	metabolic process

## Sheet: GO enrichment global analyses
GO Term enrichment was calculated with FuncAssociate 3.0, see http://llama.mshri.on.ca/funcassociate/documentation
RNASeq upregulated loci
N	X	LOD	P	P_adj	attrib ID	attrib name
3	4	1.89573	9.59857e-05	0.021	GO:0009072	aromatic amino acid family metabolic process
3	4	1.89573	9.59857e-05	0.021	GO:0042882	L-arabinose transport
3	5	1.67381	0.000234781	0.046	GO:0015886	heme transport
5	11	1.45995	8.05349e-06	0.001	GO:0017004	cytochrome complex assembly
21	282	0.471071	6.33101e-05	0.007	GO:0005215	transporter activity
30	422	0.462489	3.65237e-06	0.001	GO:0006810	transport
27	445	0.378568	0.000191912	0.027	GO:0055114	oxidation-reduction process
RNASeq downregulated loci
N	X	LOD	P	P_adj	attrib ID	attrib name
5	67	1.09087	0.000152734	0.013	GO:0009055	electron carrier activity
RiboSeq upregulated loci
N	X	LOD	P	P_adj	attrib ID	attrib name
4	4	2.30702	3.36322e-06	0.002	GO:0042882	L-arabinose transport
11	66	0.677205	9.9522e-05	0.018	GO:0050660	flavin adenine dinucleotide binding
51	422	0.555062	4.8352e-12	<0.001	GO:0006810	transport
34	282	0.530998	2.97574e-08	<0.001	GO:0005215	transporter activity
20	197	0.430097	0.000281594	0.038	GO:0055085	transmembrane transport
41	422	0.428212	4.71281e-07	<0.001	GO:0008152	metabolic process
36	445	0.329384	0.000144587	0.023	GO:0055114	oxidation-reduction process
RiboSeq downregulated loci
N	X	LOD	P	P_adj	attrib ID	attrib name
2	3	2.24571	0.000271499	0.05	GO:0006858	extracellular transport
4	36	1.17883	0.000361496	0.05	GO:0008565	protein transporter activity
Proteome upregulated loci
N	X	LOD	P	P_adj	attrib ID	attrib name
2	2	2.6708	0.000115028	0.033	GO:0008851	ethanolamine ammonia-lyase activity
25	422	0.947838	3.15009e-13	<0.001	GO:0008152	metabolic process
16	489	0.587568	4.2967e-05	0.003	GO:0003824	catalytic activity
Proteome downregulated loci
N	X	LOD	P	P_adj	attrib ID	attrib name
4	33	1.45279	3.70791e-05	0.013	GO:0019867	outer membrane

## Sheet: Fig 4A
Figure 4A. Colour-coded integration of proteomic data into the pairwise comparison between the Hfq transcriptome and translatome
	Gene	logFC RNASeq	logFC RiboSeq	logFC Soluble Proteome	Function
●	PFLU0001	0.287296	-0.326434	-0.102866	Gene: dnaA; Product: chromosomal replication initiation protein; Note: binds to the dnaA-box as an ATP-bound complex at the origin of replication during the initiation of chromosomal replication; can also affect transcription of multiple genes including itself.
●	PFLU0002	-0.170063	-0.370369	0.0589597	Gene: dnaN; Product: DNA polymerase III subunit beta; Note: binds the polymerase to DNA and acts as a sliding clamp
●	PFLU0003	0.388782	-0.260537		Gene: recF; Product: recombination protein F; Note: Required for DNA replication; binds preferentially to single-stranded, linear DNA
●	PFLU0004	-0.338208	-0.500638	-0.404194	Gene: gyrB; Product: DNA gyrase subunit B; Note: negatively supercoils closed circular double-stranded DNA
●	PFLU0005	0.0152063	-0.335927		Product: putative two-component system response regulator
●	PFLU0006	-0.0419743	-0.587458		Product: hypothetical protein
●	PFLU0007	0.136278	-0.418075		Product: putative two-component system sensor kinase
●	PFLU0008	0.134783	-0.0851569		Product: putative phospholipid biosynthesis-related acyltransferase
●	PFLU0009	-0.0689278	-0.309164	-0.0435205	Gene: gmhB; Product: D,D-heptose 1,7-bisphosphate phosphatase; Note: Converts the D-glycero-beta-D-manno-heptose 1,7-bisphosphate intermediate into D-glycero-beta-D-manno-heptose 1-phosphate
●	PFLU0010	0.128191	-0.254888	0.157808	Gene: glyS; Product: glycyl-tRNA synthetase subunit beta; Note: glycine--tRNA ligase beta chain; glyS; class II aminoacyl tRNA synthetase; tetramer of alpha(2)beta(2); catalyzes a two-step reaction; first charging a glycine molecule by linking the carboxyl group to the alpha-phosphate of ATP; second by transfer of the aminoacyl-adenylate to its tRNA
●	PFLU0011	0.105298	-0.322093	-0.118314	Gene: glyQ; Product: glycyl-tRNA synthetase subunit alpha; Note: glycine--tRNA ligase alpha chain; GlyRS; class II aminoacyl tRNA synthetase; tetramer of alpha(2)beta(2); catalyzes a two-step reaction; first charging a glycine molecule by linking its carboxyl group to the alpha-phosphate of ATP; second by transfer of the aminoacyl-adenylate to its tRNA
●	PFLU0012	0.321845	-0.0072176		Product: putative DNA-3-methyladenine glycosidase I
●	PFLU0013	0.183789	-0.243645	-0.658041	Gene: htrB; Product: lipid A biosynthesis lauroyl acyltransferase; Note: Acylates the intermediate (KDO)2-lipid IVA to form (KDO)2-(lauroyl)-lipid IVA
●	PFLU0014	0.250973	-0.387631	0.362726	Product: hypothetical protein
●	PFLU0015	0.191567	-0.167104	-0.47038	Gene: trkA; Product: potassium transporter peripheral membrane component; Note: involved in potassium uptake; found to be peripherally associated with the inner membrane in Escherichia coli; contains an NAD-binding domain
●	PFLU0016	0.487404	-0.169517	-0.0603827	Gene: rsmB; Product: ribosomal RNA small subunit methyltransferase B
●	PFLU0017	0.394062	0.047565	-0.116188	Gene: fmt; Product: methionyl-tRNA formyltransferase; Note: modifies the free amino group of the aminoacyl moiety of methionyl-tRNA(fMet) which is important in translation initiation; inactivation of this gene in Escherichia coli severely impairs growth
●	PFLU0018	0.325024	-0.220973	-0.16727	Gene: def; Product: peptide deformylase; Note: cleaves off formyl group from N-terminal methionine residues of newly synthesized proteins; binds iron(2+)
●	PFLU0019	-0.171022	-0.344811		Product: hypothetical protein
●	PFLU0020	-0.49812	-1.05445		Product: hypothetical protein; Note: similarity does not apply to the N-terminal region
●	PFLU0021	-0.0705418	-0.25038	-0.651235	Product: hypothetical protein
●	PFLU0022	-0.765866	-0.4208	-0.407847	Gene: qor; Product: quinone oxidoreductase
●	PFLU0023	0.228769	-0.166041	-0.287346	Gene: hemF; Product: coproporphyrinogen III oxidase; Note: catalyzes the conversion of the propionic acid groups of rings I and III to vinyl groups during heme synthesis
●	PFLU0024	0.151931	-0.357148	-0.190454	Gene: aroE; Product: shikimate 5-dehydrogenase; Note: AroE; catalyzes the conversion of shikimate to 3-dehydroshikimate
●	PFLU0025	0.434922	-0.149062		Product: putative ABC transporter permease
●	PFLU0026	0.164444	-0.24876		Product: putative ABC transporter substrate-binding protein
●	PFLU0027	0.154761	-0.154641		Product: putative choline sulfatase
●	PFLU0028	0.492424	-0.490687		Product: LysR family transcriptional regulator
●	PFLU0029	0.151439	-0.326934		Product: hypothetical protein
●	PFLU0030	0.0423836	-0.633112		Product: putative 2-dehydro-3-deoxygalactonokinase
●	PFLU0031	0.00979138	-0.365473	-0.406394	Product: 2-dehydro-3-deoxy-6-phosphogalactonate aldolase; Note: catalyzes the formation of D-glyceraldehyde 3-phosphate and pyruvate from 2-dehydro-3-deoxy-D-galactonate 6-phosphate; functions in galactonate metabolism
●	PFLU0032	0.0501382	-0.0996169	0.236006	Gene: dgoD; Product: galactonate dehydratase
●	PFLU0033	1.03133	0.232531		Gene: dgoT; Product: D-galactonate transporter
●	PFLU0034	1.03142	1.81021		Product: hypothetical protein
●	PFLU0035	1.38133	2.24356	0.714991	Gene: trpA; Product: tryptophan synthase subunit alpha; Note: catalyzes the formation of indole and glyceraldehyde 3-phosphate from indoleglycerol phosphate in tryptophan biosynthesis
●	PFLU0036	1.53877	2.12382	0.832546	Gene: trpB; Product: tryptophan synthase subunit beta; Note: catalyzes the formation of L-tryptophan from L-serine and 1-(indol-3-yl)glycerol 3-phosphate
●	PFLU0037	0.0899773	-0.0454122	-0.197093	Gene: trpI; Product: HTH-type transcriptional regulator trpI (trpBA operon transcriptional activator)
●	PFLU0038	-1.40265	-0.312594	-1.38085	Product: hypothetical protein
●	PFLU0039	-0.959166	-0.0321854		Product: hypothetical protein
●	PFLU0040	-0.947817	-0.624717		Product: hypothetical protein
●	PFLU0041	0.615226	1.18974	0.947934	Product: putative oxidoreductase
●	PFLU0042	-1.38238	-0.248801	-0.842962	Gene: osmC; Product: osmotically inducible protein c
●	PFLU0043	-0.560819	-0.293392		Product: hypothetical protein
●	PFLU0044	-0.348246	-0.199162		Product: putative lipoprotein
●	PFLU0045	0.117651	-0.344146		Product: putative lipoprotein
●	PFLU0046	-0.292207	-0.26465	-0.157972	Product: putative hydrolase
●	PFLU0047	0.00400697	-0.125065		Product: hypothetical protein
●	PFLU0048	0.285357	0.00781682	0.275431	Gene: prlC; Product: oligopeptidase A
●	PFLU0049	0.0782548	-0.007066		Product: hypothetical protein
●	PFLU0050	0.662546	-2.42407		Product: hypothetical protein
●	PFLU0051	0.17527	1.28844		Product: putative membrane-bound protein
●	PFLU0052	0.130248	0.715337		Product: putative dehydrogenase
●	PFLU0053	0.152039	-0.0389961		Gene: adhB; Product: alcohol dehydrogenase cytochrome C subunit
●	PFLU0054	0.260794	-0.728017		Product: hypothetical protein
●	PFLU0055	-1.45636	-2.63608	-2.03425	Gene: cynT2; Product: carbonic anhydrase 1
●	PFLU0056	-1.6161	-2.87338		Product: putative transporter-like membrane protein
●	PFLU0057	-0.22312	-0.819396	-0.161515	Product: hypothetical protein
●	PFLU0058	1.36542	0.801087		Product: putative cytochrome C oxidase subunit II
●	PFLU0059	1.4914	1.60173		Product: putative cytochrome C oxydase subunit I
●	PFLU0060	1.83896	1.33212		Product: cytochrome C oxidase assembly protein; Note: involved in the insertion of copper into subunit I of cytochrome C oxidase
●	PFLU0061	1.33014	0.204399		Product: putative cytochrome C oxidase subunit III
●	PFLU0062	0.708218	-0.282092		Product: hypothetical protein
●	PFLU0063	1.35561	0.83242		Product: hypothetical protein
●	PFLU0064	1.99222	0.899688		Product: hypothetical protein
●	PFLU0065	2.13138	0.991707		Product: hypothetical protein
●	PFLU0066	1.2261	-0.379171		Product: protoheme IX farnesyltransferase; Note: converts protoheme IX and farnesyl diphosphate to heme O
●	PFLU0067	0.324377	-0.509145	-0.344021	Gene: scoP; Product: putative copper-binding protein
●	PFLU0068	-0.663869	-0.298838	-0.463993	Product: putative D-methionine ABC transporter substrate-binding protein
●	PFLU0069	-0.147073	-0.572361		Gene: metI; Product: D-methionine ABC transporter permease
●	PFLU0070	-0.176235	-0.503443	-0.14264	Gene: metN; Product: DL-methionine transporter ATP-binding subunit; Note: part of the metNIQ transport system for methionine
●	PFLU0071	0.128451	1.63317		Gene: katE; Product: hydroperoxidase II; Note: Catalase HPII; monofunctional catalase that decomposes hydrogen peroxide into water and oxygen; serves to protect cells from the toxic effects of hydrogen peroxide
●	PFLU0072	-0.331978	0.00876667	-1.1193	Product: putative lipoprotein
●	PFLU0073	-0.347141	-0.559766		Gene: znuB; Product: high-affinity zinc ABC transporter membrane protein
●	PFLU0074	-0.887928	-0.208603	-0.540374	Gene: znuC; Product: high-affinity zinc ABC transporter ATP-binding protein
●	PFLU0075	-1.04042	-0.319385	-0.529995	Product: putative zinc transporter-like regulatory protein
●	PFLU0076	-1.36657	-0.249024		Product: putative zinc ABC transporter substrate-binding protein
●	PFLU0077	-0.126282	-0.340688	-0.0466593	Gene: thrB; Product: homoserine kinase; Note: catalyzes the formation of O-phospho-L-homoserine from L-homoserine
●	PFLU0078	-0.758278	-0.588969		Product: hypothetical protein
●	PFLU0079	-0.207059	-0.435482	0.0907638	Gene: polA; Product: DNA polymerase I; Note: has 3'-5' exonuclease, 5'-3' exonuclease and 5'-3'polymerase activities, primarily functions to fill gaps during DNA replication and repair
●	PFLU0080	-0.123038	-0.290934	-0.440309	Gene: engB; Product: ribosome biogenesis GTP-binding protein YsxC; Note: binds guanine nucleotides; in Escherichia coli depletion results in defective cell division and filamentation; in Bacillus subtilis this gene is essential
●	PFLU0081	0.290379	-0.281512		Product: putative cytochrome c5
●	PFLU0082	1.35891	1.89917	0.77159	Gene: cycA; Product: cytochrome c4
●	PFLU0083	-0.242227	-0.430768	0.0679405	Gene: dsbA; Product: thiol:disulfide interchange protein
●	PFLU0084	0.0881866	-0.484841		Product: putative endonuclease/exonuclease/phosphatase family protein
●	PFLU0085	0.331217	-0.210716	0.0263701	Product: hypothetical protein
●	PFLU0086	-0.555081	0.0281451	-1.18294	Product: putative membrane-bound N-acetylmuramoyl-L-alanine amidase
●	PFLU0087	-0.127125	-0.491451		Product: putative two-component system sensor kinase
●	PFLU0088	-0.584518	-0.608922	-0.553434	Gene: algB; Product: alginate biosynthesis transcriptional regulatory protein
●	PFLU0089	-1.43811	-0.317954		Product: hypothetical protein
●	PFLU0090	-1.60168	0.316956		Product: hypothetical protein
●	PFLU0091	-1.427	0.236258		Product: hypothetical protein
●	PFLU0093	-0.577935	-1.49615		Gene: gltP; Product: glutamate/aspartate:proton symporter; Note: carrier protein part of the Na(+)-independent, binding-protein-independent glutamate-aspartate transport system
●	PFLU0094	0.404361	-0.0127723		Product: hypothetical protein
●	PFLU0095	-0.108262	-0.232992		Product: putative lipoprotein
●	PFLU0096	0.00732058	-0.485838	-0.396084	Product: hypothetical protein
●	PFLU0097	0.24832	-0.413846		Product: putative ABC transporter ATP-binding protein
●	PFLU0098	0.390296	-0.335665		Product: putative ABC transporter permease
●	PFLU0099	0.448587	-0.160634		Product: hypothetical protein
●	PFLU0100	0.0842033	-0.526883		Product: putative membrane-bound peptidase; Note: contains a possible sortase-binding site just before its C-teminal transmembrane region LDQTN, which could mean it is a putside membrane-bound protein
●	PFLU0101	0.172345	-0.079882		Product: putative cation transporter-like membrane protein
●	PFLU0102	-0.12036	-0.526402		Product: hypothetical protein
●	PFLU0103	0.689247	0.995046		Product: putative anion transporter, permease
●	PFLU0104	-0.0998996	-0.809213	-0.273415	Product: hypothetical protein
●	PFLU0105	-0.622135	-0.76543		Product: hypothetical protein
●	PFLU0106	0.227971	-0.644718		Product: hypothetical protein
●	PFLU0107	0.0180395	-0.799403		Product: hypothetical protein
●	PFLU0108	1.59821	0.773074		Product: hypothetical protein
●	PFLU0109	2.31208	0.926897		Product: hypothetical protein
●	PFLU0110	-0.0381636	-0.277661		Product: putative hydrolase
●	PFLU0111	1.94407	0.414352		Gene: pntB; Product: NAD(P) transhydrogenase subunit beta
●	PFLU0112	2.01926	0.359539		Product: putative NAD(P) transhydrogenase subunit alpha 2
●	PFLU0113	2.09574	0.751405	2.00419	Gene: pntAA; Product: NAD(P) transhydrogenase subunit alpha 1
●	PFLU0114	0.230196	0.140921		Product: LysR family transcriptional regulator
●	PFLU0115	-0.689286	-0.587346	0.256298	Product: putative acyl-CoA dehydrogenase
●	PFLU0116	-0.396099	-0.429164		Product: putative CoA-transferase
●	PFLU0117	-1.23332	-1.62724		Product: putative methyl-accepting chemotaxis protein
●	PFLU0118	-0.62574	-0.0042708		Product: hypothetical protein
●	PFLU0119	0.198311	-0.345439		Product: putative amino acid activating peptide synthase domain; Note: Similar to Bacillus licheniformis BacC in the D-phenylalanine activase domain
●	PFLU0120	0.339796	0.591247		Product: hypothetical protein
●	PFLU0121	0.0948056	-0.119917		Product: hypothetical protein
●	PFLU0122	0.502763	0.862107	0.176858	Product: GntR family transcriptional regulator
●	PFLU0123	-1.10219	-0.404714		Product: putative taurine catabolism dioxygenase
●	PFLU0124	-1.90554	-0.607003		Product: putative ABC transporter substrate-binding protein
●	PFLU0125	-1.54665	-0.677307		Product: putative ABC transporter ATP-binding protein
●	PFLU0126	-1.72984	-0.465643		Product: putative ABC transporter permease
●	PFLU0127	-0.511507	-1.67031		Product: hypothetical protein
●	PFLU0128	0.069617	-0.68982		Product: LysR family transcriptional regulator
●	PFLU0129	0.742334	-0.171938		Product: putative ABC transporter permease
●	PFLU0130	0.308278	0.169284		Product: putative ABC transporter lipoprotein
●	PFLU0131	0.129824	-0.126671		Product: putative ABC transporter lipoprotein
●	PFLU0132	-0.113218	-0.916716		Product: hypothetical protein
●	PFLU0133	-0.540816	-0.772619	-0.550261	Product: hypothetical protein
●	PFLU0134	0.28643	-0.143766		Product: hypothetical protein
●	PFLU0135	-0.104464	-0.0881071		Product: hypothetical protein
●	PFLU0136	0.274765	-0.503192		Product: putative MarR family regulatory protein
●	PFLU0137	0.437949	0.558209		Product: hypothetical protein
●	PFLU0138	0.518652	-0.154703		Product: hypothetical protein
●	PFLU0139	0.312673	0.0616617		Product: hypothetical protein
●	PFLU0140	0.161514	0.485967		Product: putative lipoprotein
●	PFLU0141	1.08459	0.886282		Product: hypothetical protein
●	PFLU0142	-0.322584	-0.426331	-0.459249	Product: hypothetical protein
●	PFLU0143	-0.543828	-1.14916		Gene: pgaA; Product: outer membrane protein PgaA; Note: outer membrane protein essential for the synthesis of poly-beta-1,6-N-acetyl-D-glucosamine (PGA); adhesin required for biofilm formation; PgaA (HmsH) seems to translocate and/or dock PGA to the cell surface; member of the hmsHFRS (ycdSRQP or pgaABCD in Escherichia coli) operon in Yersinia
●	PFLU0144	-0.495196	-1.32461	-1.52504	Gene: pgaB; Product: outer membrane N-deacetylase; Note: in Yersinia this protein is involved in biofilm formation and hemin adsorption; related protein PgaB in Escherichia coli is an outer membrane N-deacetylase involved in poly-beta-1,6-N-acetyl-D-glucosamine (PGA) export
●	PFLU0145	-0.51122	-1.31692		Product: N-glycosyltransferase; Note: predicted polysaccharide polymerase involved in biofilm formation; required for the synthesis of the beta-1,6-N-acetylglucosamine polysaccharide; PgaC; in Yersinia the HmsR protein is an inner membrane protein
●	PFLU0146	-0.689015	-1.42899		Product: hypothetical protein
●	PFLU0147	-1.54448	-1.58897		Product: putative exported adhesin activator
●	PFLU0148	-1.12553	-1.24668	-1.28377	Product: putative adhesin; Note: N-terminal region similar to the Proteus database entry and C-terminal to the Escherichia coli one. Whole length of PLFU0148 similar to part of the Photorhabdus database entry
●	PFLU0148A	-0.0922848	0.154815		Product: putative transposase
●	PFLU0149	-0.282028	-0.289292		Product: hypothetical protein
●	PFLU0150	-0.524687	-0.669169	-1.42637	Product: hypothetical protein
●	PFLU0151	-0.376892	-0.304954		Product: hypothetical protein
●	PFLU0152	-0.516983	-0.547307		Product: hypothetical protein
●	PFLU0153	-0.287816	-0.268178		Product: hypothetical protein
●	PFLU0154	-0.906427	-1.1455		Product: putative signal peptidase
●	PFLU0155	-0.680051	-1.27414		Product: hypothetical protein
●	PFLU0156	-0.95326	-1.24383		Product: hypothetical protein
●	PFLU0157	-0.625774	-1.04179		Product: hypothetical protein
●	PFLU0158	-0.410933	-1.09509		Product: hypothetical protein
●	PFLU0159	-0.910151	-2.34066	-1.92569	Product: hypothetical protein
●	PFLU0160	-0.46797	-2.38372		Product: hypothetical protein
●	PFLU0161	-0.924955	-1.45734		Product: putative lipoprotein
●	PFLU0162	-1.17883	-1.21886	-1.50753	Product: putative lipoprotein
●	PFLU0163	-1.44257	-1.46629	-3.09273	Product: putative lipoprotein
●	PFLU0164	-1.53534	-1.66042	-2.06722	Product: putative lipoprotein
●	PFLU0165	-0.0680816	-0.665768		Product: hypothetical protein
●	PFLU0166	0.280894	-0.665044	-0.133103	Product: RNA polymerase sigma factor; Note: Bacteria have multiple sigma factors which are active under specific conditions; the sigma factor binds with the catalytic core of RNA polymerase to produce the holoenzyme and directs bacterial core RNA polymerase to specific promoter elements to initiate transcription
●	PFLU0167	-0.245002	-0.0838389	-0.496088	Product: hypothetical protein
●	PFLU0170	-0.804741	-0.357689		Product: hypothetical protein; Note: similarity to the database matches in PFLU0170 reduced to the N-terminal region
●	PFLU0171	-0.720796	-0.60742		Product: hypothetical protein
●	PFLU0172	-0.966975	-0.532348		Product: hypothetical protein
●	PFLU0173	-0.558748	-0.139169	0.0283317	Product: hypothetical protein
●	PFLU0174	0.060627	-0.129103		Product: hypothetical protein; Note: no full length similarity found in the database matches. Similar in its N-terminal region to the Wolbachia pipientis entry and in its C-terminal region to the Staphylococcus aureus entry
●	PFLU0175	-0.395808	-0.338064		Product: hypothetical protein
●	PFLU0176	-0.342711	0.151662		Product: hypothetical protein
●	PFLU0177	-0.295229	-0.340575		Product: hypothetical protein
●	PFLU0178	0.130404	-0.388656		Product: hypothetical protein
●	PFLU0179	-0.207579	-0.0514038	-0.564924	Product: putative phage integrase
●	PFLU0180	-0.787638	0.302197	0.743101	Gene: gabD; Product: succinate-semialdehyde dehydrogenase I; Note: catalyzes the formation of succinate from succinate semialdehyde; NADP dependent
●	PFLU0181	-1.1639	0.0673139	0.060104	Gene: gabT; Product: 4-aminobutyrate aminotransferase; Note: catalyzes the formation of succinate semialdehyde and glutamate from 4-aminobutanoate and 2-oxoglutarate
●	PFLU0182	0.214906	-0.0300039		Product: putative response regulator
●	PFLU0183	-0.345757	-0.674227		Product: hypothetical protein
●	PFLU0184	0.625648	-0.0962674		Product: putative fatty acid desaturase
●	PFLU0185	-0.0724282	-0.425169		Product: putative sensory box GGDEF/EAL domain-containing protein
●	PFLU0186	-2.36683	-0.733007		Product: hypothetical protein
●	PFLU0187	-2.02228	-0.015461		Gene: sbp; Product: sulfate ABC transporter sulfate-binding protein
●	PFLU0188	-0.131039	-0.393868		Gene: cysU; Product: sulfate ABC transporter permease
●	PFLU0189	-0.362984	-0.153766		Gene: cysW; Product: sulfate ABC transporter permease
●	PFLU0190	-0.602523	-0.251276	-0.26307	Gene: cysA; Product: sulfate/thiosulfate ABC transporter ATP-binding protein
●	PFLU0191	0.325182	0.874976		Product: hypothetical protein
●	PFLU0192	0.251951	0.352338		Product: putative regulatory protein
●	PFLU0193	0.0910227	0.00580802		Product: hypothetical protein
●	PFLU0194	0.516113	0.122181		Product: hypothetical protein
●	PFLU0196	0.195749	-0.271265		Product: AraC family transcriptional regulator
●	PFLU0197	-0.00578969	0.378523		Product: hypothetical protein
●	PFLU0198	-0.327522	-0.168429		Gene: atsA; Product: arylsulfatase; Note: (aryl-sulfate sulphohydrolase)
●	PFLU0199	-0.200009	0.0621604		Product: putative ABC sulfur transporter ATP-binding protein
●	PFLU0200	-0.0164821	-0.359984		Product: putative ABC sulfur transporter membrane protein
●	PFLU0201	-1.26415	-0.0439404		Product: putative ABC sulfur transporter substrate-binding protein
●	PFLU0202	-0.974782	-0.827461		Product: LysR family transcriptional regulator
●	PFLU0203	-0.100628	0.388367		Product: putative taurine dioxygenase
●	PFLU0204	-0.0817615	-0.593723		Product: putative sulfatase
●	PFLU0205	-1.26544	-0.181324		Product: LysR family transcriptional regulator
●	PFLU0206	0.0292651	0.0174719		Product: putative TonB-dependent exported protein
●	PFLU0207	0.281903	0.0625555		Product: putative transporter-like membrane protein
●	PFLU0208	0.332826	0.737811		Product: LysR family transcriptional regulator
●	PFLU0209	0.326497	-0.0477355		Product: putative TonB-dependent membrane protein
●	PFLU0210	-0.364691	-1.1827		Product: putative transporter-like membrane protein
●	PFLU0211	-1.80881	-0.716787		Product: putative transporter-like membrane protein
●	PFLU0213	-1.10377	-0.444255		Product: hypothetical protein
●	PFLU0214	-1.02369	-0.856556		Product: putative sigma-54 dependent regulatory protein
●	PFLU0215	-1.1309	-1.0071	-0.0624773	Product: hypothetical protein
●	PFLU0218	-0.299082	-0.0562839	0.475185	Product: hypothetical protein
●	PFLU0219	-0.553547	-0.224613	0.276211	Product: hypothetical protein
●	PFLU0227	-1.2166	-0.372229		Product: putative amino acid transporter membrane protein
●	PFLU0228	-1.40231	-0.337346		Product: putative amino acid ABC transporter membrane protein
●	PFLU0229	-1.55239	-0.123188		Gene: gluA; Product: glutamate ABC transporter ATP-binding protein
●	PFLU0230	-1.94554	-0.687028	-1.59689	Product: putative amino acid ABC transporter substrate-binding protein
●	PFLU0231	0.157571	0.190203		Product: hypothetical protein
●	PFLU0232	-0.811455	-0.403643		Product: putative lipoprotein
●	PFLU0233	-0.767774	-0.377999		Product: putative lipoprotein
●	PFLU0234	-0.617332	-0.48806		Product: putative transporter-like membrane protein
●	PFLU0235	0.0221312	-0.21634		Product: hypothetical protein
●	PFLU0236	0.0877434	-0.169627	-0.00828472	Product: hypothetical protein
●	PFLU0237	-1.26075	-0.98505		Product: amino acid ABC transporter permease
●	PFLU0238	-1.19004	-0.561017		Product: amino acid ABC transporter ATP-binding protein
●	PFLU0239	-0.87862	-0.584831		Product: putative amino acid ABC transporter exported protein
●	PFLU0240	-1.39842	-1.29877		Product: putative monooxygenase
●	PFLU0241	-1.7362	-0.999368		Product: putative acyl-CoA dehydrogenase; Note: also similar to PFLU0242 (414 aa), E(): 2e-72; 50.646% identity in 387 aa overlap
●	PFLU0242	-1.408	-0.739821		Product: putative dehydrogenase
●	PFLU0243	-0.104072	-2.98707		Product: hypothetical protein
●	PFLU0244	0.187401	0.125412		Product: amino acid ABC transporter ATP-binding protein
●	PFLU0245	0.273506	0.0450536		Product: putative ABC transporter permease
●	PFLU0246	0.118737	0.646999	0.858074	Product: cystine transporter subunit
●	PFLU0247	0.161548	-0.110953	0.037934	Gene: dcyD; Product: D-cysteine desulfhydrase; Note: catalyzes the formation of pyruvate from D-cysteine
●	PFLU0248	-0.965175	0.0870494		Gene: srpH; Product: serine acetyltransferase
●	PFLU0249	0.00714516	-0.287427		Product: putative choline/betaine transporter-like membrane protein
●	PFLU0250	0.0822114	0.109194		Product: hypothetical protein
●	PFLU0251	-1.76484	-0.50216	-0.905506	Product: putative oxidoreductase
●	PFLU0252	-1.56071	-0.318601		Gene: tauD; Product: taurine dioxygenase; Note: catalyzes the conversion of taurine (2-aminoethanesulfonate) to sulfite and aminoacetaldehyde concurrently with the conversion of alpha-ketoglutarate to succinate and carbon dioxide; non-heme iron oxidase; allows the use of taurine as an alternative sulfur source; forms homodimers
●	PFLU0253	-0.906829	-0.427947		Gene: tauC; Product: taurine ABC transporter permease
●	PFLU0254	-0.924985	-0.364165		Gene: tauB; Product: taurine transporter ATP-binding subunit; Note: Part of the ABC transporter complex tauABC involved in taurine import
●	PFLU0255	-1.75564	-0.271964		Gene: tauA; Product: taurine ABC transporter substrate-binding periplasmic protein
●	PFLU0256	0.380855	-0.0594945		Gene: gshA; Product: glutamate--cysteine ligase; Note: involved in the first step of glutathione biosynthesis
●	PFLU0257	-0.141047	-0.491207		Product: putative thioesterase
●	PFLU0258	-0.165185	-0.661513	0.0728019	Product: putative S1 RNA-binding domain protein
●	PFLU0259	0.0840585	0.055325	-0.0792943	Gene: ompR; Product: osmolarity response regulator; Note: part of two-component system EnvZ/OmpR; regulates transcription of outer membrane porin genes ompC/F; under high osmolarity EnvZ functions as kinase/phosphotransferase and phosphorylates OmpR; the result is increased expression of ompC and repression of ompF; also functions in regulation of other genes; forms dimers upon phosphorylation
●	PFLU0260	0.680653	0.178986		Gene: envZ; Product: osmolarity-sensing histidine-kinase
●	PFLU0261	0.43661	0.253598		Gene: rimK; Product: ribosomal protein S6 modification protein
●	PFLU0262	0.943136	-0.13449		Product: hypothetical protein
●	PFLU0263	0.484596	-0.0453471		Product: EAL domain-containing protein
●	PFLU0264	-0.0633505	0.167071	-0.338187	Gene: hslR; Product: heat shock protein 15
●	PFLU0265	-0.0758475	-0.433191		Product: hypothetical protein
●	PFLU0266	-0.0125298	-0.20049	0.0398979	Gene: hslO; Product: Hsp33-like chaperonin; Note: becomes active under oxidative stress; four conserved cysteines bind a zinc atom when they are in the reduced state and the enzyme is inactive; oxidative stress results in oxidized cysteines, release of zinc, and binding of Hsp33 to aggregation-prone proteins; forms dimers and higher order oligomers
●	PFLU0267	-0.0667964	-0.121594	-0.161303	Gene: pckA; Product: phosphoenolpyruvate carboxykinase; Note: [ATP]; PEP carboxykinase; PEP carboxylase; PEPCK; catalyzes the phosphorylation and decarboxylation of oxaloacetate to form phosphoenolpyruvate using ATP
●	PFLU0268	0.169861	-2.718		Product: hypothetical protein
●	PFLU0269	0.0863388	-0.0872972	0.240061	Product: hypothetical protein
●	PFLU0270	0.19372	0.111694		Gene: fic; Product: cell filamentation protein
●	PFLU0271	-0.0566768	-0.486132		Product: hypothetical protein
●	PFLU0272	-0.872906	-0.972567		Product: hypothetical protein
●	PFLU0274	-0.320856	-0.378561		Product: putative ATP-dependent DNA helicase
●	PFLU0275	0.162045	-0.300759		Product: hypothetical protein
●	PFLU0276	0.275989	0.0367674		Product: putative thioesterase
●	PFLU0277	-0.49145	-1.03222		Product: hypothetical protein
●	PFLU0278	0.11307	1.46743		Product: putative molybdopterin oxidoreductase
●	PFLU0279	-0.220975	0.893457		Product: hypothetical protein
●	PFLU0280	0.0545361	-0.394144	0.0231845	Product: LysR family transcriptional regulator
●	PFLU0281	-1.78016	-0.84435	-0.755722	Product: LysM domain/BON superfamily protein
●	PFLU0282	-0.0344209	-0.283974	-0.222598	Product: putative hydrolase
●	PFLU0283	0.0774889	-0.032049	-0.234581	Gene: nudE; Product: ADP-ribose diphosphatase NudE; Note: ADP-sugar pyrophosphatase; catalyzes the formation of D-ribose 5-phosphate from ADP-ribose; can also act on ADP-mannose and ADP-glucose
●	PFLU0284	0.193387	-0.0450709	-0.0368825	Product: sulfur metabolism-like protein
●	PFLU0285	0.199944	0.0288687		Product: hypothetical protein
●	PFLU0286	0.316073	-0.209173	-0.196798	Product: putative sigma-54 interactive two-component system response regulator
●	PFLU0287	0.480679	-0.322583		Product: putative two-component system sensor kinase
●	PFLU0288	0.184593	-0.138438	-0.151953	Product: putative dTDP-4-dehydrorhamnose reductase
●	PFLU0289	-0.159657	-0.466863	-0.288351	Gene: rfbC; Product: dTDP-4-dehydrorhamnose 3,5-epimerase
●	PFLU0290	-0.235677	-0.446684	-0.437181	Gene: rfbA; Product: glucose-1-phosphate thymidylyltransferase
●	PFLU0291	0.00518535	-0.379967	-0.00136879	Gene: rfbB; Product: dTDP-glucose 4,6-dehydratase
●	PFLU0292	-0.0492983	-0.159236		Product: hypothetical protein
●	PFLU0293	-0.205606	-0.0711997	-0.376515	Product: agmatine deiminase; Note: catalyzes the formation of carbamoylputrescine from agmatine in the arginine decarboxylase pathway of putrescine biosynthesis
●	PFLU0294	-1.07246	-1.52132		Product: hypothetical protein
●	PFLU0295	1.09211	0.944866	1.03252	Product: putative iron-transport related exported protein
●	PFLU0296	-0.00874411	0.40021	0.802193	Gene: oprQ; Product: outer membrane protein, oprE3
●	PFLU0299	-1.85597	-1.81842	-2.8593	Product: putative lipoprotein
●	PFLU0300	0.105228	-0.677274	-0.209613	Gene: wssA; Product: putative cell morphology-like protein
●	PFLU0301	0.253413	-0.777046		Gene: wssB; Product: cellulose synthase catalytic subunit
●	PFLU0302	0.200294	-0.712463	-1.01281	Gene: wssC; Product: cellulose synthase regulator protein; Note: binds the cellulose synthase activator, bis-(3'-5') cyclic diguanylic acid (c-di-GMP)
●	PFLU0303	0.409581	-0.719122	-0.616019	Gene: wssD; Product: endo-1,4-D-glucanase; Note: catalyzes the hydrolysis of 1,4-beta-D-glucosidic linkages in cellulose, lichenin and cereal beta-D-glucans
●	PFLU0304	0.252036	-0.992002	-0.279289	Gene: wssE; Product: cellulose synthase operon protein C
●	PFLU0305	-0.0672275	-0.854393	-0.343317	Gene: wssF; Product: cell morphology-like protein
●	PFLU0306	0.0981762	-0.77071		Gene: wssG; Product: cell morphology-like protein
●	PFLU0307	0.386214	-0.716731		Gene: wssH; Product: cell morphology-like protein
●	PFLU0308	0.433442	-0.803346	-0.63481	Gene: wssI; Product: cell morphology-like protein
●	PFLU0309	0.556461	-0.309941		Gene: wssJ; Product: cell morphology-like protein
●	PFLU0310	0.406034	0.154203		Product: hypothetical protein
●	PFLU0311	0.160686	-0.0226116		Product: putative amino acid ABC transporter membrane protein
●	PFLU0312	0.000510505	0.04909		Product: amino acid ABC transporter permease
●	PFLU0313	-0.410162	0.393124	0.394562	Product: putative amino acid ABC transporter membrane protein
●	PFLU0314	0.268948	0.22954	0.0019896	Product: amino acid ABC transporter ATP-binding protein
●	PFLU0315	-2.5973	-2.85238		Gene: gabP; Product: GABA permease
●	PFLU0316	0.00533206	-0.0374195	-0.324616	Product: hypothetical protein
●	PFLU0317	0.866768	0.812254		Product: hypothetical protein
●	PFLU0318	0.415314	-0.119707		Product: putative transporter-like membrane protein
●	PFLU0319	0.775697	0.156761		Product: hypothetical protein
●	PFLU0320	-0.384349	-0.933581		Product: hypothetical protein
●	PFLU0321	-0.495387	-1.19183		Product: putative lipoprotein
●	PFLU0322	0.299704	-0.00828834	-0.0112558	Product: hypothetical protein
●	PFLU0323	-0.111769	-0.126835		Gene: mutY; Product: A/G-specific adenine glycosylase
●	PFLU0324	-0.266031	-0.131977	-1.64072	Product: hypothetical protein
●	PFLU0325	0.557125	1.0451		Product: hypothetical protein
●	PFLU0327	0.163541	-0.278987	-0.50168	Gene: hisB; Product: imidazoleglycerol-phosphate dehydratase; Note: catalyzes the dehydration of D-erythro-1-(imidazol-4-yl)glycerol 3-phosphate to 3-(imidazol-4-yl)-2-oxopropyl phosphate in histidine biosynthesis
●	PFLU0328	0.166312	-0.186525	-0.172514	Gene: hisH; Product: imidazole glycerol phosphate synthase subunit HisH; Note: with HisF IGPS catalyzes the conversion of phosphoribulosyl-formimino-5-aminoimidazole-4-carboxamide ribonucleotide phosphate and glutamine to imidazole-glycerol phosphate, 5-aminoimidazol-4-carboxamide ribonucleotide, and glutamate in histidine biosynthesis; the HisH subunit provides the glutamine amidotransferase act…
●	PFLU0329	0.153445	-0.261829	-0.0300345	Product: hypothetical protein
●	PFLU0330	0.0576033	-0.249218	-0.156364	Gene: hisA; Product: 1-(5-phosphoribosyl)-5-[(5- phosphoribosylamino)methylideneamino] imidazole-4-carboxamide isomerase; Note: catalyzes the formation of 5-(5-phospho-1-deoxyribulos-1-ylamino)methylideneamino-l- (5-phosphoribosyl)imidazole-4-carboxamide from 1-(5-phosphoribosyl)-5-[(5- phosphoribosylamino)methylideneamino] imidazole-4-carboxamide
●	PFLU0331	0.117763	-0.431332	-0.0401784	Gene: hisF; Product: imidazole glycerol phosphate synthase subunit HisF; Note: catalyzes the conversion of 5-[(5-phospho-1-deoxyribulos-1-ylamino)methylideneamino]- 1-(5-phosphoribosyl)imidazole-4-carboxamideand glutamine to imidazole-glycerol phosphate, 5-aminoimidazol-4-carboxamideribonucleotide and glutamate; the HisF subunit acts as a cyclase
●	PFLU0332	0.0637237	-0.461524		Product: hypothetical protein
●	PFLU0333	0.0973402	-0.196971		Product: putative lipoprotein
●	PFLU0334	0.603146	-0.103637		Product: hypothetical protein
●	PFLU0335	0.116162	-0.397071	-0.227387	Gene: ctpA; Product: carboxy-terminal processing protease
●	PFLU0336	0.469334	0.00256066	-0.113625	Product: putative peptidase
●	PFLU0337	-0.243517	-0.0924199	0.0598044	Gene: gpmI; Product: phosphoglyceromutase; Note: catalyzes the interconversion of 2-phosphoglycerate and 3-phosphoglycerate
●	PFLU0338	0.182147	-0.162503	-1.34443	Product: putative rhodanese domain containing protein
●	PFLU0339	0.0737116	-0.110334	-0.0345195	Gene: grxC; Product: glutaredoxin 3
●	PFLU0340	-1.05122	-0.575923	-0.391274	Gene: secB; Product: preprotein translocase subunit SecB; Note: molecular chaperone that is required for the normal export of envelope proteins out of the cell cytoplasm; in Escherichia coli this proteins forms a homotetramer in the cytoplasm and delivers proteins to be exported to SecA
●	PFLU0341	0.392528	-0.0181426	-0.074116	Product: putative RNA-methyl transferase
●	PFLU0342	0.00328929	-0.560873	-0.00579905	Product: hypothetical protein
●	PFLU0343	-0.335528	0.217799	0.201863	Gene: glnG; Product: nitrogen regulation protein NR(I)
●	PFLU0344	-0.335467	0.101017		Gene: glnL; Product: nitrogen regulation protein NR(II)
●	PFLU0345	0.096902	-0.67594		Product: putative lipoprotein
●	PFLU0346	-0.032259	0.152138		Product: chorismate mutase; Note: catalyzes the interconversion of chorismate to prephenate
●	PFLU0347	-0.352075	-0.452901		Product: hypothetical protein
●	PFLU0348	-0.42829	0.184034	-0.109949	Gene: glnA; Product: glutamine synthetase
●	PFLU0349	0.579888	-0.0893591		Gene: thiI; Product: thiamine biosynthesis protein ThiI; Note: Required for the synthesis of the thiazole moiety
●	PFLU0350	-0.128061	-0.422785		Gene: typA; Product: putative elongation facotr/GTP-binding protein TypA/BipA
●	PFLU0351	0.129406	-0.712335	-0.0730043	Product: hypothetical protein
●	PFLU0352	-1.6842	-1.35706		Gene: glgP; Product: glycogen phosphorylase
●	PFLU0353	-0.370405	-0.8224		Product: hypothetical protein
●	PFLU0354	-0.382472	-0.633009	-0.487714	Product: hypothetical protein
●	PFLU0355	-0.189171	-0.192039	0.00168713	Gene: fbp; Product: fructose-1,6-bisphosphatase; Note: catalyzes the formation of D-fructose 6-phosphate from fructose-1,6-bisphosphate
●	PFLU0356	-0.265535	0.099024	-2.18908	Product: putative lipoprotein
●	PFLU0357	-0.0690194	0.216249	-2.46973	Product: putative lipoprotein
●	PFLU0358	2.25421	2.80909	2.07548	Product: N-formimino-L-glutamate deiminase; Note: catalyzes the deimination of N-formimino-L-glutamate to ammonia and N-formyl-L-glutamate
●	PFLU0359	1.10846	0.574036	0.64553	Gene: hutC; Product: GntR family transcriptional regulator
●	PFLU0360	0.905478	1.03901		Product: hypothetical protein
●	PFLU0361	-1.00753	-0.532987		Gene: hutU; Product: urocanate hydratase; Note: catalyzes the formation of 4-imidazolone-5-propanoate from urocanate during histidine metabolism
●	PFLU0362	-0.494787	0.155356		Product: putative histidine ABC transporter membrane protein
●	PFLU0363	-0.241748	0.728775		Product: putative histidine transporter substrate-binding protein
●	PFLU0364	-0.102948	0.266607		Product: putative histidine ABC transporter membrane protein
●	PFLU0365	-0.158783	0.632224		Product: putative histidine ABC transporter ATP-binding protein
●	PFLU0366	-0.222157	0.260726		Product: putative histidine lyase; Note: also similar to the CDS just downstream, PFLU0367, hutH (512 aa); E(): 8.1e-55; 37.251% identity in 502 aa overlap
●	PFLU0367	-0.389933	0.168747	-0.0673177	Gene: hutH; Product: histidine ammonia-lyase; Note: catalyzes the degradation of histidine to urocanate and ammmonia
●	PFLU0368	0.525624	1.09283		Product: putative histidine ABC transporter permease
●	PFLU0369	0.113288	0.188101	0.171853	Product: imidazolonepropionase; Note: catalyzing the hydrolysis of 4-imidazolone-5-propionate to N-formimidoyl-L-glutamate, the third step in the histidine degradation pathway
●	PFLU0370	-0.119528	0.49251	0.195992	Product: putative hydrolase
●	PFLU0371	0.240867	0.326118	0.237993	Gene: pip; Product: proline iminopeptidase
●	PFLU0372	0.255909	0.2497		Gene: dtd; Product: D-tyrosyl-tRNA(Tyr) deacylase; Note: hydrolyzes D-tyrosyl-tRNA(Tyr) into D-tyrosine and free tRNA(Tyr); possible defense mechanism against a harmful effect of D-tyrosine
●	PFLU0373	-0.184041	-0.318062	-0.273084	Gene: mdoG; Product: glucan biosynthesis protein G; Note: involved in the biosynthesis of osmoregulated periplasmic glucans; required for the assembly of the polyglucose structure of glucan
●	PFLU0374	0.130706	-0.295729		Gene: mdoH; Product: glucosyltransferase MdoH; Note: necessary for biosynthesis of osmoregulated periplasmic glucans possibly involved in the transfer to the periplasmic space
●	PFLU0375	0.834962	0.0755226		Product: putative ABC transporter substrate-binding protein
●	PFLU0376	0.828745	0.0155432		Product: putative ABC transporter exported protein
●	PFLU0377	1.09017	-0.171591		Product: putative ABC transporter membrane protein
●	PFLU0378	0.935209	-0.31631	-0.262395	Product: putative ABC transporter ATP-binding protein
●	PFLU0379	0.244514	0.395157		Product: putative methyl-accepting chemotaxis protein
●	PFLU0380	-0.486522	-0.344466		Product: putative methyl-accepting chemotaxis protein
●	PFLU0381	0.491205	-0.0807721		Product: 16S ribosomal RNA methyltransferase RsmE; Note: in Escherichia coli RsmE methylates the N3 position of the U1498 base in 16S rRNA; cells lacking this function can grow, but are outcompeted by wild-type; SAM-dependent m(3)U1498 methyltransferase
●	PFLU0382	0.225142	-0.171197		Gene: tatC; Product: Sec-independent protein translocase protein, TAT system
●	PFLU0383	-0.0435579	-0.240859	-0.423114	Gene: tatB; Product: sec-independent translocase; Note: Required for correct localization of precursor proteins bearing signal peptides with the twin arginine conserved motif
●	PFLU0384	-0.207318	-0.0381024	-0.734369	Gene: tatA; Product: twin arginine translocase protein A; Note: TatA; similar to TatE that is found in some proteobacteria; part of system that translocates proteins with a conserved twin arginine motif across the inner membrane; capable of translocating folded substrates typically those with bound cofactors; similar to a protein import system in thylakoid membranes
●	PFLU0385	0.43017	-0.19476	0.483196	Gene: hisE; Product: phosphoribosyl-ATP pyrophosphatase; Note: catalyzes the formation of 1-(5-phosphoribosyl)-AMP from 1-(5-phosphoribolsyl)-ATP in histidine biosynthesis
●	PFLU0386	0.715088	0.00589255	-0.41047	Gene: hisI; Product: phosphoribosyl-AMP cyclohydrolase; Note: PR-AMP cyclohydrolase; functions in histidine biosynthesis from PRPP; converts 1-(5-phosphoribosyl)-AMP to 1-(5-phosphoribosyl)-5-[(5- phosphoribosylamino)methylideneamino]imidazole-4- carboxyamide during the histidine biosynthesis pathway; binds zinc and magnesium; forms homodimers
●	PFLU0387	0.579727	-0.239148		Product: putative ubiquinone biosynthesis-like protein
●	PFLU0388	0.703028	-0.0899053		Product: hypothetical protein
●	PFLU0389	0.275818	-0.381677		Gene: ubiE; Product: ubiquinone/menaquinone biosynthesis methyltransferase; Note: Catalyzes the carbon methylation reaction in the biosynthesis of ubiquinone
●	PFLU0390	0.366376	0.978898	0.883432	Product: hypothetical protein
●	PFLU0391	-0.30286	0.103661	-0.118893	Gene: phaI; Product: putative polyhydroxyalkanoate biosynthesis-like protein
●	PFLU0392	-0.160778	0.515249		Gene: algP2; Product: transcriptional regulatory protein
●	PFLU0393	-0.318222	-0.148679		Product: TetR family transcriptional regulator
●	PFLU0394	-0.366512	-0.518425		Gene: phaC; Product: poly(3-hydroxyalkanoate) polymerase 2
●	PFLU0395	0.223893	0.214919		Gene: phaB; Product: poly(3-hydroxyalkanoate) depolymerase
●	PFLU0396	0.0159576	0.120243		Gene: phaA; Product: poly(3-hydroxyalkanoate) polymerase 1
●	PFLU0397	-0.205058	-0.489476	-0.204652	Product: hypothetical protein
●	PFLU0398	-0.14888	-0.204242		Gene: hslU; Product: ATP-dependent protease ATP-binding subunit HslU; Note: heat shock protein involved in degradation of misfolded proteins
●	PFLU0399	-0.116035	-0.423434	-0.473147	Gene: hslV; Product: ATP-dependent protease peptidase subunit; Note: heat shock protein involved in degradation of misfolded proteins
●	PFLU0400	0.0954442	-0.176229	-0.236635	Product: hypothetical protein
●	PFLU0401	0.0299402	-0.184822	-0.0482124	Gene: argS; Product: arginyl-tRNA synthetase; Note: catalyzes a two-step reaction, first charging an arginine molecule by linking its carboxyl group to the alpha-phosphate of ATP, followed by transfer of the aminoacyl-adenylate to its tRNA; class-I aminoacyl-tRNA synthetase
●	PFLU0402	0.242675	-0.13213		Gene: priA; Product: primosome assembly protein PriA; Note: binding of PriA to forked DNA starts the assembly of the primosome, also possesses 3'-5' helicase activity
●	PFLU0403	0.283866	-0.239844	-0.252519	Gene: rpmE; Product: 50S ribosomal protein L31
●	PFLU0404	0.450863	-0.10596		Product: putative nuclease
●	PFLU0405	-0.24111	0.13799	-0.0269121	Product: putative NADP-dependent malic enzyme
●	PFLU0406	0.260311	-0.237615		Product: putative penicillin-binding protein 1A
●	PFLU0408	0.0606453	-0.287526		Product: putative fimbriae biogenesis-like protein
●	PFLU0409	0.208772	-0.742554		Product: putative fimbriae biogenesis-related fusion protein; Note: N-terminus similar to Pseudomonas syringae PilO and C-terminus similar to Pseudomonas syringae PilP
●	PFLU0411	0.362039	-0.285453	-0.0734873	Gene: aroK; Product: shikimate kinase; Note: catalyzes the formation of shikimate 3-phosphate from shikimate in aromatic amino acid biosynthesis
●	PFLU0412	-0.0230821	-0.457629	-0.33447	Gene: aroB; Product: 3-dehydroquinate synthase; Note: catalyzes the formation of 3-dehydroquinate from 3-deoxy-arabino-heptulonate 7-phosphate; functions in aromatic amino acid biosynthesis
●	PFLU0413	-0.256695	-0.304512	-0.383157	Product: hypothetical protein
●	PFLU0414	1.07056	1.32133	1.0625	Gene: gltB; Product: glutamate synthase subunit alpha; Note: catalyzes the formation of glutamate from glutamine and alpha-ketoglutarate
●	PFLU0415	0.8184	1.10937	1.47737	Gene: gltD; Product: glutamate synthase subunit beta; Note: glutamate synthase is composed of subunits alpha and beta; beta subunit is a flavin adenine dinucleotide-NADPH dependent oxidoreductase; provides electrons to the alpha subunit, which binds L-glutamine and 2-oxoglutarate and forms L-glutamate
●	PFLU0416	0.367171	-0.279475	-0.34211	Gene: hemE; Product: uroporphyrinogen decarboxylase; Note: catalyzes the formation of coproporphyrinogen from uroporphyrinogen III
●	PFLU0417	1.92438	2.65255		Product: putative transporter-like membrane protein
●	PFLU0418	0.391499	0.152373		Product: LysR family transcriptional regulator
●	PFLU0419	-0.677702	-0.909546		Product: hypothetical protein
●	PFLU0420	-0.0096908	-0.46539	-0.234	Gene: fabF; Product: 3-oxoacyl-(acyl carrier protein) synthase II; Note: FabB; beta-ketoacyl-ACP synthase I, KASI; catalyzes a condensation reaction in fatty acid biosynthesis: addition of an acyl acceptor of two carbons from malonyl-ACP; required for the elongation of short-chain unsaturated acyl-ACP
●	PFLU0421	-0.221813	-0.637505	0.0477085	Gene: fabG; Product: 3-ketoacyl-ACP reductase; Note: catalyzes the first of the two reduction steps in the elongation cycle of fatty acid synthesis
●	PFLU0422	-0.134793	-0.327663		Product: hypothetical protein
●	PFLU0423	1.95197e-05	-0.744641		Product: 3-oxoacyl-(acyl carrier protein) synthase I; Note: FabB; beta-ketoacyl-ACP synthase I, KASI; catalyzes a condensation reaction in fatty acid biosynthesis: addition of an acyl acceptor of two carbons from malonyl-ACP; required for the elongation of short-chain unsaturated acyl-ACP
●	PFLU0424	0.107572	-0.60864		Product: putative lipoprotein
●	PFLU0425	-0.104037	-1.12884		Product: hypothetical protein
●	PFLU0426	-0.0693919	-0.615031		Product: hypothetical protein
●	PFLU0427	0.358738	-0.396018		Product: hypothetical protein
●	PFLU0428	-0.201167	-0.253908		Product: hypothetical protein
●	PFLU0429	0.253771	-0.923929		Product: hypothetical protein
●	PFLU0430	0.073538	-0.49597	0.180711	Product: putative histidine ammonia-lyase
●	PFLU0433	0.143174	-0.86651		Product: hypothetical protein
●	PFLU0434	0.196425	-0.549474		Product: hypothetical protein
●	PFLU0435	-0.0414088	-0.134753	-0.161918	Product: acyl carrier protein; Note: carries the fatty acid chain in fatty acid biosynthesis
●	PFLU0436	-0.235981	-0.572495		Product: putative acyl carrier protein
●	PFLU0437	0.279089	-0.293636		Product: putative acyltransferase
●	PFLU0438	0.318282	-0.433562		Product: hypothetical protein
●	PFLU0439	-0.918576	-0.63549	-0.313155	Product: putative chromosome partitioning ParA-like protein
●	PFLU0440	0.577016	0.314841		Product: hypothetical protein
●	PFLU0441	0.932385	0.488815	0.167029	Gene: trxC; Product: thioredoxin
●	PFLU0442	0.289668	-0.145403		Product: hypothetical protein
●	PFLU0443	-0.249568	-0.416378	-0.179663	Product: hypothetical protein
●	PFLU0444	0.12708	0.0662632		Product: hypothetical protein
●	PFLU0445	0.276395	-0.150982		Product: potassium efflux protein KefA; Note: small mechanosensitive ion channel (MscS) that opens in response to stretch forces in the membrane lipid bilayer; maintains cell turgor through accumulation and release of potassium; large protein class of MscS
●	PFLU0446	0.610215	0.000615475		Gene: cvrA; Product: potassium/proton antiporter; Note: the Vibrio parahaemolyticus gene VP2867 was found to be a potassium/proton antiporter; can rapidly extrude potassium against a potassium gradient at alkaline pH when cloned and expressed in Escherichia coli
●	PFLU0447	0.432079	-0.775019		Product: putative methyl-accepting chemotaxis protein
●	PFLU0448	-0.00305988	-0.0805338		Product: hypothetical protein
●	PFLU0449	-0.0275321	-0.282886		Product: hypothetical protein
●	PFLU0450	0.191724	-0.0319445		Product: putative acyl-CoA dehydrogenase
●	PFLU0451	0.0905963	-0.147942	0.383685	Gene: putA; Product: trifunctional transcriptional regulator/proline dehydrogenase/pyrroline-5-carboxylate dehydrogenase; Note: proline utilization protein A; multifunctional protein that functions in proline catabolism in the first two enzymatic steps resulting in the conversion of proline to glutamate; in Escherichai coli this protein also self-regulates transcription via a DNA-binding domain a…
●	PFLU0452	0.917683	0.124331		Gene: putP; Product: sodium/proline symporter
●	PFLU0453	-0.0128404	-0.811973		Product: hypothetical protein
●	PFLU0454	-1.42301	-0.424086		Product: hypothetical protein
●	PFLU0455	-1.99439	-0.742725		Product: putative homocysteine synthase
●	PFLU0456	0.144864	-0.320284	0.222906	Product: hypothetical protein
●	PFLU0457	-0.472615	0.162116	-0.170117	Gene: msrA; Product: methionine sulfoxide reductase A; Note: this stereospecific enzymes reduces the S isomer of methionine sulfoxide while MsrB reduces the R form; provides protection against oxidative stress
●	PFLU0458	0.274427	-0.258013		Product: hypothetical protein
●	PFLU0459	1.28107	1.25597		Gene: aceF; Product: dihydrolipoamide acetyltransferase
●	PFLU0460	1.38175	1.29338	0.727046	Gene: aceE; Product: pyruvate dehydrogenase subunit E1; Note: E1 component; part of pyruvate dehydrogenase; forms a complex with DlaT and LpdC
●	PFLU0461	-0.0179097	-0.333581		Product: bifunctional glutamine-synthetase adenylyltransferase/deadenyltransferase; Note: catalyzes the ATP-dependent addition of AMP to a subunit of glutamine synthetase; also catalyzes the reverse reaction - deadenylation; adenylation/deadenylation of glutamine synthetase subunits is important for the regulation of this enzyme
●	PFLU0462	0.16072	0.00718016	-0.305891	Gene: rfaF; Product: ADP-heptose--LPS heptosyltransferase II
●	PFLU0463	0.302946	-0.245919		Gene: rfaC; Product: lipopolysaccharide heptosyltransferase-1
●	PFLU0464	0.236578	-0.155357	-0.35653	Gene: rfaG; Product: lipopolysaccharide core biosynthesis protein
●	PFLU0465	0.361511	-0.193122	-0.523677	Gene: rfaP; Product: lipopolysaccharide core biosynthesis protein
●	PFLU0466	0.438837	-0.342701		Product: putative lipopolysaccharide core biosynthesis protein
●	PFLU0467	0.293544	-0.327785	-0.336795	Product: putative lipopolysaccharide biosynthesis-like protein
●	PFLU0468	0.271039	-0.194124	0.0898443	Product: hypothetical protein
●	PFLU0469	0.408861	-1.47984		Product: putative ABC transporter periplasmic substrate-binding protein
●	PFLU0471	-1.65979	-1.68917		Product: putative ABC transporter permease
●	PFLU0472	-1.97975	-1.95499		Product: putative lipoprotein
●	PFLU0473	-1.08324	-1.20782		Product: putative TonB-dependent exported protein
●	PFLU0474	-0.00549215	-0.481521		Product: hypothetical protein
●	PFLU0475	0.0786016	-0.201312	-0.270348	Product: putative carbamoyltransferase
●	PFLU0476	0.435212	-0.0563201	-0.346903	Product: hypothetical protein
●	PFLU0477	0.512949	-0.317981		Product: putative deacetylase
●	PFLU0478	0.207127	-0.271976	-0.247115	Product: putative glycosyl transferase
●	PFLU0479	-0.0219812	-0.285165	-0.576835	Product: putative glycosyl transferase
●	PFLU0480	0.259243	-0.328265		Product: hypothetical protein
●	PFLU0481	0.0534073	-0.259038		Gene: msbA; Product: lipid A export ATP-binding/permease
●	PFLU0482	-0.0249893	-0.277317	0.0235949	Gene: hldE; Product: bifunctional heptose 7-phosphate kinase/heptose 1-phosphate adenyltransferase; Note: catalyzes the phosphorylation of D-glycero-D-manno-heptose 7-phosphate to form D,D-heptose-1,7-bisphosphate and catalyzes transfer of ADP to D-glycero-D-manno-heptose 1-phosphate forming ADP-D,D-heptose
●	PFLU0483	-0.0165312	-0.191797	0.0863042	Product: putative lipopolysaccharide biosynthesis-related epimerase/dehydratase
●	PFLU0485	0.154202	-0.183882	-0.42783	Product: hypothetical protein
●	PFLU0486	-0.0840321	-0.368246	-0.183314	Product: putative oxidoreductase
●	PFLU0487	0.12701	-0.158341	-0.246194	Product: hypothetical protein
●	PFLU0488	0.269062	0.414645		Gene: qacE; Product: quaternary ammonium compound-resistance protein
●	PFLU0489	0.0783316	-0.0145191		Product: LysR family transcriptional regulator
●	PFLU0490	0.353701	0.0132587		Gene: kdtA; Product: 3-deoxy-D-manno-octulosonic-acid transferase; Note: catalyzes the transfer of 2-keto-3-deoxy-D-manno-octulosonic acid to lipid A
●	PFLU0491	-0.0874055	-0.260951	0.0791481	Product: hypothetical protein
●	PFLU0492	0.985253	1.85672		Gene: thiC; Product: thiamine biosynthesis protein ThiC; Note: required for the synthesis of the hydromethylpyrimidine moiety of thiamine
●	PFLU0493	1.1426	1.50232		Product: putative membrane transporter-like permease
●	PFLU0494	0.417533	-0.645518	-2.70942	Product: putative lipoprotein
●	PFLU0495	-0.49657	-0.458851	-0.0559911	Product: hypothetical protein
●	PFLU0496	0.0405412	-0.625759		Product: hypothetical protein
●	PFLU0497	0.301021	-0.0232485	-0.190889	Product: putative phosphoesterase
●	PFLU0498	0.115135	-0.364406	-0.12722	Product: hypothetical protein
●	PFLU0499	-0.323429	-0.466962	-0.367347	Gene: parE; Product: DNA topoisomerase IV subunit B; Note: decatenates newly replicated chromosomal DNA and relaxes positive and negative DNA supercoiling
●	PFLU0500	-0.00164917	-0.520188		Product: hypothetical protein
●	PFLU0501	-0.357332	-0.414657	-0.300633	Gene: parC; Product: DNA topoisomerase IV subunit A; Note: decatenates newly replicated chromosomal DNA and relaxes positive and negative DNA supercoiling
●	PFLU0502	0.252498	0.0702439	-0.873492	Product: putative lipoprotein
●	PFLU0503	0.169688	-0.200281	-0.563356	Product: hypothetical protein
●	PFLU0504	0.216048	-0.202597	-0.0194413	Product: putative phosphatase
●	PFLU0505	-0.152476	-0.113084	-0.449199	Gene: psd; Product: phosphatidylserine decarboxylase; Note: catalyzes the decarboxylation of phosphatidyl-L-serine to phosphatidylethanoleamine
●	PFLU0506	-0.102519	-0.218334	-0.00492838	Gene: rhdA; Product: thiosulfate sulfurtransferase
●	PFLU0507	0.68317	0.115814		Product: hypothetical protein
●	PFLU0508	-0.0370923	-0.558189		Gene: motA; Product: flagellar motor protein MotA; Note: With MotB forms the ion channels that couple flagellar rotation to proton/sodium motive force across the membrane and forms the stator elements of the rotary flagellar machine
●	PFLU0509	-0.0958645	-0.761449	-0.432124	Gene: motB; Product: flagellar motor protein MotB; Note: with MotA forms the ion channels that couple flagellar rotation to proton/sodium motive force across the membrane and forms the stator elements of the rotary flagellar machine
●	PFLU0510	1.12795	0.689763		Product: hypothetical protein
●	PFLU0511	0.245986	-0.361034	-0.26677	Product: ribosome-associated GTPase; Note: EngC; RsgA; CpgA; circularly permuted GTPase; ribosome small subunit-dependent GTPase A; has the pattern G4-G1-G3 as opposed to other GTPases; interacts strongly with 30S ribosome which stimulates GTPase activity
●	PFLU0512	0.0238447	-0.278855	-0.20972	Gene: orn; Product: oligoribonuclease; Note: 3'-5' exoribonuclease specific for small oligoribonuclotides
●	PFLU0513	0.348567	-0.647477		Product: hypothetical protein
●	PFLU0514	-0.375642	-0.445372		Product: putative iron-sulfur binding protein
●	PFLU0515	-0.0258934	-0.327795	-0.194529	Product: hypothetical protein; Note: similarity to the Pseudomonas syringae database match is limited to the C-terminal region of the latter
●	PFLU0516	-0.135414	-0.217639	-0.245066	Product: hypothetical protein
●	PFLU0517	0.328381	-0.236523	-0.199675	Gene: amiC; Product: N-acetylmuramoyl-l-alanine amidase
●	PFLU0518	0.160566	-0.283398	0.176219	Gene: mutL; Product: DNA mismatch repair protein; Note: This protein is involved in the repair of mismatches in DNA. It is required for dam-dependent methyl-directed DNA mismatch repair. Promotes the formation of a stable complex between two or more DNA-binding proteins in an ATP-dependent manner without itself being part of a final effector complex
●	PFLU0519	0.280344	-0.279895	0.060253	Gene: miaA; Product: tRNA delta(2)-isopentenylpyrophosphate transferase; Note: IPP transferase; isopentenyltransferase; involved in tRNA modification; in Escherichia coli this enzyme catalyzes the addition of a delta2-isopentenyl group from dimethylallyl diphosphate to the N6-nitrogen of adenosine adjacent to the anticodon of tRNA species that read codons starting with uracil; further tRNA modifi…
●	PFLU0520	-5.87292	-7.59538	-5.40604	Gene: hfq; Product: RNA-binding protein Hfq; Note: Stimulates the elongation of poly(A) tails
●	PFLU0521	-0.763735	-1.05689	-0.937618	Gene: hflX; Product: GTP-binding protein HflX
●	PFLU0522	-0.00207855	-0.183054		Product: putative phage-like protein
●	PFLU0523	-0.00915684	-0.211267	-0.960484	Product: putative phage-like protein
●	PFLU0524	0.258933	-0.115296	0.0496366	Gene: hisZ; Product: ATP phosphoribosyltransferase regulatory subunit; Note: May allow the feedback regulation of ATP phosphoribosyltransferase activity by histidine
●	PFLU0525	-0.167015	-0.371228	-0.0428262	Gene: purA; Product: adenylosuccinate synthetase; Note: catalyzes the formation of N6-(1,2,-dicarboxyethyl)-AMP from L-aspartate, inosine monophosphate and GTP in AMP biosynthesis
●	PFLU0526	-1.0505	-0.519479		Product: putative methyl-accepting chemotaxis protein
●	PFLU0527	-0.0213338	-0.361849		Gene: fbpB; Product: iron(III)-transporter permease
●	PFLU0528	-0.40692	-0.358846	-0.052133	Product: putative iron-binding periplasmic protein
●	PFLU0530	-0.110302	-0.263044	-0.539647	Gene: rnr; Product: ribonuclease R
●	PFLU0531	-0.145317	-0.364723		Gene: rlmB; Product: 23s rRNA (guanosine-2'-o-)-methyltransferase
●	PFLU0533	-0.202622	-0.232651		Gene: rpsF; Product: 30S ribosomal protein S6; Note: binds cooperatively with S18 to the S15-16S complex, allowing platform assembly to continue with S11 and S21
●	PFLU0534	-0.261716	-0.54339	-0.54168	Gene: rpsR; Product: 30S ribosomal protein S18; Note: binds as a heterodimer with protein S6 to the central domain of the 16S rRNA; helps stabilize the platform of the 30S subunit
●	PFLU0535	-0.279978	-0.722045		Product: hypothetical protein
●	PFLU0536	-0.350984	-0.71141		Gene: rplI; Product: 50S ribosomal protein L9; Note: in Escherichia coli this protein is wrapped around the base of the L1 stalk
●	PFLU0537	0.0494431	-0.275634	-0.00140201	Gene: dnaB; Product: replicative DNA helicase; Note: unwinds double stranded DNA
●	PFLU0538	0.15648	-0.119516		Product: hypothetical protein
●	PFLU0539	-0.929584	-1.31975		Product: hypothetical protein
●	PFLU0540	-0.991722	-1.12159		Product: hypothetical protein
●	PFLU0541	-0.334173	-0.674077		Product: hypothetical protein
●	PFLU0542	0.350946	-0.053966		Product: hypothetical protein
●	PFLU0543	0.0797891	-0.353783	-0.0385958	Product: hypothetical protein
●	PFLU0545	-0.848362	-0.475376	-0.106144	Gene: azu; Product: azurin
●	PFLU0546	-0.400867	-0.262326	0.0204588	Gene: nadE; Product: NAD synthetase; Note: catalyzes the formation of nicotinamide adenine dinucleotide (NAD) from nicotinic acid adenine dinucleotide (NAAD) using either ammonia or glutamine as the amide donor and ATP; ammonia-utilizing enzymes include the ones from Bacillus and Escherichia coli while glutamine-utilizing enzymes include the Mycobacterial one; forms homodimers
●	PFLU0547	0.206264	-0.380138		Gene: pncB; Product: nicotinate phosphoribosyltransferase; Note: catalyzes the formation of nictonate and 5-phospho-alpha-D-ribose 1-diphosphate from nicotinate D-ribonucleotide and diphosphate
●	PFLU0548	0.343688	0.224102		Product: LysR family transcriptional regulator
●	PFLU0549	1.21878	0.156229	1.07848	Product: putative dehydrogenase
●	PFLU0550	1.55364	0.212761		Product: putative oxidoreductase
●	PFLU0551	0.736461	1.07328	0.700163	Gene: livJ2; Product: putative branched amino acid ABC transporter substrate-binding protein
●	PFLU0553	0.936618	0.354406		Gene: livH2; Product: high-affinity branched-chain amino acid transporter permease
●	PFLU0554	1.05916	0.544932		Gene: livM2; Product: high-affinity branched-chain amino acid transporter permease
●	PFLU0555	0.998842	0.071848		Gene: livG2; Product: high-affinity branched-chain amino acid transport ATP-binding protein
●	PFLU0556	0.899777	0.642212	0.677886	Gene: livF2; Product: high-affinity branched-chain amino acid transport ATP-binding protein
●	PFLU0557	-0.294937	-0.273327	-0.228511	Product: putative amino acid oxidase
●	PFLU0558	-0.192784	-0.29488		Product: putative cation transporter-like membrane protein
●	PFLU0559	0.188545	-0.155726	-0.312814	Product: putative epimerase
●	PFLU0560	0.50079	0.82831		Product: putative urease/membrane protein
●	PFLU0561	-0.141714	0.502248		Gene: ureG; Product: urease accessory protein
●	PFLU0562	0.153814	1.17817		Product: putative urease accessory protein
●	PFLU0563	0.144099	0.276986		Gene: ureE; Product: urease accessory protein UreE; Note: involved in the assembly of the urease metallocenter; possible nickel donor
●	PFLU0564	0.378251	-0.347604		Product: hypothetical protein
●	PFLU0565	0.214388	-0.138304		Product: TetR family transcriptional regulator
●	PFLU0566	2.4538	0.310444		Product: hypothetical protein
●	PFLU0567	-0.598189	-0.397272		Product: hypothetical protein
●	PFLU0568	1.80358	5.38428	1.98244	Product: putative bacterioferritin
●	PFLU0569	-0.893522	-0.81199		Gene: lipA; Product: lipase
●	PFLU0570	-1.99142	-0.788993		Product: hypothetical protein
●	PFLU0571	0.365973	0.152493		Product: AraC family transcriptional regulator
●	PFLU0572	-0.859942	-0.178874		Gene: psiF; Product: phosphate starvation-inducible protein
●	PFLU0573	0.152373	-0.0715099		Product: hypothetical protein
●	PFLU0574	0.0480629	-0.313018	-0.578272	Product: putative chaperone/heat shock protein
●	PFLU0575	0.30961	0.434441	0.284887	Gene: cbpA; Product: curved DNA-binding protein
●	PFLU0576	0.534531	0.0668739		Product: hypothetical protein
●	PFLU0577	0.212219	-0.0954175		Product: hypothetical protein
●	PFLU0578	0.0415485	-0.0905167	-0.303799	Gene: ureC; Product: urease subunit alpha; Note: ureases catalyze the hydrolysis of urea into ammonia and carbon dioxide; in Helicobacter pylori the ammonia released plays a key role in bacterial survival by neutralizing acids when colonizing the gastric mucosa; the holoenzyme is composed of 3 ureC (alpha) and 3 ureAB (gamma/beta) subunits
●	PFLU0579	0.163045	0.148669	0.0810569	Gene: ureB; Product: urease subunit beta; Note: ureases catalyze the hydrolysis of urea into ammonia and carbon dioxide; in Helicobacter pylori and Yersinia enterocolitica the ammonia released plays a key role in bacterial survival by neutralizing acids when colonizing the gastric mucosa; the holoenzyme is composed of 3 UreC (alpha) and 3 UreAB (gamma/beta); in Brucella suis the urease encoded by…
●	PFLU0580	0.208645	0.0758777		Product: putative acetyltransferase
●	PFLU0581	0.122485	-0.169861		Product: putative acetyltransferase
●	PFLU0582	0.0995831	-0.163722	0.279054	Gene: ureA; Product: urease subunit gamma; Note: UreA, with UreB and UreC catalyzes the hydrolysis of urea into ammonia and carbon dioxide; nickel metalloenzyme; accessory proteins UreD, UreE, UreF, and UreG are necessary for assembly of the metallocenter
●	PFLU0583	0.455122	-0.221885	-1.11387	Product: putative uerase accessory protein
●	PFLU0584	-0.227461	-0.163822		Product: putative amina acid ABC transporter ATP-binding protein
●	PFLU0585	-0.0272132	-0.596986		Product: amino acid ABC transporter ATP-binding protein
●	PFLU0586	0.0268533	-0.488038		Product: amino acid ABC transporter permease
●	PFLU0587	-0.0434143	1.74429		Product: amino acid ABC transporter permease
●	PFLU0588	0.0110929	-0.626125		Product: putative amino acid ABC transporter substrate-binding protein
●	PFLU0589	0.107953	0.00682036		Product: hypothetical protein
●	PFLU0590	-0.669496	-0.868801		Product: putative iron ABC transporter permease
●	PFLU0591	-1.27814	-0.664847		Product: putative iron ABC transporter periplasmic substrate-binding protein
●	PFLU0592	-1.27702	-0.80781		Product: putative iron ABC transporter ATP-binding protein
●	PFLU0593	-1.29072	-0.832722	-1.90473	Product: putative TonB-dependent membrane receptor
●	PFLU0594	0.267452	-0.0472225		Product: hypothetical protein
●	PFLU0595	0.900231	-0.38775	-0.654778	Product: hypothetical protein
●	PFLU0596	0.733022	-0.368935		Product: hypothetical protein
●	PFLU0597	0.420411	-0.676432		Product: hypothetical protein
●	PFLU0598	0.843384	-0.70157		Product: hypothetical protein
●	PFLU0601	-0.372569	-0.647551		Product: hypothetical protein
●	PFLU0602	0.270019	-0.0282291		Gene: cobK; Product: cobalt-precorrin-6x reductase; Note: CobK/CbiJ; there are 2 pathways for cobalamin (vitamin B12) production, one aerobic (ex. P. denitrificans), the other anaerobic (ex. S. typhimurium); the CobK/CbiJ perform similar reactions in both; the anaerobic pathway includes the use of a chelated cobalt ion in order for ring contraction to occur; CobK thus converts precorrin 6 into di…
●	PFLU0603	0.420369	-0.131141	0.0330957	Gene: cobL; Product: precorrin-6Y C(5,15)-methyltransferase; Note: [decarboxylating]
●	PFLU0604	0.473509	-0.151003		Product: putative cobalamin biosynthesis protein
●	PFLU0605	0.444622	-0.0379477	0.0315535	Gene: cobH; Product: precorrin-8X methylmutase; Note: catalyzes the interconversion of precorrin-8X and hydrogenobyrinate
●	PFLU0606	0.34458	-0.288284	0.0574287	Gene: cobI; Product: precorrin-2 C(20)-methyltransferase; Note: catalyzes the formation of precorrin-3 from precorrin-2
●	PFLU0607	0.471075	-0.197198		Product: putative precorrin-3B C17-methyltransferase, cobalamin biosynthesis protein
●	PFLU0608	-0.0878795	-0.886963		Product: hypothetical protein
●	PFLU0609	0.206585	-0.400869		Product: hypothetical protein
●	PFLU0610	-0.360455	-0.816572		Product: putative sensor kinase/response regulator fusion protein
●	PFLU0611	-0.125187	-0.45455	0.0362392	Gene: purD; Product: phosphoribosylamine--glycine ligase; Note: catalyzes the formation of N(1)-(5-phospho-D-ribosyl)glycinamide from 5-phospho-D-ribosylamine and glycine in purine biosynthesis
●	PFLU0612	-0.153639	-0.288355		Gene: purH; Product: bifunctional phosphoribosylaminoimidazolecarboxamide formyltransferase/IMP cyclohydrolase; Note: involved in de novo purine biosynthesis
●	PFLU0613	0.0103309	-0.180959	0.501374	Gene: fis; Product: DNA-binding protein Fis; Note: Stimulates excision of phage lambda; affects Mu development; acts as an activator of rRNA and iRNA transcription
●	PFLU0614	0.277472	-0.197604	0.146824	Gene: dusB; Product: tRNA-dihydrouridine synthase B
●	PFLU0615	0.412072	-0.219674	-0.344165	Product: hypothetical protein
●	PFLU0616	0.167203	-0.471775	-0.220725	Gene: prmA; Product: ribosomal protein L11 methyltransferase; Note: methylates ribosomal protein L11 at multiple amino acid positions; mutations of these genes in Escherichia coli or Thermus thermophilus has no apparent phenotype
●	PFLU0617	-0.222449	-0.454029	-0.644981	Gene: accC; Product: acetyl-CoA carboxylase biotin carboxylase subunit; Note: an AccC homodimer forms the biotin carboxylase subunit of the acetyl CoA carboxylase, an enzyme that catalyzes the formation of malonyl-CoA, which in turn controls the rate of fatty acid metabolism
●	PFLU0618	-0.190886	-0.361355		Gene: accB; Product: acetyl-CoA carboxylase biotin carboxyl carrier protein subunit; Note: composes the biotin carboxyl carrier protein subunit of the acetyl-CoA carboxylase complex, the enzyme that catalyzes the carboxylation of acetyl-CoA to malonyl-CoA, which in turn controls the rate of fatty acid metabolism
●	PFLU0619	0.843269	0.420132	0.446998	Gene: yqhS; Product: 3-dehydroquinate dehydratase; Note: catalyzes the formation of 3-dehydroshikimate from 3-dehydroquinate in chorismate biosynthesis
●	PFLU0620	0.436305	0.142424		Product: putative methyl-accepting chemotaxis protein
●	PFLU0621	0.436727	-0.018406	0.409239	Product: putative GGDEF domain response regulator
●	PFLU0623	-0.493895	-0.320878	-0.684071	Product: hypothetical protein
●	PFLU0624	-0.277224	-0.219647		Product: hypothetical protein
●	PFLU0625	0.505995	0.197596	0.76866	Product: translation initiation factor Sui1; Note: involved in start site selection during the initiation of translation
●	PFLU0626	0.101856	-0.161563	0.0654536	Gene: speA; Product: arginine decarboxylase; Note: catalyzes the formation of agmatine from arginine in putrescine and spermidine biosynthesis
●	PFLU0627	0.361382	-0.158587		Product: putative hydrolase
●	PFLU0628	0.40504	-0.101276		Gene: dinF; Product: DNA-damage-inducible protein F
●	PFLU0629	-0.573892	-0.893964	-0.987962	Product: putative lipoprotein
●	PFLU0630	-0.474231	-0.209851		Product: hypothetical protein
●	PFLU0631	-0.21986	-0.469352		Product: penicillin-binding protein 1C; Note: penicillin-insensitive transglycosylase/transpeptidase
●	PFLU0632	0.375574	0.237027		Product: hypothetical protein
●	PFLU0633	0.411232	0.325744	0.358885	Product: putative methyltransferase
●	PFLU0634	0.318504	0.550211		Product: putative lipoprotein
●	PFLU0635	0.222659	0.13549	-1.60823	Product: putative lipoprotein
●	PFLU0636	-0.168334	-0.0914263		Product: hypothetical protein
●	PFLU0637	-0.213011	0.030416		Product: putative two-component system sensor kinase
●	PFLU0638	-0.476526	-0.904003		Product: hypothetical protein
●	PFLU0639	0.42175	0.225999		Product: hypothetical protein
●	PFLU0640	-0.581486	-0.0926186		Product: putative two-component system response regulator
●	PFLU0641	-0.680751	-0.228951		Product: hypothetical protein
●	PFLU0642	-0.66158	-0.159126		Product: putative lipoprotein
●	PFLU0643	-0.295391	-0.781719		Product: hypothetical protein
●	PFLU0644	-0.372309	-1.01671		Product: hypothetical protein
●	PFLU0645	-0.882135	-0.600324		Product: putative type II secretion system protein
●	PFLU0646	-0.364698	-0.0200275		Product: hypothetical protein
●	PFLU0647	-0.0161319	-0.44346		Product: putative type II secretion system protein
●	PFLU0648	-0.840897	-0.237552		Product: hypothetical protein
●	PFLU0649	-0.30096	-0.272424		Product: hypothetical protein
●	PFLU0650	-0.0352474	-1.88263		Product: putative response regulator
●	PFLU0651	-0.190961	0.190623		Product: hypothetical protein
●	PFLU0652	-0.14655	0.0353822		Product: putative lipoprotein
●	PFLU0653	-0.240105	0.380989		Product: hypothetical protein
●	PFLU0654	-0.344473	0.0447296	-0.859277	Gene: fabG; Product: 3-ketoacyl-ACP reductase; Note: Catalyzes the first of the two reduction steps in the elongation cycle of fatty acid synthesis
●	PFLU0655	-0.468354	0.200415	-0.524853	Product: acetyl-CoA acetyltransferase; Note: Catalyzes the synthesis of acetoacetyl coenzyme A from two molecules of acetyl coenzyme A. It can also act as a thiolase, catalyzing the reverse reaction and generating two-carbon units from the four-carbon product of fatty acid oxidation
●	PFLU0656	0.202943	0.203172	0.229653	Product: hypothetical protein
●	PFLU0657	0.218944	-0.302114	0.310096	Gene: cueR; Product: HTH-type copper-efflux MerR family transcriptional regulator
●	PFLU0658	0.291706	-0.45474		Gene: copA; Product: copper-transporting P-type ATPase
●	PFLU0659	-0.0475966	-0.0831897	-0.244542	Product: hypothetical protein
●	PFLU0660	0.670353	-0.232989	1.14019	Product: putative substrate-binding periplasmic protein
●	PFLU0661	0.638225	0.40083		Product: putative transporter-like membrane protein
●	PFLU0662	-0.285643	0.0679482		Product: hypothetical protein
●	PFLU0663	-0.0598238	0.168153	0.284303	Product: putative dehydrogenase
●	PFLU0664	0.193364	0.724659	0.0515818	Product: hypothetical protein
●	PFLU0665	0.454042	-0.0109491		Product: LysR family transcriptional regulator
●	PFLU0666	0.53706	0.728981		Product: putative ArsR family regulatory protein
●	PFLU0667	0.817999	0.675233	0.31141	Product: adenosine deaminase; Note: catalyzes the formation of inosine from adenosine
●	PFLU0668	-0.238967	0.0960634		Product: putative calcium/proton antiporter membrane protein
●	PFLU0669	0.371736	-0.427076		Product: hydroxydechloroatrazine ethylaminohydrolase; Note: catalyzes the transformation of hydroxyatrazine to N-isopropylammelide and ethylamine in the atrazine degradation pathway.
●	PFLU0670	-0.581782	-0.0571086	-0.0496659	Product: short chain dehydrogenase
●	PFLU0671	-0.0567226	-0.20707		Product: hypothetical protein
●	PFLU0672	-0.210254	0.0246241	-0.285719	Product: TetR family transcriptional regulator
●	PFLU0673	0.217619	-0.285575		Product: putative purine transporter-like permease
●	PFLU0674	-0.0856062	-0.0520165	0.141137	Product: LysR family transcriptional regulator
●	PFLU0675	-1.14902	-1.10334	-0.165167	Product: beta alanine--pyruvate transaminase; Note: catalyzes the formation of pyruvate and beta-alanine from L-alanine and 3-oxopropanoate
●	PFLU0676	-1.08527	-0.746396	-0.17933	Gene: mmsA; Product: methylmalonate-semialdehyde dehydrogenase
●	PFLU0677	0.167598	-0.117879		Product: putative paraquat-inducible protein; Note: similarity is reduced to the C-terminal region of the to the E.coli entry. Possible duplication with the downstream CDS, PFLU0678
●	PFLU0678	0.28941	-0.155273		Product: putative paraquat-inducible protein; Note: similarity is reduced to the C-terminal region of the E.coli entry. Possible duplication with the upstream CDS, PFLU0677
●	PFLU0679	-0.0375864	-0.270556		Product: putative paraquat-inducible protein; Note: similarity reduced to the N-terminal region of the E.coli sequence
●	PFLU0680	-0.161854	-0.416822	-0.175051	Product: hypothetical protein
●	PFLU0681	-0.104684	-0.567058	-0.160832	Product: hypothetical protein
●	PFLU0682	0.216848	-0.385855	-0.267274	Product: hypothetical protein
●	PFLU0683	0.262673	-0.347679	-0.223132	Product: hypothetical protein
●	PFLU0684	-0.00105299	-0.354517	-0.181809	Product: putative ribosomal-protein-alanine acetyltransferase
●	PFLU0685	-1.13705	0.104279		Product: hypothetical protein
●	PFLU0686	0.0102663	-0.703895	-0.166233	Gene: cynT1; Product: carbonic anhydrase
●	PFLU0687	-0.0160968	-0.398681		Product: hypothetical protein
●	PFLU0688	-0.0667378	0.228131		Product: hypothetical protein
●	PFLU0689	0.367181	-0.606673		Product: putative phosphesterase
●	PFLU0690	0.161144	0.663874		Product: hypothetical protein
●	PFLU0691	2.55768	1.79487		Product: putative fatty acid transporter-like membrane protein
●	PFLU0692	0.201825	-0.411744		Product: putative major facilitator family membrane protein
●	PFLU0693	0.214871	0.00496001		Product: hypothetical protein
●	PFLU0694	0.136765	-0.0810423		Product: hypothetical protein
●	PFLU0695	0.200399	-0.762609		Product: putative gluconate transporter-like membrane protein
●	PFLU0696	-0.268045	-0.514758		Gene: czcD; Product: cobalt-zinc-cadmium resistance protein
●	PFLU0697	-0.111687	1.11628		Product: putative metal transporter-like exported protein
●	PFLU0698	0.103184	0.236607		Product: putative metal transporter-like exported protein
●	PFLU0699	0.196676	0.386097		Gene: czcA; Product: cobalt-zinc-cadmium resistance membrane protein
●	PFLU0700	0.595258	-0.534615	0.844024	Product: putative two-component system sensor kinase
●	PFLU0701	0.481319	-1.48555		Gene: czcR; Product: two-component system response regulator
●	PFLU0702	0.350509	-0.0275918		Product: hypothetical protein
●	PFLU0703	-0.314574	-0.73789		Product: hypothetical protein
●	PFLU0704	-0.0844789	-0.574382	-0.615376	Product: putative chemotaxis protein
●	PFLU0705	0.421311	-0.443159		Product: AraC family transcriptional regulator
●	PFLU0706	0.0622797	-0.0694514	0.0676746	Gene: ddl; Product: D-alanyl-alanine synthetase A; Note: D-alanine--D-alanine ligase; DdlA; DdlB; cytoplasmic; catalyzes the formation of D-alanyl-D-alanine from two D-alanines in peptidoglycan synthesis; there are two forms of this enzyme in Escherichia coli
●	PFLU0707	-0.013251	-0.346575	-0.796949	Product: putative lipoprotein
●	PFLU0708	-0.226196	-0.230046		Gene: ropE; Product: putative type III secreted protein
●	PFLU0709	0.148535	-0.5563		Gene: rspL; Product: sigma factor
●	PFLU0712	0.30658	0.625063		Gene: rspO; Product: hypothetical protein
●	PFLU0713	0.54179	0.713145		Gene: rspP; Product: hypothetical protein; Note: The N-terminal region of this CDS overlaps in 21 residues with the CDS upstream
●	PFLU0714	0.378496	-0.737114		Gene: rscQAB; Product: putative type III secretion protein; Note: N-terminal identical to the previously sequenced RscQA and C-terminal region identical to RscQB both from Pseudomonas fluorescens
●	PFLU0715	0.142351	-0.404183		Gene: rscR; Product: type III secretion system protein; Note: part of a set of proteins involved in the infection of eukaryotic cells; in plant pathogens involved in the hypersensitivity response
●	PFLU0716	0.567201	-0.109968		Gene: rscS; Product: putative type III secretion membrane protein
●	PFLU0717	0.255347	-0.087783		Gene: rscT; Product: putative type III secretion protein
●	PFLU0718	0.122711	-0.243139		Gene: rscU; Product: putative type III secretion protein
●	PFLU0719	0.252063	0.553727		Gene: rspV; Product: hypothetical protein
●	PFLU0720	0.23762	-0.0717161		Gene: rspT; Product: putative type III secretion lipoprotein
●	PFLU0721	0.0659958	-0.0936718		Gene: rscC; Product: putative type III secretion protein
●	PFLU0722	0.00721669	0.658237		Gene: rspG; Product: hypothetical protein
●	PFLU0723	-0.0983107	-0.393546		Gene: rspF; Product: hypothetical protein
●	PFLU0724	0.0543027	-0.154118		Gene: rspE; Product: putative type III secretion protein
●	PFLU0725	0.175972	-0.460067		Gene: rspD; Product: putative type III secretion protein
●	PFLU0726	0.060852	-0.757299		Gene: rscJ; Product: putative type III secretion protein
●	PFLU0727	-0.22864	-0.489853		Gene: rspB; Product: putative type III secretion protein
●	PFLU0728	0.264651	-3.80657		Gene: rspR; Product: putative type III secretion system, regulatory protein
●	PFLU0729	-0.396709	-0.295273	-0.174087	Product: GTP-dependent nucleic acid-binding protein EngD; Note: translation-associated GTPase; the crystal structure of the Haemophilus influenzae YchF protein showed similarity to the yeast structure (PDB: 1NI3); fluorescence spectroscopy revealed nucleic acid binding; the yeast protein YBR025c interacts with the translation elongation factor eEF1
●	PFLU0730	0.150741	-0.78862	0.0396004	Gene: pth; Product: peptidyl-tRNA hydrolase; Note: Enables the recycling of peptidyl-tRNAs produced at termination of translation
●	PFLU0731	-0.0991257	-0.269601	-0.534006	Product: 50S ribosomal protein L25/general stress protein Ctc; Note: the Ctc family of proteins consists of two types, one that contains the N-terminal ribosomal protein L25 domain only which in Escherichia coli binds the 5S rRNA while a subset of proteins contain a C-terminal extension that is involved in the stress response
●	PFLU0732	0.188484	-0.421129	-0.210376	Gene: prs; Product: ribose-phosphate pyrophosphokinase; Note: catalyzes the formation of 5-phospho-alpha-D-ribose 1-phosphate from D-ribose 5-phosphate and ATP
●	PFLU0733	0.291662	-0.53358	-0.423068	Gene: ipk; Product: 4-diphosphocytidyl-2-C-methyl-D-erythritol kinase; Note: An essential enzyme in the nonmevalonate pathway of isopentenyl diphosphate and dimethylallyl diphosphate biosynthesis
●	PFLU0734	0.18258	-0.488361	-1.96155	Gene: lolB; Product: outer membrane lipoprotein LolB; Note: Incorporates lipoproteins in the outer membrane after they are released by the LolA protein
●	PFLU0735	0.0790582	-0.158229	-0.446417	Product: hypothetical protein
●	PFLU0737	0.720425	-0.136375	0.333103	Gene: hemA; Product: glutamyl-tRNA reductase; Note: catalyzes the formation of glutamate-1-semialdehyde from glutamyl-tRNA(Glu) and NADPH; the second step of the pathway is catalyzed by glutamate-1-semialdehyde aminomutase which results in the formation of 5-aminolevulinic acid; functions in porphyrin (tetrapyrroles) biosynthesis; the crystal structure showed a C-terminal dimerization domain that…
●	PFLU0738	0.382291	-0.217401	0.422537	Gene: prfA; Product: peptide chain release factor 1; Note: recognizes the termination signals UAG and UAA during protein translation a specificity which is dependent on amino acid residues residing in loops of the L-shaped tRNA-like molecule of RF1; this protein is similar to release factor 2
●	PFLU0739	0.408502	-0.263597	0.136377	Gene: hemK; Product: protein methyltransferase
●	PFLU0740	0.51722	-0.227866		Gene: moeB; Product: molybdopterin biosynthesis protein MoeB; Note: ATP-dependent adenylate transferase, transfers adenyl moiety to the MoeD subunit of molybdopterin synthase
●	PFLU0741	0.636939	-0.400732		Product: glutamate racemase; Note: converts L-glutamate to D-glutamate, a component of peptidoglycan
●	PFLU0742	-0.0804862	0.773925	0.184058	Product: hypothetical protein
●	PFLU0743	0.650461	0.0339686		Product: hypothetical protein
●	PFLU0744	0.778516	-0.175371		Product: hypothetical protein
●	PFLU0745	0.547455	0.0295844		Product: putative cyclopropane-fatty-acyl-phospholipid synthase
●	PFLU0746	0.529802	0.714427		Product: hypothetical protein
●	PFLU0747	0.61577	-0.228696		Product: putative oxidoreductase
●	PFLU0748	0.494458	-0.188599	-0.595359	Product: putative oxidoreductase
●	PFLU0749	0.354056	0.0250788		Product: hypothetical protein
●	PFLU0750	0.740546	-0.0428926		Gene: phrB; Product: deoxyribodipyrimidine photo-lyase
●	PFLU0751	0.717349	-0.243998		Product: putative MerR family regulatory protein
●	PFLU0752	0.355516	-0.190211		Product: hypothetical protein
●	PFLU0753	0.334599	-0.146034		Product: hypothetical protein
●	PFLU0754	0.49122	0.0626844	0.147651	Product: hypothetical protein
●	PFLU0755	0.521885	-0.429088		Product: hypothetical protein
●	PFLU0756	0.225628	-0.278895	-0.398076	Gene: hemH; Product: ferrochelatase; Note: protoheme ferro-lyase; catalyzes the insertion of a ferrous ion into protoporphyrin IX to form protoheme; involved in protoheme biosynthesis; in some organisms this protein is membrane-associated while in others it is cytosolic
●	PFLU0757	-3.34139	-1.55985		Product: putative TonB-dependent exported protein
●	PFLU0758	0.352226	-0.31191	-0.248982	Product: hypothetical protein
●	PFLU0759	0.0130805	-0.2444	-0.000380357	Product: hypothetical protein
●	PFLU0760	-0.808926	-0.0122998	0.159982	Gene: cysD; Product: sulfate adenylyltransferase subunit 2; Note: with CysN catalyzes the formation of adenylylsulfate from sulfate and ATP
●	PFLU0761	-0.753934	-0.060043	0.181775	Gene: cysN; Product: bifunctional sulfate adenylyltransferase subunit 1/adenylylsulfate kinase protein; Note: in Rhizobium meliloti this protein is involved in the synthesis of nodulation factors that are active on the roots of alfalfa; catalyzes formation of activated sulfate intermediate; converts ATP and sulfate to diphosphate and adenylylsulfate and then ATP and adenylyl sulfate to ADP and 3'…
●	PFLU0762	0.247857	-0.274287		Product: putative acyltransferase
●	PFLU0763	0.260309	-0.264254	-0.0940516	Gene: pta; Product: phosphate acetyltransferase; Note: catalyzes the synthesis of acetylphosphate or propionylphosphate from acetyl-CoA or propionyl-CoA and inorganic phosphate; when using propionyl-CoA the enzyme is functioning in the anaerobic pathway catabolizing threonine to propionate
●	PFLU0763A	0.171894	-0.191259		Product: hypothetical protein
●	PFLU0764	-0.234174	-0.321312	-0.38305	Gene: slyD; Product: peptidyl-prolyl cis-trans isomerase
●	PFLU0765	0.367169	-0.0756566		Gene: rpsT; Product: 30S ribosomal protein S20; Note: binds directly to the 16S rRNA and is involved in post-translational inhibition of arginine and ornithine decarboxylase
●	PFLU0766	0.33864	-0.502133		Gene: mviN; Product: putative virulence factor
●	PFLU0767	0.153699	-0.298612	-0.309767	Gene: ribF; Product: bifunctional riboflavin kinase/FMN adenylyltransferase; Note: catalyzes the formation of FMN from riboflavin and the formation of FAD from FMN; in Bacillus the ribC gene has both flavokinase and FAD synthetase activities
●	PFLU0768	0.27539	-0.104234		Gene: ileS; Product: isoleucyl-tRNA synthetase; Note: IleRS; catalyzes the formation of isoleucyl-tRNA(Ile) from isoleucine and tRNA(Ile); since isoleucine and other amino acids such as valine are similar, there are additional editing function in this enzyme; one is involved in hydrolysis of activated valine-AMP and the other is involved in deacylation of mischarged Val-tRNA(Ile); there are two a…
●	PFLU0769	0.398801	-0.190021		Gene: lspA; Product: lipoprotein signal peptidase; Note: lipoprotein signal peptidase; integral membrane protein that removes signal peptides from prolipoproteins during lipoprotein biosynthesis
●	PFLU0770	0.18154	-0.160889	0.241303	Gene: yaaD; Product: FKBP-type 16 kDa peptidyl-prolyl cis-trans isomerase
●	PFLU0771	0.0616577	-0.129736	-0.206853	Gene: ispH; Product: 4-hydroxy-3-methylbut-2-enyl diphosphate reductase; Note: catalyzes the conversion of 1-hydroxy-2-methyl-2-(E)-butenyl 4-diphosphate into isopentenyl diphosphate (IPP) and dimethylallyl diphosphate (DMAPP); functions in the nonmevalonate isoprenoid biosynthesis pathway
●	PFLU0772	0.0236191	-1.13001		Product: putative type IV pilus-like protein
●	PFLU0773	0.331649	-1.52922		Product: hypothetical protein
●	PFLU0774	0.0314446	1.11348		Product: hypothetical protein
●	PFLU0775	0.26013	-0.265043		Product: hypothetical protein
●	PFLU0776	0.458683	0.0681753		Product: putative type IV pilus-like protein
●	PFLU0777	0.250819	-0.0616715		Product: putative oxidoreductase
●	PFLU0778	0.378493	-0.222851	-1.82012	Product: hypothetical protein
●	PFLU0779	-0.0451367	-0.380995		Product: putative lipoprotein
●	PFLU0780	0.354833	-0.112711	0.373428	Gene: rluD; Product: ribosomal large subunit pseudouridine synthase D
●	PFLU0781	0.440511	-0.264254	0.0617924	Product: hypothetical protein
●	PFLU0782	0.0145522	0.0919349	0.257295	Gene: clpB1; Product: chaperone
●	PFLU0783	-0.576602	-0.576439	-0.317149	Gene: ndh; Product: NADH dehydrogenase II
●	PFLU0784	-0.188223	-0.426487		Product: hypothetical protein
●	PFLU0785	0.213338	-0.169131	-0.156075	Product: hypothetical protein
●	PFLU0786	0.0255134	0.123092		Product: hypothetical protein
●	PFLU0787	0.255473	0.253717		Product: hypothetical protein
●	PFLU0788	0.0906357	-0.146975		Product: zinc-binding protein
●	PFLU0789	0.111608	-0.562244	0.0744723	Gene: coaE; Product: dephospho-CoA kinase; Note: catalyzes the phosphorylation of the 3'-hydroxyl group of dephosphocoenzyme A to form coenzyme A; involved in coenzyme A biosynthesis
●	PFLU0790	0.226705	-0.045344		Gene: pilD; Product: type IV prepilin-like proteins leader peptide processing enzyme
●	PFLU0791	0.170011	0.273386		Gene: pilC; Product: type IV fimbrial assembly protein
●	PFLU0793	-0.102765	-0.590115		Gene: pilA; Product: fimbrial protein
●	PFLU0794	-0.000717332	-0.549993		Product: putative pilus biosynthesis-like protein
●	PFLU0795	0.249496	0.683472		Product: hypothetical protein
●	PFLU0796	0.0308791	-0.19804	-0.0389858	Gene: nadC; Product: nicotinate-nucleotide pyrophosphorylase; Note: catalyzes the formation of pyridine-2,3-dicarboxylate and 5-phospho-alpha-D-ribose 1-diphosphate from nictinate D-ribonucleotide
●	PFLU0797	-0.982348	0.485487		Product: hypothetical protein
●	PFLU0798	0.0413793	-0.206493	-0.206113	Gene: ampD; Product: N-acetyl-anhydromuranmyl-L-alanine amidase
●	PFLU0799	0.011884	-0.356854		Product: putative inner membrane protein
●	PFLU0800	2.19522	2.43197		Product: putative methyl-accepting chemotaxis protein
●	PFLU0801	1.19072	0.582534		Product: hypothetical protein
●	PFLU0802	0.547455	0.303031		Product: putative deoxyribonuclease
●	PFLU0803	0.191169	-0.0816725	0.778137	Gene: fruR; Product: DNA-binding transcriptional regulator FruR; Note: binds D-fructose as an inducer; involved in regulation of operons for central pathways of carbon metabolism
●	PFLU0804	0.249294	0.0644731	0.306559	Product: putative PTS system multiphosphoryl transfer protein
●	PFLU0805	0.169339	-0.297064	0.249035	Gene: fruK; Product: 1-phosphofructokinase
●	PFLU0806	0.132407	0.063256		Gene: fruA; Product: PTS system fructose-specific transporter subunit IIBC
●	PFLU0807	0.183409	-0.450571		Product: putative exported alkaline phosphatase
●	PFLU0808	0.254367	-0.47554		Product: putative transporter-like membrane protein
●	PFLU0809	1.49531	-5.63274		Product: hypothetical protein
●	PFLU0810	-0.322637	-0.707368		Product: putative protease
●	PFLU0811	0.152116	-0.508668	-0.0153125	Product: putative ornithine decarboxylase
●	PFLU0812	-0.767124	-0.13104	-0.578939	Gene: opuBA; Product: choline ABC transporter ATP-binding protein
●	PFLU0813	-0.556145	-0.342324		Product: putative amino acid ABC transporter membrane protein
●	PFLU0814	-0.793851	-0.274623	-0.92611	Product: putative amino acid ABC transporter substrate-binding protein
●	PFLU0815	-0.708092	-0.0145733		Product: putative amino acid ABC transporter membrane protein
●	PFLU0816	-0.0253542	-0.631887	-0.246628	Gene: prfC; Product: peptide chain release factor 3; Note: stimulates the release of release factors 1 and 2 from the ribosome after hydrolysis of the ester bond in peptidyl-tRNA has occurred; GDP/GTP-binding protein
●	PFLU0817	-0.428757	-0.863893		Product: hypothetical protein
●	PFLU0818	-0.509949	-0.164515		Product: hypothetical protein
●	PFLU0819	1.6437	2.35798	1.83884	Gene: dppF; Product: dipeptide transporter ATP-binding subunit; Note: Part of the ABC transporter complex DppABCDF involved in the transport of dipeptides
●	PFLU0820	1.73648	1.95571	1.03277	Gene: dppD; Product: dipeptide ABC transporter ATP-binding protein
●	PFLU0821	1.8716	2.05526		Gene: dppC; Product: dipeptide ABC transporter permease
●	PFLU0822	1.50835	2.19647		Gene: dppB; Product: dipeptide ABC transporter permease
●	PFLU0823	1.95768	3.37537		Gene: dppA1; Product: dipeptide ABC transporter substrate-binding protein
●	PFLU0824	3.63862	4.46185		Product: putative outer membrane porin
●	PFLU0825	2.43338	2.86607		Gene: dppA2; Product: dipeptide ABC transporter substrate-binding protein
●	PFLU0826	2.37679	3.33977	3.13033	Gene: dppA3; Product: dipeptide ABC transporter substrate-binding protein
●	PFLU0827	-0.660134	-0.493265		Gene: dppA4; Product: dipeptide ABC transporter substrate-binding protein
●	PFLU0828	-0.769053	-0.358989	-0.331831	Product: hypothetical protein
●	PFLU0829	0.658094	-0.849678		Product: putative two-component system sensor kinase
●	PFLU0830	0.318034	-1.00293	-0.283076	Product: putative two-component system response regulator
●	PFLU0831	0.258046	-0.132092		Product: putative ABC transporter ATP-binding protein
●	PFLU0832	-0.361432	-0.728445	-0.732272	Product: hypothetical protein
●	PFLU0833	0.146126	-0.278684	-0.108494	Product: hypothetical protein
●	PFLU0834	0.00774257	-0.333814	0.0119932	Product: tryptophanyl-tRNA synthetase; Note: catalyzes a two-step reaction, first charging a tryptophan molecule by linking its carboxyl group to the alpha-phosphate of ATP, followed by transfer of the aminoacyl-adenylate to its tRNA
●	PFLU0835	0.116176	-0.20077	-0.149972	Product: putative ATPase
●	PFLU0836	0.798789	1.94102	2.19496	Product: AraC family transcriptional regulator
●	PFLU0837	0.231218	0.613168		Product: putative acyl-CoA dehydrogenase
●	PFLU0838	-0.518447	-0.15659	-0.373259	Gene: tas; Product: NADP(H)-dependt aldo-keto reductase
●	PFLU0839	0.230598	-0.205989	-0.465227	Gene: rplM; Product: 50S ribosomal protein L13; Note: in Escherichia coli this protein is one of the earliest assembly proteins in the large subunit
●	PFLU0840	-0.0149218	-0.201155	-0.196618	Gene: rpsI; Product: 30S ribosomal protein S9; Note: forms a direct contact with the tRNA during translation
●	PFLU0841	1.77061	1.23343	0.350918	Gene: petA; Product: ubiquinol-cytochrome C reductase iron-sulfur subunit
●	PFLU0842	1.97815	0.898638		Gene: petB; Product: cytochrome B
●	PFLU0843	1.6045	0.865504	0.510254	Product: putative ubiquinol--cytochrome C reductase, cytochrome C1
●	PFLU0844	1.01435	0.957533	0.382621	Gene: sspA; Product: stringent starvation protein A
●	PFLU0845	0.461908	0.0668974	-0.0432144	Gene: sspB; Product: ClpXP protease specificity-enhancing factor
●	PFLU0846	0.216118	-0.121231	0.0633904	Product: GntR family transcriptional regulator
●	PFLU0848	1.13548	-0.659363	0.0509408	Gene: plc; Product: phosphatidylcholine-hydrolyzing phospholipase C
●	PFLU0849	0.537467	1.11339		Product: 5-dehydro-4-deoxyglucarate dehydratase; Note: catalyzes the formation of 2,5-dioxopentanoate from 5-dehydro-4-deoxy-D-glucarate
●	PFLU0850	0.197672	0.139048		Product: putative aldehyde dehydrogenase
●	PFLU0851	0.817077	2.18868		Product: putative sugar ABC transporter membrane protein
●	PFLU0852	0.634032	0.981039		Gene: garD; Product: D-galactarate dehydratase
●	PFLU0853	0.465698	-0.64285		Product: hypothetical protein
●	PFLU0854	0.0491224	-0.911003		Product: hypothetical protein; Note: similarity reduced to parts of the sequence of the database matches
●	PFLU0855	-0.0558702	-2.10656		Product: hypothetical protein
●	PFLU0856	0.393405	-0.420654		Product: hypothetical protein
●	PFLU0857	0.147925	0.621252	0.486413	Gene: pcaC; Product: 4-carboxymuconolactone decarboxylase
●	PFLU0858	0.212392	-0.0690014		Product: putative Na+/Ca+ exchanger membrane protein
●	PFLU0859	-0.145472	-0.356957		Product: putative lipoprotein A-like protein
●	PFLU0860	-0.209413	-0.319919		Gene: gatB; Product: aspartyl/glutamyl-tRNA amidotransferase subunit B; Note: allows the formation of correctly charged Asn-tRNA(Asn) or Gln-tRNA(Gln) through the transamidation of misacylated Asp-tRNA(Asn) or Glu-tRNA(Gln) in organisms which lack either or both of asparaginyl-tRNA or glutaminyl-tRNA synthetases; reaction takes place in the presence of glutamine and ATP through an activated phosp…
●	PFLU0861	-0.141716	-0.355224	-0.138328	Gene: gatA; Product: aspartyl/glutamyl-tRNA amidotransferase subunit A; Note: allows the formation of correctly charged Asn-tRNA(Asn) or Gln-tRNA(Gln) through the transamidation of misacylated Asp-tRNA(Asn) or Glu-tRNA(Gln) in organisms which lack either or both of asparaginyl-tRNA or glutaminyl-tRNA synthetases; reaction takes place in the presence of glutamine and ATP through an activated phosp…
●	PFLU0862	0.0769583	-0.078653		Gene: gatC; Product: aspartyl/glutamyl-tRNA amidotransferase subunit C; Note: allows the formation of correctly charged Asn-tRNA(Asn) or Gln-tRNA(Gln) through the transamidation of misacylated Asp-tRNA(Asn) or Glu-tRNA(Gln) in organisms which lack either or both of asparaginyl-tRNA or glutaminyl-tRNA synthetases; reaction takes place in the presence of glutamine and ATP through an activated phosp…
●	PFLU0863	-0.0233338	-0.495938	-0.19643	Gene: mreB; Product: rod shape-determining protein MreB; Note: functions in MreBCD complex in some organisms
●	PFLU0864	0.560801	-0.373458	-0.622781	Gene: mreC; Product: rod shape-determining protein MreC; Note: in some organisms this protein is a transmembrane protein while in others it is periplasmic; involved in some organisms with other components of the MreBCD complex and with penicillin binding proteins in the periplasm or cell wall
●	PFLU0865	0.659591	-0.194657		Gene: mreD; Product: rod shape-determining protein
●	PFLU0866	0.460302	-0.647805		Product: Maf-like protein; Note: Maf; overexpression in Bacillus subtilis inhibits septation in the dividing cell
●	PFLU0867	0.0095116	-0.304941		Gene: cafA; Product: ribonuclease G
●	PFLU0868	0.227956	-0.531609		Product: hypothetical protein
●	PFLU0869	0.346805	0.136975		Product: putative hydrolase
●	PFLU0870	-0.0789774	-0.0322207	0.257821	Product: putative modulation of DNA gyrase-like protein
●	PFLU0871	0.198557	0.0230009		Product: hypothetical protein
●	PFLU0872	-0.216681	0.0558649	0.197139	Product: putative modulation of DNA gyrase-like protein
●	PFLU0873	0.303346	-0.344902	0.145276	Product: hypothetical protein
●	PFLU0874	-0.119945	0.0396855	0.230574	Gene: fumC; Product: fumarate hydratase; Note: class II family (does not require metal); tetrameric enzyme; fumarase C; reversibly converts (S)-malate to fumarate and water; functions in the TCA cycle
●	PFLU0875	-0.128387	0.100344	0.80341	Product: hypothetical protein
●	PFLU0876	-0.217277	-0.0459763	-0.0517606	Gene: sodA; Product: superoxide dismutase; Note: [Mn]
●	PFLU0877	0.0514534	-0.266269		Product: putative transporter-like membrane protein
●	PFLU0878	0.246603	-0.159063	0.306994	Product: putative phosphocarrier protein
●	PFLU0879	0.315731	0.0156801	0.285045	Product: hypothetical protein
●	PFLU0880	0.0669635	0.0520679	0.288067	Gene: ptsN; Product: PTS system transporter subunit IIA
●	PFLU0881	-0.833018	-0.217245		Gene: rpoX; Product: putative sigma-54 modulation protein
●	PFLU0882	0.176506	-0.0750107	0.246822	Gene: rpoN; Product: RNA polymerase factor sigma-54; Note: sigma factors are initiation factors that promote the attachment of RNA polymerase to specific initiation sites and are then released; sigma 54 factor is responsible for the expression of enzymes involved in nitrogen assimilation and metabolism; the rhizobia often have 2 copies of this sigma factor; in Rhizobium etli RpoN1 shown to be inv…
●	PFLU0883	0.174753	-0.363871	-0.173432	Product: putative ABC transporter ATP-binding protein
●	PFLU0884	0.0329225	-0.206752		Product: hypothetical protein
●	PFLU0885	-0.0681016	-0.282589	-0.311088	Product: hypothetical protein
●	PFLU0886	-0.232769	-0.458196	0.159393	Gene: kdsC; Product: 3-deoxy-D-manno-octulosonate 8-phosphate phosphatase
●	PFLU0887	0.124132	-0.3869	0.319788	Gene: kdsD; Product: arabinose 5-phosphate isomerase
●	PFLU0888	0.0829457	-0.66049	-0.515134	Product: putative ABC transporter ATP-binding protein
●	PFLU0889	-0.0511718	-0.789707		Product: putative ABC transporter membrane protein
●	PFLU0890	-0.0262168	-0.561243	-0.548269	Product: putative ABC transporter substrate-binding protein
●	PFLU0891	0.109657	-0.295197	-0.481411	Product: putative ABC transporter exported protein
●	PFLU0892	0.332245	-0.316265	-0.474119	Product: hypothetical protein
●	PFLU0893	0.0443891	-0.529722		Product: hypothetical protein
●	PFLU0894	-0.0458979	-0.453751	-0.182936	Gene: murA; Product: UDP-N-acetylglucosamine 1-carboxyvinyltransferase; Note: adds enolpyruvyl to UDP-N-acetylglucosamine as a component of cell wall formation; gram-positive bacteria have 2 copies of MurA which are active
●	PFLU0895	0.181355	-0.359639	-0.174612	Gene: hisG; Product: ATP phosphoribosyltransferase catalytic subunit; Note: short form of enzyme; requires HisZ for function; catalyzes the formation of N'-5'-phosphoribosyl-ATP from phosphoribosyl pyrophosphate; crucial role in histidine biosynthesis; forms heteromultimer of HisG and HisZ
●	PFLU0896	0.108395	-0.20088	-0.0613893	Gene: hisD; Product: histidinol dehydrogenase; Note: catalyzes the oxidation of L-histidinol to L-histidinaldehyde and then to L-histidine in histidine biosynthesis; functions as a dimer
●	PFLU0897	-0.141856	-0.317317	-0.284766	Product: histidinol-phosphate aminotransferase; Note: catalyzes the formation of L-histidinol phosphate from imidazole-acetol phosphate and glutamate in histidine biosynthesis
●	PFLU0898	0.0753263	-0.830993		Gene: uraA; Product: uracil permease
●	PFLU0899	-0.101097	-0.673188	-0.051513	Gene: upp; Product: uracil phosphoribosyltransferase; Note: Catalyzes the formation of uracil and 5-phospho-alpha-D-ribosy 1-diphosphate from UMP and diphosphate
●	PFLU0900	0.11923	-0.477704	-0.3816	Product: hypoxanthine-guanine phosphoribosyltransferase; Note: Catalyzes the salvage synthesis of inosine-5'-monophosphate (IMP) and guanosine-5'-monophosphate (GMP) from the purine bases hypoxanthine and guanine, respectively
●	PFLU0901	0.0622969	-0.802606		Product: hypothetical protein
●	PFLU0902	-0.0264904	-0.48145		Product: hypothetical protein
●	PFLU0903	0.0802007	0.370683	0.529265	Product: hypothetical protein
●	PFLU0904	0.450295	0.11578	0.409243	Gene: mqo; Product: malate:quinone oxidoreductase; Note: malate dehydrogenase; catalyzes the oxidation of malate to oxaloacetate
●	PFLU0905	0.442841	-0.158558		Product: hypothetical protein
●	PFLU0906	0.796459	-0.685438		Product: hypothetical protein
●	PFLU0907	0.250281	-2.27534		Product: hypothetical protein
●	PFLU0908	-0.0742189	-0.157442	-1.63579	Product: putative lipoprotein
●	PFLU0909	-0.848331	-0.995551		Product: hypothetical protein
●	PFLU0910	0.899113	-0.00679697		Product: putative lipoprotein
●	PFLU0912	0.319767	0.107509	0.0355883	Product: hypothetical protein
●	PFLU0913	0.0840947	0.545199		Product: hypothetical protein
●	PFLU0914	0.152858	0.288245		Product: hypothetical protein
●	PFLU0915	0.435653	-0.208863		Product: hypothetical protein
●	PFLU0916	-0.331891	-0.331716		Product: putative methyl-accepting chemotaxis protein
●	PFLU0917	-0.809101	-0.91355	-1.20315	Product: putative exported peptidase
●	PFLU0918	0.97397	0.928063		Product: hypothetical protein
●	PFLU0919	-0.0479184	-0.506189	-0.158453	Product: putative ribosomal RNA small subunit methyltransferase C
●	PFLU0920	-0.556015	-0.1196	-0.0998281	Gene: hprA; Product: glycerate dehydrogenase; Note: Catalyzes the reduction of hydroxypyruvate to form D-glycerate, using NADH as an electron donor
●	PFLU0921	0.772078	0.0575811		Product: putative transporter-like LysE family membrane protein
●	PFLU0922	0.293457	0.477037		Product: long-chain-fatty-acid--CoA ligase; Note: activates fatty acids by binding to coenzyme A
●	PFLU0923	1.58196	2.28218		Product: hypothetical protein
●	PFLU0924	1.59369	2.1137	1.57018	Product: hypothetical protein
●	PFLU0925	1.03461	0.576529		Product: putative LuxR family regulatory protein
●	PFLU0926	0.687949	0.0676379		Product: hypothetical protein
●	PFLU0927	0.349552	0.180782		Product: hypothetical protein
●	PFLU0928	0.434822	0.953296		Product: putative inner membrane paraquat-inducible protein; Note: similarity to the E. coli database entry reduced to the C-terminal region of this entry
●	PFLU0929	0.473746	-0.0472435		Product: putative inner membrane paraquat-inducible protein; Note: similarity to the E. coli database entry reduced to the C-terminal region of this entry
●	PFLU0930	-0.218399	-0.22734		Product: putative metallo-beta-lactamase family protein
●	PFLU0931	-0.116969	-0.115361	-1.14176	Product: hypothetical protein
●	PFLU0932	-0.27047	-0.33029	-1.30578	Product: putative phospholipid-binding lipoprotein
●	PFLU0933	-0.0204442	-0.182999	0.238498	Gene: diaA; Product: phosphoheptose isomerase; Note: catalyzes the isomerization of sedoheptulose 7-phosphate to D-glycero-D-manno-heptose 7-phosphate
●	PFLU0934	0.856677	1.18097		Product: hypothetical protein
●	PFLU0935	0.225602	-0.987174		Product: hypothetical protein
●	PFLU0936	0.0477961	-0.596669	-0.896436	Product: putative lipoprotein
●	PFLU0937	0.190067	-0.4793		Product: hypothetical protein
●	PFLU0938	0.524023	-0.503289	0.0623919	Product: cell division protein MraZ; Note: MraZ; UPF0040; crystal structure shows similarity to AbrB
●	PFLU0939	0.566225	-0.103544	0.341933	Gene: mraW; Product: S-adenosyl-methyltransferase MraW
●	PFLU0940	0.264614	-0.354402		Product: putative cell division protein
●	PFLU0941	0.778038	-0.117977	-0.383514	Product: putative peptidoglycan glycosyltransferase cell division-like protein
●	PFLU0942	0.347155	-0.289835	0.264149	Gene: murE; Product: UDP-N-acetylmuramoylalanyl-D-glutamate--2, 6-diaminopimelate ligase; Note: involved in cell wall formation; peptidoglycan synthesis; cytoplasmic enzyme; catalyzes the addition of meso-diaminopimelic acid to the nucleotide precursor UDP-N-aceylmuramoyl-l-alanyl-d-glutamate
●	PFLU0943	0.289718	-0.29043	0.3133	Gene: murF; Product: UDP-N-acetylmuramoyl-tripeptide--D-alanyl-D-ala ni ne ligase
●	PFLU0944	0.242979	-0.319671		Gene: mraY; Product: phospho-N-acetylmuramoyl-pentapeptide- transferase; Note: First step of the lipid cycle reactions in the biosynthesis of the cell wall peptidoglycan
●	PFLU0945	0.373656	-0.0982804	0.0104274	Gene: murD; Product: UDP-N-acetylmuramoyl-L-alanyl-D-glutamate synthetase; Note: UDP-N-acetylmuramoylalanine--D-glutamate ligase; involved in peptidoglycan biosynthesis; cytoplasmic; catalyzes the addition of glutamate to the nucleotide precursor UDP-N-acetylmuramoyl-L-alanine during cell wall formation
●	PFLU0946	0.605991	-0.110864		Gene: ftsW; Product: cell division protein
●	PFLU0947	0.565602	-0.234719	-0.178924	Gene: murG; Product: UDP diphospho-muramoyl pentapeptide beta-N acetylglucosaminyl transferase; Note: UDP-N-acetylglucosamine--N-acetylmuramyl- (pentapeptide) pyrophosphoryl-undecaprenol N-acetylglucosamine transferase; involved in cell wall formation; inner membrane-associated; last step of peptidoglycan synthesis
●	PFLU0948	0.419397	-0.268391	0.127034	Gene: murC; Product: UDP-N-acetylmuramate--L-alanine ligase; Note: Catalyzes the formation of UDP-N-acetylmuramoyl-L-alanine from UDP-N-acetylmuramate and L-alanine in peptidoglycan synthesis
●	PFLU0949	0.238124	-0.269183	0.0799839	Gene: ddl; Product: D-alanine--D-alanine ligase; Note: D-alanine--D-alanine ligase; DdlA; DdlB; cytoplasmic; catalyzes the formation of D-alanyl-D-alanine from two D-alanines in peptidoglycan synthesis; there are two forms of this enzyme in Escherichia coli
●	PFLU0950	0.48171	-0.225248		Product: putative cell division protein
●	PFLU0951	0.218505	0.0676435	0.255269	Gene: ftsA; Product: cell division protein
●	PFLU0952	-0.0655829	-0.0644139		Gene: ftsZ; Product: cell division protein FtsZ; Note: GTPase; similar structure to tubulin; forms ring-shaped polymers at the site of cell division; other proteins such as FtsA, ZipA, and ZapA, interact with and regulate FtsZ function
●	PFLU0953	-0.144741	-0.365366	0.0406418	Gene: lpxC; Product: UDP-3-O-[3-hydroxymyristoyl] N-acetylglucosamine deacetylase; Note: zinc-dependent; catalyzes the deacetylation of UDP-(3-O-acyl)-N-acetylglucosamine to UDP-3-O-(3-hydroxytetradecanoyl)-glucosamine in the second step of lipid A biosynthesis
●	PFLU0954	1.9379	1.73342		Product: hypothetical protein
●	PFLU0955	1.56253	1.12951		Product: hypothetical protein
●	PFLU0956	0.535678	0.287745		Product: hypothetical protein
●	PFLU0957	-0.942116	-2.87023	-1.74896	Product: hypothetical protein
●	PFLU0958	0.0751942	-0.184182		Product: putative two-component system sensor kinase
●	PFLU0959	0.16563	-0.707582		Gene: cusR; Product: tw-component system, response regulator
●	PFLU0960	0.219317	-0.945745		Product: hypothetical protein
●	PFLU0961	0.299618	-0.281591		Product: hypothetical protein
●	PFLU0962	0.0128366	-0.35825		Product: hypothetical protein
●	PFLU0963	1.11044	-0.992915		Product: hypothetical protein
●	PFLU0964	1.15268	1.53124		Product: hypothetical protein
●	PFLU0965	0.198349	0.0802672		Product: putative acetyltransferase
●	PFLU0966	-0.310325	-0.406206		Product: putative chemotaxis protein
●	PFLU0968	0.342492	0.479657	0.270675	Gene: tkrA; Product: 2-ketogluconate reductase
●	PFLU0969	0.227767	-0.196429	0.237644	Product: LysR family transcriptional regulator
●	PFLU0970	2.11016	2.51136		Product: putative fusaric acid resistance protein
●	PFLU0971	1.59338	1.72497		Product: putative fusaric acid resistance protein fusion
●	PFLU0972	2.08585	1.77328		Product: hypothetical protein
●	PFLU0973	1.63098	2.03744		Product: putative transporter-like membrane protein
●	PFLU0974	-0.120754	-0.106887		Product: hypothetical protein
●	PFLU0975	0.183966	-0.205843	-0.437494	Product: short chain dehydrogenase
●	PFLU0976	0.184914	-0.327088		Product: hypothetical protein
●	PFLU0977	0.0271653	0.443691		Product: hypothetical protein
●	PFLU0978	0.375776	0.431872		Product: hypothetical protein
●	PFLU0979	-1.7963	-2.36679		Gene: algA; Product: alginate biosynthesis protein
●	PFLU0980	-1.6047	-1.81907		Gene: algF; Product: alginate biosynthesis protein
●	PFLU0981	-0.575266	-1.64528		Gene: algJ; Product: alginate biosynthesis protein
●	PFLU0982	-0.643195	-0.981087		Gene: algI; Product: poly(beta-D-mannuronate) O-acetylase
●	PFLU0983	-1.19672	-1.3224		Gene: algL; Product: poly(beta-D-mannuronate) lyase; Note: Depolymerizes alginate by cleaving the beta-1,4 glycosidic bond: may enhance the production of alginate by controlling the length of the polymer chain during export
●	PFLU0984	-1.08542	-1.56724		Gene: algX; Product: alginate biosynthesis protein
●	PFLU0985	-0.566074	-1.70009		Gene: algG; Product: poly(beta-D-mannuronate) C5 epimerase
●	PFLU0986	-1.0445	-1.97406		Gene: algE; Product: alginate production protein
●	PFLU0987	-1.18936	-1.71889		Gene: algK; Product: alginate biosynthesis protein
●	PFLU0988	-0.967089	-2.34801		Product: putative alginate biosynthesis-like protein
●	PFLU0989	-0.122119	-2.00596		Product: putative alginate biosynthesis-like protein
●	PFLU0990	-2.2549	-2.63605	-2.66005	Gene: algD; Product: GDP-mannose 6-dehydrogenase
●	PFLU0992	-0.0172471	-0.0182524	0.295747	Product: hypothetical protein
●	PFLU0993	0.000145012	-0.30984		Product: putative polysaccharide deacetylase
●	PFLU0994	-0.893073	-0.923754		Product: hypothetical protein
●	PFLU0995	0.444497	-0.103746	0.228117	Gene: moaC; Product: molybdenum cofactor biosynthesis protein MoaC; Note: MoaC; along with MoaA is involved in conversion of a guanosine derivative into molybdopterin precursor Z; involved in molybdenum cofactor biosynthesis
●	PFLU0996	0.298278	0.27277		Gene: moaD; Product: molybdopterin converting factor subunit 1
●	PFLU0997	0.434115	0.0842006	0.0797715	Gene: moaE; Product: molybdopterin converting factor subunit 2
●	PFLU0998	0.209538	-0.206174	0.11831	Gene: rhlB; Product: ATP-dependent RNA helicase RhlB; Note: enables ATP-dependent unwinding of double stranded RNA as a component of the RNA degradosome, a multi-enzyme complex important in RNA processing and messenger RNA degradation
●	PFLU0999	-0.508867	-0.179981	-0.298229	Gene: estB; Product: carboxylesterase 2
●	PFLU1000	-1.78117	-0.891063	-0.928699	Product: putative amino acid ABC transporter substrate-binding protein
●	PFLU1001	-1.6557	-1.84153		Product: putative amino acid ABC transporter membrane protein
●	PFLU1002	-1.31342	-1.37725		Product: putative amino acid ABC transporter membrane protein
●	PFLU1003	-1.26719	-1.44276	-1.43189	Product: amino acid ABC transporter ATP-binding protein
●	PFLU1004	-0.429483	-0.256467	-0.156247	Product: hypothetical protein
●	PFLU1005	-0.294868	-0.478407		Product: hypothetical protein
●	PFLU1006	-0.263021	-0.675053	-0.128412	Product: GntR family transcriptional regulator
●	PFLU1007	-0.0974435	-0.769794		Product: putative transporter-like membrane protein
●	PFLU1008	-0.198187	-0.0645901		Product: hypothetical protein
●	PFLU1009	0.129701	-0.0145055		Product: hypothetical protein
●	PFLU1010	0.0668573	-1.14751		Product: putative outer membrane usher protein
●	PFLU1011	-0.0190842	-0.815888		Product: putative fimbrial chaperone protein
●	PFLU1012	-0.741644	-0.146571		Product: hypothetical protein
●	PFLU1013	-0.370988	-0.5493		Product: hypothetical protein
●	PFLU1014	-0.0858637	0.206984		Product: hypothetical protein
●	PFLU1015	-0.0303483	-2.41011		Product: hypothetical protein
●	PFLU1016	0.399817	0.833839		Product: hypothetical protein
●	PFLU1017	0.096417	-0.262825		Product: putative response regulator receiver domain-containing protein; Note: similarity reduced to parts of the sequence in the database matches
●	PFLU1018	0.295493	0.367392		Product: putative response regulator receiver domain-containing protein
●	PFLU1019	0.664887	0.282373	-0.499831	Product: hypothetical protein
●	PFLU1020	0.421031	-0.418801		Product: GIY-YIG nuclease superfamily protein
●	PFLU1021	-0.167543	0.0739362		Product: hypothetical protein
●	PFLU1022	1.05715	0.629656		Product: putative ferric siderophore receptor
●	PFLU1023	0.736695	-0.255939	-1.36479	Product: putative penicillin-binding exported protein
●	PFLU1024	0.906655	0.24043	0.583393	Product: putative regulatory protein
●	PFLU1029	1.61581	-0.329877	-0.692271	Product: hypothetical protein
●	PFLU1030	0.339409	1.01697		Product: putative leucine dehydrogenase
●	PFLU1031	0.308716	-0.0783231	0.0911801	Product: hypothetical protein
●	PFLU1032	-1.28696	-0.885302		Product: hypothetical protein
●	PFLU1033	-1.89908	-0.644738		Product: hypothetical protein
●	PFLU1034	-1.55233	-3.61889		Gene: sdaC; Product: serine transporter
●	PFLU1035	-6.75001	-4.89445		Gene: sdaA; Product: L-serine dehydratase 1
●	PFLU1036	-0.0659329	-0.0490336		Product: LysR family transcriptional regulator
●	PFLU1037	-0.714993	-0.00880294	0.227006	Product: hypothetical protein
●	PFLU1038	0.38601	0.502822	-0.0669407	Product: putative transporter-like membrane protein
●	PFLU1039	1.17917	0.703367		Product: LysR family transcriptional regulator
●	PFLU1040	1.66276	0.99741	0.207614	Gene: fecA; Product: iron (III) dicitrate transport protein
●	PFLU1041	0.26822	-0.107911	-0.0662803	Product: putative iron transporter-like regulatory protein
●	PFLU1042	0.521071	-0.327223		Gene: fecI; Product: RNA polymerase sigma factor; Note: Bacteria have multiple sigma factors which are active under specific conditions; the sigma factor binds with the catalytic core of RNA polymerase to produce the holoenzyme and directs bacterial core RNA polymerase to specific promoter elements to initiate transcription; in Pseudomonas aeruginosa this protein may be involved in ferric dicitra…
●	PFLU1043	0.677541	0.37837		Product: hypothetical protein
●	PFLU1044	0.72843	0.054637		Product: hypothetical protein
●	PFLU1045	0.870869	0.0813027		Product: hypothetical protein
●	PFLU1046	0.737024	0.0309283	-0.0529071	Product: putative RNA polymerase sigma factor
●	PFLU1047	0.63784	0.0562542	-0.264561	Product: putative transmembrane sensor protein
●	PFLU1048	0.398726	-0.770296		Product: hypothetical protein
●	PFLU1049	0.071854	-0.423953	-0.167613	Product: nucleoid-associated protein NdpA
●	PFLU1050	-0.761193	-0.511271		Product: putative DNA-binding protein
●	PFLU1051	0.36667	-0.0581747	-0.0288925	Product: putative SAM-dependent methyltransferase
●	PFLU1052	-0.000617081	-0.245638		Gene: valS; Product: valyl-tRNA synthetase; Note: valine--tRNA ligase; ValRS; converts valine ATP and tRNA(Val) to AMP PPi and valyl-tRNA(Val); class-I aminoacyl-tRNA synthetase type 1 subfamily; has a posttransfer editing process to hydrolyze mischarged Thr-tRNA(Val) which is done by the editing domain
●	PFLU1053	0.102396	-0.152338	0.485142	Product: hypothetical protein
●	PFLU1054	0.0892641	-0.137661	-0.266679	Product: DNA polymerase III subunit chi; Note: binds to single-strand binding (SSB) protein and acts as a bridge between the DnaX clamp loader complex and the SSB
●	PFLU1055	-0.162292	-0.163166	-0.153143	Gene: pepA; Product: leucyl aminopeptidase; Note: catalyzes the removal of N-terminal amino acids preferably leucine from various peptides
●	PFLU1056	0.10997	-0.169396		Product: putative ABC transporter membrane protein
●	PFLU1057	0.178973	-0.157423		Product: putative ABC transporter membrane protein
●	PFLU1058	0.101826	-0.353926	0.0222867	Gene: lepA; Product: GTP-binding protein LepA; Note: binds to the ribosome on the universally-conserved alpha-sarcin loop
●	PFLU1059	0.211724	-0.500623	-2.2353	Gene: lepB; Product: signal peptidase I
●	PFLU1060	0.113458	-0.365448	0.118836	Gene: rnc; Product: ribonuclease III; Note: cytoplasmic enzyme involved in processing rRNA and some mRNAs; substrates typically have dsRNA regions; forms a homodimer; have N-terminal nuclease and C-terminal RNA-binding domains; requires magnesium as preferred ion for activity
●	PFLU1061	0.070901	-0.305486	0.0393998	Gene: era; Product: GTP-binding protein Era; Note: Era; Escherichia coli Ras-like protein; Bex; Bacillus Era-complementing segment; essential protein in Escherichia coli that is involved in many cellular processes; GTPase; binds the cell membrane through apparent C-terminal domain; mutants are arrested during the cell cycle; Streptococcus pneumoniae Era binds to RNA and Escherichia coli Era binds…
●	PFLU1062	0.489074	-0.297791		Gene: recO; Product: DNA repair protein RecO; Note: involved in DNA repair and RecFOR pathway recombination; RecFOR proteins displace ssDNA-binding protein and facilitate the production of RecA-coated ssDNA
●	PFLU1063	-0.00988479	-0.0800626	-0.0986453	Gene: pdxJ; Product: pyridoxine 5'-phosphate synthase; Note: involved in the de novo synthesis of pyridoxine (Vitamin B6)
●	PFLU1064	0.401251	-0.620849	-0.401314	Product: putative multicopper oxidase
●	PFLU1065	0.311759	-0.387265		Product: putative deaminase
●	PFLU1066	0.223905	-0.389317	-0.097403	Product: hypothetical protein
●	PFLU1067	0.441533	-0.304297	0.0473637	Product: hypothetical protein
●	PFLU1068	0.376621	-0.241563		Product: hypothetical protein
●	PFLU1069	0.198356	-0.223745		Product: hypothetical protein
●	PFLU1070	0.187027	0.321479	0.14227	Gene: lon; Product: ATP-dependent protease
●	PFLU1071	0.566093	-0.275493	-0.187551	Product: GntR family transcriptional regulator
●	PFLU1072	-0.0863202	6.74553		Product: hypothetical protein
●	PFLU1073	-0.0378105	-0.110707		Product: putative deacetylase
●	PFLU1074	0.175738	0.124829		Product: putative sugar transporter-like, membrane protein
●	PFLU1075	0.355411	-0.365417		Product: putative dehydrogenase
●	PFLU1076	0.116363	0.0916864		Product: putative short chain dehydrogenase
●	PFLU1077	0.0251408	-0.426855		Product: hypothetical protein
●	PFLU1078	0.459319	0.118737		Product: putative cobalamin synthesis-like protein
●	PFLU1079	0.725062	-0.0382379		Product: hypothetical protein
●	PFLU1081	0.689082	-0.476371		Product: putative signal transduction GGDEF domain-containing membrane protein; Note: Possible duplication as also similar to the downstream CDS PFLU1083 (792 aa), E(): 1.8e-154; 59.794% identity in 776 aa overlap
●	PFLU1082	0.466354	-0.0212269		Product: hypothetical protein
●	PFLU1083	0.373369	-0.271585		Product: putative signal transduction GGDEF domain-containing membrane protein; Note: Possible duplication as also similar to the upstream CDS PFLU1081, (808 aa), E(): 1.3e-145; 59.923% identity in 776 aa overlap
●	PFLU1084	0.361741	0.107001		Product: hypothetical protein
●	PFLU1085	-0.0540642	-0.393197		Product: putative globin lipoprotein
●	PFLU1086	-1.24277	-1.073		Gene: gcd; Product: quinoprotein glucose dehydrogenase
●	PFLU1087	-3.96483	-1.18382		Product: putative TonB-dependent receptor
●	PFLU1087A	0.587212	-0.145427	0.46769	Product: hypothetical protein
●	PFLU1088	-0.486574	-0.125038		Product: hypothetical protein
●	PFLU1089	-1.22762	-0.493815	-0.256906	Product: putative iron utilisation protein
●	PFLU1090	-0.858629	-0.683496	-0.288889	Product: putative PadR family regulatory protein
●	PFLU1091	-0.33471	-0.879168		Product: putative fimbrial protein
●	PFLU1092	0.111111	-1.14806		Product: putative fimbrial protein
●	PFLU1093	0.110323	-0.865866		Product: putative fimbrial outer membrane usher protein
●	PFLU1094	-0.181321	0.256838		Product: putative exported fimbrial chaperone
●	PFLU1095	-0.106164	-1.25887		Product: putative exported fimbrial protein
●	PFLU1096	-0.0773745	-0.329705		Product: putative exported fimbrial protein
●	PFLU1097	-0.0351991	-0.334021		Product: putative exported fimbrial protein
●	PFLU1098	-0.246833	0.335187		Product: putative exported fimbrial protein
●	PFLU1099	0.268708	-0.691841		Product: hypothetical protein
●	PFLU1100	0.209353	0.29162		Product: hypothetical protein
●	PFLU1101	0.140865	-0.00313916		Product: hypothetical protein
●	PFLU1102	0.192444	-0.839514		Product: hypothetical protein
●	PFLU1103	1.99287	-0.281716		Product: putative amino acid transporter-like membrane protein
●	PFLU1104	0.737765	0.140741		Product: hypothetical protein
●	PFLU1105	0.587107	-0.0402077		Product: hypothetical protein
●	PFLU1107	0.250507	0.29199		Product: putative glutamate synthase
●	PFLU1108	-2.65482	-0.204927	-0.661858	Gene: rpmE2; Product: 50S ribosomal protein L31 type B; Note: RpmE2; there appears to be two types of ribosomal proteins L31 in bacterial genomes; some contain a CxxC motif while others do not; Bacillus subtilis has both types; the proteins in this cluster do not have the CXXC motif; RpmE is found in exponentially growing Bacilli while YtiA was found after exponential growth; expression of ytiA i…
●	PFLU1109	-1.07263	-0.264958	0.257224	Product: putative plasmid maintenance system killer protein
●	PFLU1110	-1.1853	-0.279305	-0.297167	Product: putative DNA-binding protein
●	PFLU1111	-0.13154	0.168523		Product: putative two-component system sensor kinase
●	PFLU1112	0.183295	-0.232006		Product: putative two-component system sensor kinase
●	PFLU1113	0.141934	-0.162695		Product: putative cytochrome C551 peroxidase
●	PFLU1114	0.163979	-0.137855		Product: hypothetical protein
●	PFLU1115	-0.741357	-1.11019	-0.310341	Product: putative two-component system response regulator
●	PFLU1116	-0.789279	-0.964705	-0.159425	Product: hypothetical protein
●	PFLU1117	-0.490079	-0.970797		Product: putative acetyltransferase
●	PFLU1118	0.0605655	-0.473096		Product: LysR family transcriptional regulator
●	PFLU1119	0.115089	0.183466		Product: hypothetical protein
●	PFLU1120	0.396663	-0.426809		Product: putative exported hydrolase
●	PFLU1121	-0.127389	0.22245	-0.103909	Product: putative isomerase
●	PFLU1122	-0.165815	-0.767535	-1.64012	Product: hypothetical protein
●	PFLU1123	-0.237103	-0.576306		Product: hypothetical protein
●	PFLU1124	0.215174	-0.557237		Product: hypothetical protein
●	PFLU1125	-0.370043	-0.919723		Product: putative fatty acid desaturase
●	PFLU1126	-0.0171846	-0.446864		Product: hypothetical protein
●	PFLU1127	-0.305211	-1.07506		Product: putative phosphoserine phosphatase
●	PFLU1128	-0.862787	-0.949284	-1.12371	Product: putative aminotransferase
●	PFLU1129	-0.625799	-0.928629		Product: putative lipase
●	PFLU1130	-0.0415536	-0.551535		Product: hypothetical protein
●	PFLU1131	0.187529	-0.386391		Product: putative two-component system sensor kinase; Note: similarity reduced to the N-terminal region of the sequence in the database matches
●	PFLU1132	0.24374	-0.242761	-0.289776	Product: putative two-component system response regulator
●	PFLU1133	0.578743	0.0101248		Product: hypothetical protein
●	PFLU1134	0.621929	0.26786	0.305452	Product: putative two-component system response regulator
●	PFLU1135	0.860278	0.686261		Product: putative two-component system sensor kinase
●	PFLU1136	1.71366	1.83285	1.40735	Gene: gltL; Product: glutamate/aspartate ABC transporter ATP-binding protein
●	PFLU1137	1.97519	1.96451		Gene: gltK; Product: glutamate/aspartate ABC transporter permease
●	PFLU1138	2.03008	2.26138		Gene: gltJ; Product: glutamate/aspartate ABC transporter permease
●	PFLU1139	2.5864	3.25676	2.90424	Gene: gltI; Product: glutamate/aspartate ABC transporter periplasmic binding protein
●	PFLU1140	-0.223786	0.4938	0.319404	Gene: glpD; Product: glycerol-3-phosphate dehydrogenase; Note: in Escherichia coli this homodimeric enzyme is expressed under aerobic conditions; anaerobic expression is repressed by the arcAB system; converts sn-glycerol-3-phosphate and ubiquinone-8 to dihydroxy acetone phosphate and ubiquinol-8; associates with the cytoplasmic membrane
●	PFLU1141	-0.0559871	-0.185419	0.1007	Gene: glpR; Product: glycerol-3-phosphate regulon repressor
●	PFLU1142	-0.336116	0.275481	0.837231	Gene: glpK; Product: glycerol kinase; Note: Converts glycerol and ADP to glycerol-3-phosphate and ADP
●	PFLU1143	0.66178	0.958688		Gene: glpF; Product: glycerol uptake facilitator protein
●	PFLU1144	-1.45079	-1.80125	-0.945943	Product: hypothetical protein
●	PFLU1145	0.505125	0.0604151	-0.310823	Product: putative ABC transporter ATP-binding protein
●	PFLU1146	0.557044	-0.0657756		Gene: argF; Product: ornithine carbamoyltransferase; Note: catalyzes the formation of L-citrulline from carbamoyl phosphate and L-ornithine in arginine biosynthesis and degradation
●	PFLU1148	0.735363	0.744158		Product: putative formate dehydrogenase
●	PFLU1149	0.0138326	0.059085	0.00373077	Product: hypothetical protein
●	PFLU1150	0.137807	-0.415454	-0.379575	Gene: bfr1; Product: bacterioferritin
●	PFLU1151	-0.44773	0.119644		Gene: bfd; Product: bacterioferritin-associated ferredoxin
●	PFLU1152	-0.947173	-0.415181	-0.40965	Product: putative alkyl hydroperoxide reductase
●	PFLU1153	0.150451	-0.232378	0.145307	Gene: rnt; Product: ribonuclease T; Note: Responsible for the end-turnover of tRNA: specifically removes the terminal AMP residue from uncharged tRNA (tRNA-C-C-A)
●	PFLU1154	0.367034	-0.248456	0.104577	Gene: pyrC; Product: dihydroorotase; Note: catalyzes the formation of N-carbamoyl-L-aspartate from (S)-dihydroorotate in pyrimidine biosynthesis
●	PFLU1155	-0.625778	-0.509104	-0.580259	Product: putative exported flagellar protein
●	PFLU1156	0.0999028	-0.0782296	-0.0164793	Gene: argG; Product: argininosuccinate synthase; Note: catalyzes the formation of 2-N(omega)-(L-arginino)succinate from L-citrulline and L-aspartate in arginine biosynthesis, AMP-forming
●	PFLU1157	-0.0165313	-0.237531		Product: putative LuxR family regulatory protein
●	PFLU1158	0.0847752	-0.061605		Product: hypothetical protein
●	PFLU1159	0.00959387	-0.0496749	-0.66028	Gene: nth; Product: endonuclease III
●	PFLU1160	0.338345	-0.333036	-0.429945	Product: putative electron transpor-like protein
●	PFLU1161	-0.0235484	-0.277326	0.0983763	Gene: metG; Product: methionyl-tRNA synthetase; Note: methionine--tRNA ligase; MetRS; adds methionine to tRNA(Met) with cleavage of ATP to AMP and diphosphate; some MetRS enzymes form dimers depending on a C-terminal domain that is also found in other proteins such as Trbp111 in Aquifex aeolicus and the cold-shock protein CsaA from Bacillus subtilis while others do not; four subfamilies exist bas…
●	PFLU1162	-0.283999	-0.401337	0.0406962	Product: hypothetical protein
●	PFLU1163	1.05288	0.671061	0.220339	Gene: fdxA; Product: ferredoxin I
●	PFLU1164	0.0271393	-0.353558	-0.291613	Gene: mutS; Product: DNA mismatch repair protein MutS; Note: This protein performs the mismatch recognition step during the DNA repair process
●	PFLU1165	-0.652504	-0.281116		Product: hypothetical protein
●	PFLU1166	-0.65832	-0.129509	-0.337339	Product: hypothetical protein
●	PFLU1167	0.228443	-0.339071	-0.208804	Product: putative regulatory protein
●	PFLU1169	1.27416	-0.435579		Product: hypothetical protein
●	PFLU1170	1.20166	-0.479948		Product: hypothetical protein
●	PFLU1171	1.20975	-0.902121		Product: putative phage assembly-like protein
●	PFLU1172	1.07477	-0.543471		Product: hypothetical protein
●	PFLU1173	0.998387	-0.693555		Product: putative phage baseplate assembly protein
●	PFLU1174	0.964098	-0.503747		Product: putative phage tail-like protein
●	PFLU1175	0.663265	-0.464565	-1.34895	Product: putative phage tail fiber-like protein
●	PFLU1176	0.605745	-0.431918	0.0246628	Product: putative phage-like protein
●	PFLU1177	0.607257	-0.596734		Product: hypothetical protein
●	PFLU1178	0.672581	-0.760596	-0.295145	Product: putative phage tail-like protein
●	PFLU1179	0.702635	-0.989979	-0.276234	Product: putative phage tail-like protein
●	PFLU1180	0.817107	-0.794267		Product: phage protein
●	PFLU1181	0.791572	-1.07492		Product: phage protein
●	PFLU1182	0.846773	-0.695662		Product: hypothetical protein; Note: similarity reduced to the C-terminal part of this CDS
●	PFLU1183	0.804284	-0.722194		Product: putative phage-like protein
●	PFLU1184	0.756074	-0.68638		Product: putative phage-like tail protein X
●	PFLU1185	0.849747	-0.760978		Product: putative phage-like tail protein
●	PFLU1186	0.784641	-0.848136		Product: hypothetical protein
●	PFLU1187	0.79842	-0.705956		Product: hypothetical protein
●	PFLU1188	0.548669	-0.232962	0.321145	Product: hypothetical protein
●	PFLU1189	0.0658916	-0.0123911		Gene: recA; Product: recombinase A; Note: catalyzes the hydrolysis of ATP in the presence of single-stranded DNA, the ATP-dependent uptake of single-stranded DNA by duplex DNA, and the ATP-dependent hybridization of homologous single-stranded DNAs
●	PFLU1190	0.331575	-0.229664	0.0106077	Gene: recX; Product: recombination regulator RecX; Note: binds RecA and inhibits RecA-mediated DNA strand exchange and ATP hydrolysis and coprotease activities
●	PFLU1191	-0.322218	-0.40284		Product: putative decarboxylase
●	PFLU1192	-0.500296	-0.376813		Product: hypothetical protein
●	PFLU1193	0.371419	-0.537856		Product: hypothetical protein
●	PFLU1195	0.518647	0.619127	0.608022	Product: putative regulatory protein
●	PFLU1196	0.914212	0.572166		Gene: dgkA; Product: diacylglycerol kinase
●	PFLU1197	0.869246	0.119399		Product: LysR family transcriptional regulator
●	PFLU1198	-1.03581	-0.32023	-0.0459339	Gene: fpr; Product: ferredoxin--NADP reductase
●	PFLU1199	0.0778711	-0.419143	0.0568672	Product: hypothetical protein
●	PFLU1200	-0.191287	-0.189521	-0.0285667	Product: hypothetical protein
●	PFLU1201	0.359594	-0.0266886		Product: hypothetical protein
●	PFLU1202	0.133861	-0.108797		Product: putative acetyltransferase
●	PFLU1203	1.22164	1.00646	0.622035	Gene: rimO; Product: ribosomal protein S12 methylthiotransferase; Note: catalyzes the methylthiolation of an aspartic acid residue of the S12 protein of the 30S ribosomal subunit
●	PFLU1204	-0.55202	-0.931499		Gene: kup; Product: low affinity potassium transporter protein
●	PFLU1205	-0.230562	0.354551		Product: putative NADH oxidoreductase
●	PFLU1206	0.0331097	0.150421		Product: hypothetical protein
●	PFLU1207	1.0796	0.759184	0.385954	Gene: mdoD; Product: glucan biosynthesis protein D; Note: involved in the control of the structural glucose backbone of osmoregulated periplasmic glucans
●	PFLU1208	1.70641	2.84149		Product: hypothetical protein
●	PFLU1209	1.29039	1.73677	1.44513	Product: gamma-aminobutyraldehyde dehydrogenase; Note: catalyzes the formation of 4-aminobutanoate from 4-aminobutanal; involved in putrescine degradation
●	PFLU1210	1.29082	1.73978		Product: putative ABC transporter membrane protein
●	PFLU1211	1.32969	2.68		Product: putative ABC transporter membrane protein
●	PFLU1212	0.993293	2.7106	1.90493	Product: putative ABC transporter ATP-binding protein
●	PFLU1213	1.62731	2.57402		Product: putative ABC transporter substrate-binding protein
●	PFLU1214	0.822787	0.597806		Product: gamma-aminobutyraldehyde dehydrogenase; Note: catalyzes the formation of 4-aminobutanoate from 4-aminobutanal; involved in putrescine degradation
●	PFLU1215	0.0201227	0.182255		Product: LysR family transcriptional regulator
●	PFLU1216	0.612357	0.959315	-0.0845367	Product: hypothetical protein
●	PFLU1217	0.237166	-0.376752		Product: hypothetical protein
●	PFLU1219	0.0881145	-0.154363		Gene: wspA; Product: putative methyl-accepting chemotaxis protein
●	PFLU1220	0.36326	-0.143159	-0.112204	Gene: wspB; Product: putative chemotaxis-like protein
●	PFLU1221	0.382491	-0.419899		Gene: wspC; Product: putative chemotaxis-related methyltransferase
●	PFLU1222	0.567403	-0.364522	-0.546875	Gene: wspD; Product: putative chemotaxis-like protein
●	PFLU1223	0.362925	-0.190806	0.125705	Gene: wspE; Product: putative chemotaxis-related two-component system, sensor kinase
●	PFLU1224	0.165404	-0.305615		Gene: wspF; Product: chemotaxis-specific methylesterase; Note: regulates chemotaxis by demethylation of methyl-accepting chemotaxis proteins
●	PFLU1225	-0.125934	-0.29088	-0.245012	Gene: wspR; Product: putative chemotaxis-related two component system response regulator
●	PFLU1228	-0.140768	-0.388718		Gene: lysS; Product: lysyl-tRNA synthetase; Note: class II; LysRS2; catalyzes a two-step reaction, first charging a lysine molecule by linking its carboxyl group to the alpha-phosphate of ATP, followed by transfer of the aminoacyl-adenylate to its tRNA; in Methanosarcina barkeri, LysRS2 charges both tRNA molecules for lysine that exist in this organism and in addition can charge the tRNAPyl with …
●	PFLU1229	-0.0926369	-0.902828	-0.23496	Product: TetR family transcriptional regulator
●	PFLU1230	-0.166763	-0.211146		Product: putative lipoprotein
●	PFLU1231	-0.276622	-0.227529	0.103992	Product: hypothetical protein
●	PFLU1232	-0.120911	-0.707395		Product: putative lipoprotein
●	PFLU1233	-0.491924	-0.624206	-0.449427	Product: putative lipoprotein
●	PFLU1234	-1.1559	0		Product: hypothetical protein
●	PFLU1235	0.0974536	-1.47079		Product: hypothetical protein
●	PFLU1236	-1.59775	-0.0120914		Product: putative lipoprotein
●	PFLU1237	-1.49644	0.0459858	-2.24884	Product: hypothetical protein
●	PFLU1238	-1.0749	-0.0836748	0.167459	Product: hypothetical protein
●	PFLU1239	-0.222873	0.0730993	0.029454	Gene: ppc; Product: phosphoenolpyruvate carboxylase; Note: catalyzes the formation of oxaloacetate from phosphoenolpyruvate
●	PFLU1240	0.297828	-0.145578	0.12737	Gene: adk; Product: adenylate kinase; Note: essential enzyme that recycles AMP in active cells; converts ATP and AMP to two molecules of ADP
●	PFLU1241	0.624743	-0.424696	-0.0412439	Product: putative glycoprotease family protein
●	PFLU1243	0.142198	-0.280052		Product: hypothetical protein
●	PFLU1244	-0.139939	-0.25934		Product: hypothetical protein
●	PFLU1245	-0.109057	-0.230922		Product: hypothetical protein
●	PFLU1246	0.04999	0.290235		Product: hypothetical protein
●	PFLU1247	-0.19407	-0.669566		Product: hypothetical protein
●	PFLU1248	0.45313	-0.0873847	0.154025	Product: hypothetical protein
●	PFLU1249	0.201924	-0.161681		Product: TetR family transcriptional regulator
●	PFLU1250	0.731325	0.2266	-1.08855	Product: putative lipoprotein
●	PFLU1251	0.603622	-0.276481		Product: putative transporter-like membrane protein
●	PFLU1252	-0.0856167	-0.21442		Product: hypothetical protein
●	PFLU1253	-0.265204	-0.0575892	0.601706	Product: hypothetical protein
●	PFLU1254	0.1353	-0.342178		Product: putative lipoprotein
●	PFLU1255	0.45489	0.117939		Product: glycerol-3-phosphate acyltransferase; Note: PlsB; catalyzes the formation of 1-acyl-sn-glycerol 3-phosphate by transfering the acyl moiety from acyl-CoA
●	PFLU1256	1.75868	2.95973	3.05936	Gene: cspA1; Product: major cold shock protein
●	PFLU1257	-0.903837	-0.735209	-0.35842	Product: hypothetical protein
●	PFLU1258	-0.932962	-0.743112	-0.101021	Gene: rrmA; Product: ribosomal RNA large subunit methyltransferase A
●	PFLU1259	-0.893764	-0.635701	-0.416849	Gene: dapE; Product: succinyl-diaminopimelate desuccinylase; Note: dapE-encoded N-succinyl-L,L-diaminopimelic acid desuccinylase (DapE), catalyzes the hydrolysis of N-succinyl-L,Ldiaminopimelate L,L-SDAP to L,L-diaminopimelate and succinate. It is a metalloprotease containing dinuclear active sites. Its structure is similar to the carboxypeptidase G2 from Pseudomonas sp. strain RS-16 and the amin…
●	PFLU1260	-0.0702179	-0.584364		Product: putative beta-(1-3)-glucosyl transferase
●	PFLU1261	0.175478	-0.692889		Product: hypothetical protein
●	PFLU1262	-0.0125754	-0.26582	0.09854	Product: putative post-transcriptional cysteine desulfuration regulatory protein
●	PFLU1263	0.0578974	-0.151254	-0.525746	Product: putative cysteine desulfurase
●	PFLU1264	-0.97158	-0.738619	-0.246773	Product: putative lysine biosynthesis-like protein
●	PFLU1265	-0.339123	-0.107625		Product: hypothetical protein
●	PFLU1266	0.254478	-0.402928		Product: putative Na+/H+ antiporter protein
●	PFLU1267	0.184618	-0.106319	0.0751638	Product: succinyldiaminopimelate transaminase; Note: catalyzes the formation of succinyldiaminopimelate from N-succinyl-2-amino-6-ketopimelate
●	PFLU1268	0.194298	-0.0531344		Gene: glnD; Product: PII uridylyl-transferase; Note: Catalyzes the uridylylation or deuridylylation of the PII nitrogen regulatory protein
●	PFLU1269	0.0968169	0.110241	0.00203216	Gene: map1; Product: methionine aminopeptidase; Note: catalyzes the removal of N-terminal amino acids from peptides and arylamides; generally Co(II) however activity has been shown for some methionine aminopeptidases with Zn, Fe, or Mn
●	PFLU1270	0.202084	-0.320927		Gene: rpsB; Product: 30S ribosomal protein S2; Note: one of the last subunits in the assembly of the 30S subunit; absence of S2 does not inhibit assembly but results in an inactive subunit
●	PFLU1271	-0.169775	-0.303178	-0.153642	Gene: tsf; Product: elongation factor Ts; Note: EF-Ts; functions during elongation stage of protein translation; forms a dimer; associates with EF-Tu-GDP complex and promotes exchange of GDP to GTP resulting in regeneration of the active form of EF-Tu
●	PFLU1272	-0.113793	-0.392758	-0.0625498	Gene: pyrH; Product: uridylate kinase; Note: Catalyzes the phosphorylation of UMP to UDP
●	PFLU1273	-0.322161	-0.485025	-0.29231	Gene: frr; Product: ribosome recycling factor; Note: Rrf; Frr; ribosome-recycling factor; release factor 4; RF4; recycles ribosomes upon translation termination along with release factor RF-3 and elongation factor EF-G; A GTPase-dependent process results in release of 50S from 70S; inhibited by release factor RF-1; essential for viability; structurally similar to tRNAs
●	PFLU1274	0.0839223	-0.400199		Gene: uppS; Product: UDP pyrophosphate synthetase
●	PFLU1275	0.535981	-0.281551		Gene: cdsA; Product: phosphatidate cytidylyltransferase
●	PFLU1276	0.532051	-0.200185	0.220736	Gene: dxr; Product: 1-deoxy-D-xylulose 5-phosphate reductoisomerase; Note: catalyzes the NADP-dependent rearrangement and reduction of 1-deoxy-D-xylulose-5-phosphate (DXP) to 2-C-methyl-D-erythritol 4-phosphate
●	PFLU1277	0.608536	-0.305254		Gene: ecfE; Product: protease
●	PFLU1278	0.113773	-0.497703	0.00354523	Product: putative surface exported protein
●	PFLU1279	-0.0986144	-0.367585		Product: hypothetical protein
●	PFLU1280	0.350735	-0.301572	0.628909	Gene: lpxD; Product: UDP-3-O-[3-hydroxymyristoyl] glucosamine N-acyltransferase; Note: adds the O-linked and N-linked 3(R)-hydroxy fatty acids to the glucosamine disaccharide during lipid A biosynthesis
●	PFLU1281	0.399539	-0.0942513	-0.194126	Gene: fabZ; Product: (3R)-hydroxymyristoyl-ACP dehydratase; Note: in Pseudomonas aeruginosa this enzyme is a trimer of dimers; essential for membrane formation; performs third step of type II fatty acid biosynthesis; catalyzes dehydration of (3R)-hydroxyacyl-ACP to trans-2-acyl-ACP
●	PFLU1282	0.532746	-0.30245	-0.345937	Gene: lpxA; Product: UDP-N-acetylglucosamine acyltransferase; Note: catalyzes the addition of (R)-3-hydroxytetradecanoyl to the glucosamine disaccharide in lipid A biosynthesis
●	PFLU1283	0.741428	-0.18326	-0.0402824	Gene: lpxB; Product: lipid-A-disaccharide synthase; Note: catalyzes the formation of lipid A disaccharide from UDP-2,3-diacylglucosamine and 2,3-diacylglucosamine-1-phosphate, lipid A disaccharide is a precursor of lipid A that anchors LPS to the OM
●	PFLU1284	0.598994	-0.218295	-0.500871	Gene: rnhB; Product: ribonuclease HII; Note: RNH2; RNase HII; binds manganese; endonuclease which specifically degrades the RNA of RNA-DNA hybrids
●	PFLU1285	0.0271205	-0.259018		Gene: dnaE; Product: DNA polymerase III subunit alpha; Note: catalyzes DNA-template-directed extension of the 3'- end of a DNA strand by one nucleotide at a time; main replicative polymerase
●	PFLU1286	-0.226934	-0.537326		Gene: accA; Product: acetyl-CoA carboxylase carboxyltransferase subunit alpha; Note: catalyzes the carboxylation of acetyl-CoA to malonyl-CoA; forms a tetramer composed of two alpha (AccA) and two beta (AccD) subunits; one of the two catalytic subunits that can form the acetyl CoA carboxylase enzyme together with a carrier protein
●	PFLU1287	0.318285	0.111553		Product: putative tRNA(Ile)-lysidine synthase
●	PFLU1289	0.169662	-0.392014	6.88672e-05	Gene: pyrG; Product: CTP synthetase; Note: CTP synthase; cytidine triphosphate synthetase; catalyzes the ATP-dependent amination of UTP to CTP with either L-glutamine or ammonia as the source of nitrogen; in Escherichia coli this enzyme forms a homotetramer
●	PFLU1290	0.092219	-0.475819	0.114479	Gene: kdsA; Product: 2-dehydro-3-deoxyphosphooctonate aldolase; Note: catalyzes the formation of 2-dehydro-3-deoxy-D-octonate 8-phosphate from phosphoenolpyruvate and D-arabinose 5-phosphate in LPS biosynthesis
●	PFLU1291	-0.347154	-0.201192	-0.0888168	Gene: eno; Product: phosphopyruvate hydratase; Note: enolase; catalyzes the formation of phosphoenolpyruvate from 2-phospho-D-glycerate in glycolysis
●	PFLU1292	0.37652	-0.182244	-1.48166	Gene: ftsB; Product: cell division protein
●	PFLU1293	0.449898	-0.15412	-0.00270797	Gene: ispD; Product: 2-C-methyl-D-erythritol 4-phosphate cytidylyltransferase; Note: 4-diphosphocytidyl-2C-methyl-D-erythritol synthase; MEP cytidylyltransferase; MCT; catalyzes the formation of 4-diphosphocytidyl-2-C-methyl-D-erythritol from CTP and 2-C-methyl-D-erythritol 4-phosphate; involved in isoprenoid and isopentenyl-PP biosynthesis; forms homodimers
●	PFLU1294	0.383951	-0.22876		Product: LysR family transcriptional regulator
●	PFLU1295	-0.401591	-0.424085	0.16132	Gene: adhC; Product: alcohol dehydrogenase class III
●	PFLU1296	-0.234673	-0.4154	0.39443	Product: putative esterase
●	PFLU1297	0.096501	-0.143765	-0.37491	Gene: ispF; Product: 2-C-methyl-D-erythritol 2,4-cyclodiphosphate synthase; Note: catalyzes the conversion of 4-diphosphocytidyl-2-C-methyl-D-erythritol 2-phosphate into 2-C-methyl-D-erythritol 2,4-cyclodiphosphate
●	PFLU1298	0.417297	-0.118069	-0.41223	Gene: truD; Product: tRNA pseudouridine synthase D; Note: catalyzes the modification of U13 in tRNA(Glu)
●	PFLU1299	0.345003	-0.292048	-0.324134	Gene: surE; Product: stationary phase survival protein SurE; Note: catalyzes the conversion of a phosphate monoester to an alcohol and a phosphate
●	PFLU1300	0.30792	-0.351056	0.109464	Gene: pcm; Product: protein-L-isoaspartate O-methyltransferase; Note: catalyzes the methyl esterification of L-isoaspartyl residues that are formed in damaged proteins
●	PFLU1301	-0.0855912	0.103282		Product: putative lipoprotein
●	PFLU1302	-0.628034	-0.243802	-0.232402	Gene: rpoS; Product: RNA polymerase sigma factor RpoS; Note: sigma factors are initiation factors that promote the attachment of RNA polymerase to specific initiation sites and are then released; this sigma factor controls a regulon of genes required for protection against external stresses
●	PFLU1302A	0.767538	-0.763351	-0.276532	Gene: capB; Product: cold shock protein
●	PFLU1304	-0.466442	-0.312176	-0.0299393	Product: putative deoxycytidine triphosphate deaminase
●	PFLU1305	-0.68254	-0.343504		Product: hypothetical protein
●	PFLU1306	-0.711969	-0.273467		Product: putative ATP-dependent helicase
●	PFLU1307	-0.444406	-0.559894		Gene: aotP; Product: arginine/ornithine ABC transporter ATP-binding protein
●	PFLU1308	-0.20247	-0.617499		Product: putative amino acid ABC transporter-like protein
●	PFLU1309	-0.304631	-0.00741208		Gene: hisM; Product: histidine ABC transporter permease
●	PFLU1310	-0.372883	-1.37603		Gene: hisQ; Product: histidine ABC transporter permease
●	PFLU1311	-1.29337	-0.875831		Product: putative amino acid transporter substrate-binding protein
●	PFLU1312	-0.175252	-0.0735445		Product: ATP-dependent DNA ligase; Note: catalyzes the ATP-dependent formation of a phosphodiester at the site of a single strand break in duplex DNA
●	PFLU1313	-0.319791	-0.346282		Product: hypothetical protein
●	PFLU1314	0.164371	-0.269541		Product: putative pinecillin acylase protein
●	PFLU1315	-0.48361	0.0929342	0.0270848	Product: putative glutathione S-transferase
●	PFLU1317A	0.705378	0.397421		Product: hypothetical protein
●	PFLU1318	0.116192	-0.318426		Product: hypothetical protein
●	PFLU1319	-0.182775	-0.172443		Product: hypothetical protein
●	PFLU1320	0.160306	-0.191539	-0.451555	Product: hypothetical protein
●	PFLU1321	-0.0124777	-0.188816		Product: hypothetical protein
●	PFLU1322	0.319268	0.175268		Product: hypothetical protein
●	PFLU1323	1.3182	1.17491		Product: hypothetical protein
●	PFLU1324	0.418635	-0.179041		Gene: dinG; Product: ATP-dependent DNA helicase DinG; Note: helicase involved in DNA repair and perhaps also replication
●	PFLU1325	0.0888725	-0.0804526		Product: hypothetical protein
●	PFLU1326	0.272121	-0.11874	-0.0199543	Gene: estC; Product: esterase III
●	PFLU1327	0.0310662	-0.425262	-1.89611	Product: hypothetical protein
●	PFLU1328	0.0829451	-0.32837	-0.114786	Gene: pdxH; Product: pyridoxamine 5'-phosphate oxidase; Note: catalyzes the formation of pyridoxal 5'-phosphate from pyridoxamine 5'-phosphate
●	PFLU1329	0.116802	0.0375986		Product: hypothetical protein
●	PFLU1330	0.202966	-0.443794	-2.26328	Product: hypothetical protein
●	PFLU1332	0.346526	-0.349513		Gene: nhaA; Product: pH-dependent sodium/proton antiporter; Note: exports sodium by using the electrochemical proton gradient to allow protons into the cell; functions in adaptation to high salinity and alkaline pH; activity increases at higher pH; downregulated at acidic pH
●	PFLU1333	1.18855	0.508798	0.970081	Product: hypothetical protein
●	PFLU1334	0.106786	-0.327225	-0.240588	Product: hypothetical protein
●	PFLU1335	0.2263	-0.0440504	-0.802994	Product: putative lipoprotein
●	PFLU1336	-0.24174	-0.200994		Product: short chain dehydrogenase
●	PFLU1337	0.12589	0.186111		Product: LysR family transcriptional regulator
●	PFLU1338	-0.324315	-0.760553		Product: hypothetical protein
●	PFLU1339	-0.359812	-1.3752		Product: hypothetical protein
●	PFLU1340	-0.480318	-0.836237		Product: hypothetical protein
●	PFLU1341	-1.32797	-0.684663		Product: hypothetical protein
●	PFLU1342	0.281339	0.430813	0.520805	Gene: livF1; Product: high-affinity branched-chain amino acid ABC transporter ATP-binding protein
●	PFLU1343	0.189724	0.376936		Gene: livG; Product: leucine/isoleucine/valine transporter ATP-binding subunit; Note: Part of the ABC transporter complexes LivFGHMJ and LivFGHMK involved in the high-affinity transport of branched-chain amino acids; LivFGHMK is specific for the transport of leucine, while LivFGHMJ is a transporter for leucine, isoleucine, and valine
●	PFLU1344	0.337355	0.22719		Gene: livM; Product: leucine/isoleucine/valine transporter permease subunit; Note: Part of the ABC transporter complex LivFGHMJ and LivFGHMK involved in the high-affinity transport of branched-chain amino acids; LivFGHMK is specific for the transport of leucine, while LivFGHMJ is a transporter for leucine, isoleucine, and valine
●	PFLU1345	0.354013	0.615129		Gene: livH1; Product: high-affinity branched-chain amino acid ABC transporter permease
●	PFLU1346	1.27018	2.31263		Gene: livJ1; Product: branched amino acid ABC transporter substrate-binding protein
●	PFLU1347	0.158454	-0.37423	-0.171983	Product: hypothetical protein
●	PFLU1348	0.10476	0.234012		Product: hypothetical protein
●	PFLU1349	-0.344936	-0.693402		Product: putative signaling GGDEF/EAL domain-containing membrane protein
●	PFLU1350	0.202175	-0.272721		Product: hypothetical protein
●	PFLU1351	1.5295	1.2562		Product: putative transporter-like membrane protein
●	PFLU1352	0.0203267	-0.439867	-0.143837	Gene: rapA; Product: ATP-dependent helicase HepA; Note: transcription regulator that activates transcription by stimulating RNA polymerase (RNAP) recycling in case of stress conditions such as supercoiled DNA or high salt concentrations. Probably acts by releasing the RNAP, when it is trapped or immobilized on tightly supercoiled DNA
●	PFLU1353	-0.874175	-0.238571		Product: hypothetical protein
●	PFLU1354	-0.456635	0.566055		Product: putative aminotransferase
●	PFLU1355	0.194024	-0.0298409		Product: hypothetical protein
●	PFLU1356	0.252899	-0.352731		Product: LysR family transcriptional regulator
●	PFLU1357	0.943467	0.385793	-0.564849	Product: hypothetical protein
●	PFLU1358	-1.51023	-1.84666		Product: hypothetical protein
●	PFLU1359	0.0196919	-0.552117		Gene: pitA; Product: low-affinity inorganic phosphate transport membrane protein
●	PFLU1359A	0.986843	3.43362		Product: hypothetical protein
●	PFLU1361	0.3211	0.235659		Gene: pcaR; Product: pca regulon regulatory protein
●	PFLU1362	2.07192	1.86994		Gene: pcaK; Product: 4-hydroxybenzoate transporter
●	PFLU1363	0.850721	0.993209		Product: putative amino acid degradation-related transferase
●	PFLU1364	0.937039	0.814915		Gene: gctB; Product: glutaconate CoA-transferase subunit B
●	PFLU1365	0.967816	0.641382	0.577702	Gene: pcaF; Product: beta-ketoadipyl CoA thiolase; Note: catalyzes the thiolytic cleavage of beta-ketoadipyl-CoA to succinate and acetyl-CoA
●	PFLU1366	0.957948	1.06749	0.410496	Gene: pcaH; Product: protocatechuate 3,4-dioxygenase subunit beta
●	PFLU1367	1.09621	1.32913	0.671495	Gene: pcaG; Product: protocatechuate 3,4-dioxygenase alpha chain
●	PFLU1368	0.286577	0.581086		Gene: kgtP; Product: alpha-ketoglutarate permease
●	PFLU1369	0.306244	0.203253	0.583391	Gene: pcaB; Product: 3-carboxy-cis,cis-muconate cycloisomerase; Note: Catalyzes the cycloisomerization of cis,cis-muconate
●	PFLU1370	-0.103301	0.242518		Product: putative aromatic-hydrocarbons degradation-related hydrolase
●	PFLU1371	0.160485	0.461622	0.511958	Gene: pcaC; Product: 4-carboxymuconolactone decarboxylase
●	PFLU1372	0.336581	-0.18074		Product: hypothetical protein
●	PFLU1373	0.0949051	0.666059		Product: putative hemolysin-like protein; Note: also similar to the downstream CDS, PFLU1374, (513 aa); E(): 2e-82; 49.894% identity in 471 aa overlap
●	PFLU1374	0.126257	-0.750422		Product: putative hemolysin-like protein; Note: also similar to the upstream CDS, PFLU1373, (497 aa); E(): 3.5e-82; 49.894% identity in 471 aa overlap
●	PFLU1375	0.43243	1.3171		Product: putative porin -like membrane protein
●	PFLU1376	-0.827544	-1.76672		Product: hypothetical protein
●	PFLU1377	-0.968181	-1.8465	-0.525921	Gene: hscC; Product: chaperone
●	PFLU1378	-0.329857	-0.0360015	-0.410342	Gene: oprM; Product: outer membrane protein; Note: also similar to PFLU4009, (491 aa); E(): 4e-112; 69.165% identity in 467 aa overlap and to PFLU4118, (465 aa); E(): 5.4e-79; 52.766% identity in 470 aa overlap
●	PFLU1379	-0.60867	-0.417351		Gene: acrB; Product: acriflavine resistance protein B
●	PFLU1380	-0.546054	-0.0157476	-1.60448	Gene: acrA; Product: acriflavine resistance protein A
●	PFLU1381	0.435471	0.833145	-0.017142	Product: TetR family transcriptional regulator
●	PFLU1382	0.366827	0.880172	0.853676	Product: putative carbon compunds degradation-like protein
●	PFLU1383	0.273993	0.22047		Product: hypothetical protein; Note: similarity reduced to the C-terminal part of the sequence in the database
●	PFLU1387	-0.552833	-0.499343	-0.827144	Product: putative reductase
●	PFLU1388	0.268701	-0.392199		Product: putative transporter-like membrane protein
●	PFLU1389	0.440895	0.963789	0.606231	Product: putative ArsR family regulatory protein
●	PFLU1390	0.130394	-0.290018		Product: hypothetical protein
●	PFLU1391	0.514467	-0.403045		Product: putative acyltransferase
●	PFLU1392	0.196264	-0.666754		Product: hypothetical protein
●	PFLU1394	0.340903	-1.98126		Product: putative hydrolase
●	PFLU1395	0.540754	-8.46932		Product: hypothetical protein
●	PFLU1396	-0.214471	0.112803		Product: hypothetical protein; Note: low G+C content (47.41%); No significant database matches
●	PFLU1397	0.261611	-0.281266		Product: hypothetical protein
●	PFLU1398	0.282001	-0.153344		Product: putative phospholipase
●	PFLU1399	0.346911	0.0307603	0.559285	Gene: bglX; Product: periplasmic beta-glucosidase
●	PFLU1400	-0.99929	-0.47643	-2.32818	Product: hypothetical protein
●	PFLU1401	-0.719573	-0.329977		Product: hypothetical protein
●	PFLU1402	-0.0109045	0.1943		Product: hypothetical protein
●	PFLU1403	0.389961	-0.488672		Product: hypothetical protein
●	PFLU1404	1.89419	0.765831		Product: hypothetical protein
●	PFLU1405	3.00293	1.55891		Product: putative TonB-dependent receptor protein
●	PFLU1406	0.586736	0.153374	0.260865	Product: hypothetical protein
●	PFLU1407	0.593782	-0.0232743	0.38397	Product: putative RNA polymerase sigma factor
●	PFLU1408	0.448542	0.0196572		Product: putative dihydrodipicolinate synthase
●	PFLU1409	0.0610441	-0.26091		Product: class II aldolase/adducin domain protein
●	PFLU1410	0.00865191	-0.236813	-0.286507	Product: putative DNA-binding regulatory protein
●	PFLU1411	0.164347	-0.460032	-0.218614	Product: hypothetical protein
●	PFLU1412	-0.0312691	-0.911606	-1.86464	Product: alcohol dehydrogenase
●	PFLU1413	0.913366	0.571917		Product: putative transporter-like membrane protein
●	PFLU1414	0.278955	0.17391		Product: hypothetical protein
●	PFLU1415	0.356474	-0.252572		Product: LysR family transcriptional regulator
●	PFLU1416	1.89247	1.10283		Product: putative CoA transferase family protein
●	PFLU1417	2.04037	1.24155		Product: putative hydroxymethylglutaryl-CoA lyase
●	PFLU1418	2.27135	2.00503		Product: putative transporter-like membrane protein
●	PFLU1419	1.19476	-0.859531		Product: hypothetical protein
●	PFLU1420	0.343879	-0.110236		Product: LysR family transcriptional regulator
●	PFLU1421	-0.468763	-0.481767		Gene: fosA; Product: glutathione transferase
●	PFLU1422	0.136328	-0.26013		Product: putative transporter-like protein
●	PFLU1423	-0.602388	-0.259167		Product: hypothetical protein
●	PFLU1424	-0.343533	-0.176306		Product: hypothetical protein
●	PFLU1425	0.194491	-0.280374		Gene: ogt; Product: methylated-DNA--protein-cysteine methyltransferase
●	PFLU1426	0.145574	0.174794		Product: hypothetical protein
●	PFLU1427	-0.0918356	-0.273381		Product: putative phage-like protein
●	PFLU1428	0.465992	-0.0359344		Product: hypothetical protein
●	PFLU1429	-0.00877764	-0.204546		Product: LysR family transcriptional regulator
●	PFLU1430	0.807173	0.691566		Product: putative transporter-like membrane protein
●	PFLU1431	0.600479	0.570964		Product: putative transporter-like membrane protein
●	PFLU1432	0.0718279	-0.181887		Product: hypothetical protein
●	PFLU1433	0.0566398	-0.162187		Product: hypothetical protein
●	PFLU1434	0.0499488	-0.00466399		Gene: phaG; Product: (R)-3-hydroxydecanoyl-ACP:CoA transacylase
●	PFLU1435	-0.886911	0.127323		Product: hypothetical protein
●	PFLU1436	0.314889	0.0502422		Gene: rsuA; Product: ribosomal small subunit pseudouridine synthase A
●	PFLU1437	0.364921	0.573527		Product: hypothetical protein
●	PFLU1438	-1.41353	-0.905012		Product: putative methyl-accepting chemotaxis protein
●	PFLU1439	0.239094	0.464773		Product: putative lipoprotein
●	PFLU1440	0.00501317	0.110714	-0.207874	Product: putative hydratase/isomerase protein
●	PFLU1441	-0.0788047	-0.299663	0.0761242	Gene: ung; Product: uracil-DNA glycosylase; Note: Excises uracil residues from the DNA which can arise as a result of misincorporation of dUMP residues by DNA polymerase or due to deamination of cytosine
●	PFLU1442	0.0986997	-0.300884		Product: hypothetical protein
●	PFLU1443	0.00951568	-0.107553		Product: hypothetical protein
●	PFLU1444	-0.174869	-0.116836		Product: hypothetical protein
●	PFLU1445	0.231775	-0.00925395		Product: hypothetical protein; Note: the P. syringae entry presents similarities to the N-terminal region of PFLU1445 and the P. putaida entry to the C-terminal region
●	PFLU1446	1.25862	2.24052		Product: putative membrane-associated monoxygenase
●	PFLU1447	2.35349	3.4391		Product: putative transporter-like membrane protein
●	PFLU1448	2.92824	4.96399		Product: putative transporter-like membrane protein
●	PFLU1449	3.2179	4.87638	2.86454	Product: putative transporter-like exported protein
●	PFLU1450	3.0851	6.01146	4.08307	Product: hypothetical protein
●	PFLU1451	0.39885	-0.00653619		Gene: tctD; Product: two component system, response regulator
●	PFLU1452	0.586724	0.129125		Product: putative two-component system sensor kinase
●	PFLU1453	0.36489	0.0845474		Product: hypothetical protein
●	PFLU1454	0.122642	-0.0895425	0.307462	Product: hypothetical protein
●	PFLU1455	-0.0403515	-0.390981	-0.150656	Product: hypothetical protein
●	PFLU1456	0.159486	-0.142782		Product: hypothetical protein
●	PFLU1458	0.0895839	-0.433063		Product: putative phage integrase
●	PFLU1459	-0.0832781	-0.0243619		Product: hypothetical protein
●	PFLU1460	0.126094	-0.380011		Product: hypothetical protein
●	PFLU1461	0.0798985	-0.116308		Product: hypothetical protein
●	PFLU1462	0.079666	1.40856		Product: hypothetical protein
●	PFLU1463	0.0261783	-0.59225		Product: hypothetical protein
●	PFLU1464	-0.334004	-0.519968	-0.293059	Product: hypothetical protein
●	PFLU1465	0.469248	0.381289	0.420448	Gene: nadB; Product: L-aspartate oxidase; Note: catalyzes the formation of oxaloacetate from L-aspartate
●	PFLU1467	-0.25567	-0.208839	-0.0349808	Gene: algU; Product: RNA polymerase sigma factor AlgU; Note: Member of the extracytoplasmic function sigma factors which are active under specific conditions; binds with the catalytic core of RNA polymerase to produce the holoenzyme and directs bacterial core RNA polymerase to specific promoter elements to initiate transcription; this sigma factor regulates genes involved in alginate biosynthesis
●	PFLU1468	-0.361051	-0.34814	0.0254827	Gene: mucA; Product: sigma factor negative regulatory protein
●	PFLU1469	-0.00229986	-0.366935	0.195824	Gene: mucB; Product: sigma factor regulatory protein
●	PFLU1471	-0.170805	-0.169304	0.00124696	Product: putative exported heat-shock adaptation serine protease
●	PFLU1472	0.124505	-0.0821683	-0.504337	Product: putative peptidase
●	PFLU1473	0.294915	0.11475		Product: putative SirA-like protein
●	PFLU1474	0.165293	-0.236346		Gene: perM; Product: putative permease
●	PFLU1475	-0.564472	-0.458328	-0.167692	Product: putative redox-like protein
●	PFLU1476	0.00482451	-0.298068	0.0239349	Product: putative regulatory protein
●	PFLU1477	0.308549	-0.0990822	0.187937	Gene: dapA; Product: dihydrodipicolinate synthase; Note: catalyzes the formation of dihydrodipicolinate from L-aspartate 4-semialdehyde and pyruvate in lysine and diaminopimelate biosynthesis
●	PFLU1478	0.0675947	-0.470491	-0.713265	Product: putative lipoprotein
●	PFLU1479	0.150077	-0.399437		Product: putative hydrolase
●	PFLU1480	-0.243719	-0.386785	-0.182118	Gene: purC; Product: phosphoribosylaminoimidazole-succinocarboxamide synthase; Note: catalyzes the formation of (S)-2-(5-amino-1-(5-phospho-D-ribosyl)imidazole-4- carboxamido)succinate from 5-amino-1-(5-phospho-D-ribosyl)imidazole-4-carboxylate and L-aspartate in purine biosynthesis; SAICAR synthase
●	PFLU1481	0.119141	-0.710739		Product: hypothetical protein
●	PFLU1482	0.0469319	-0.920887	-0.123301	Product: putative colicind-pore forming protein; Note: N-terminus presents similarities to the E. coli database entry and the C-terminus to the P. syringae entry
●	PFLU1483	0.536758	0.526207		Product: hypothetical protein
●	PFLU1484	-1.41537	-1.70363		Product: hypothetical protein
●	PFLU1485	-0.668642	-0.335345		Product: putative methyl-accepting chemotaxis protein
●	PFLU1486	0.318762	0.37594		Product: hypothetical protein; Note: No significant database matches. Contains a TAT-secretion recognition signal close to the N-terminal region
●	PFLU1487	0.505581	-0.143297		Product: LysR family transcriptional regulator
●	PFLU1488	0.631873	0.436647		Product: hypothetical protein
●	PFLU1489	0.743876	0.46468		Gene: citA; Product: citrate-proton symporter
●	PFLU1490	-0.281806	-0.117484	0.992028	Product: GntR family transcriptional regulator
●	PFLU1491	-0.0521523	0.337707	0.587307	Product: short chain dehydrogenase
●	PFLU1492	1.06069	1.71727	2.00614	Product: hypothetical protein
●	PFLU1493	2.20345	3.5488	2.31388	Product: hypothetical protein
●	PFLU1496	0.725371	0.351311		Product: putative transporter-like membrane protein
●	PFLU1498	0.448879	0.0415954	0.19134	Product: LysR family transcriptional regulator
●	PFLU1499	0.386985	0.600862		Product: hypothetical protein
●	PFLU1500	0.280287	-0.271011		Product: LysR family transcriptional regulator
●	PFLU1501	1.26381	1.3093		Product: putative transporter-like membrane protein
●	PFLU1502	5.85546	5.62842	3.14415	Product: putative dehydrogenase
●	PFLU1503	6.44705	5.66602	4.51129	Product: hypothetical protein
●	PFLU1504	0.394348	-0.196262		Product: LysR family transcriptional regulator
●	PFLU1505	-0.390094	0.0625979	0.128392	Product: hypothetical protein
●	PFLU1506	0.0319842	0.117149		Product: putative hydrolase
●	PFLU1507	0.275842	-0.0599106		Product: LysR family transcriptional regulator
●	PFLU1508	-0.0917702	-0.166633		Product: hypothetical protein
●	PFLU1509	-0.190994	0.247102	-0.197007	Product: AraC family transcriptional regulator
●	PFLU1510	1.26603	2.42867		Gene: pobA; Product: 4-hydroxybenzoate 3-monooxygenase; Note: catalyzes the formation of protocatechuate from 4-hydroxybenzoate
●	PFLU1511	0.939207	0.450055		Product: putative transporter-like membrane protein
●	PFLU1512	-0.194555	-0.401143		Product: hypothetical protein
●	PFLU1513	-0.238905	-0.478737	-0.0155403	Gene: pheC; Product: cyclohexadienyl dehydratase
●	PFLU1514	-0.454261	-1.32601		Product: putative glutamine synthetase
●	PFLU1515	-0.0974313	0.618706		Product: hypothetical protein
●	PFLU1516	0.58946	-0.256266	0.128676	Product: putative ribonuclease
●	PFLU1517	0.10359	-0.0186525	0.0785098	Product: hypothetical protein
●	PFLU1518	0.220579	-0.36373	-0.12649	Product: putative dehydrogenase
●	PFLU1519	-0.487301	-0.0077918	-0.336096	Product: putative nitroreductase
●	PFLU1520	0.0455863	-0.544478	-0.313784	Product: hypothetical protein
●	PFLU1521	-0.0999419	-0.897929	0.393867	Product: hypothetical protein
●	PFLU1522	-0.751435	0.0504007	-0.358028	Product: hypothetical protein
●	PFLU1523	0.571701	-0.250638	0.0688771	Product: putative RNA methyltransferase
●	PFLU1524	0.709175	1.33146	0.884971	Product: hypothetical protein
●	PFLU1525	-0.26204	-0.309381		Product: putative lipoprotein
●	PFLU1526	0.127283	-0.243179	0.0669876	Product: hypothetical protein
●	PFLU1527	-0.102584	-0.180445		Product: hypothetical protein
●	PFLU1528	-0.413748	-0.710256		Product: putative cyclic nucleotide-binding protein
●	PFLU1529	0.0152372	-0.257084		Product: putative protease
●	PFLU1530	1.08532	-0.318813		Product: hypothetical protein
●	PFLU1531	0.507975	0.0901256		Product: putative amidotransferase
●	PFLU1532	0.401604	-0.479425		Product: hypothetical protein
●	PFLU1533	0.818176	0.25591		Product: LysR family transcriptional regulator
●	PFLU1534	1.03416	-2.09124	0.67713	Product: LamB/YcsF family protein
●	PFLU1535	1.35968	-2.52248	0.367025	Product: hypothetical protein
●	PFLU1536	1.36595	-2.44611	0.518315	Product: putative hydrolase
●	PFLU1537	-0.149389	-0.0322559		Product: hypothetical protein
●	PFLU1538	-0.238462	0.151178	-0.00437188	Product: putative ATP-binding protein
●	PFLU1539	-1.19962	-0.0689389		Product: hypothetical protein
●	PFLU1540	-0.360481	0.271754	0.196435	Gene: cysK; Product: cysteine synthase A
●	PFLU1541	-0.14779	-0.170095		Product: hypothetical protein
●	PFLU1542	0.320327	1.82778		Gene: acnA; Product: aconitate hydratase; Note: catalyzes the conversion of citrate to isocitrate
●	PFLU1543	0.103015	-0.158285	0.209451	Product: putative RNA 2'-O-ribose methyltransferase
●	PFLU1544	0.0179121	-0.0766726		Product: sulfur transfer protein SirA; Note: TusA; transfers sulfur to TusBCD complex; involved in thiouridation of U34 position of some tRNAs
●	PFLU1545	0.605435	0.160967		Gene: norM; Product: multidrug resistance protein
●	PFLU1546	0.0512924	-0.00772449	-0.88561	Gene: pdxB; Product: erythronate-4-phosphate dehydrogenase; Note: Required for the de novo synthesis of pyroxidine via the pdxA branch; catalyzes the formation of 3-hydroxy-4-phospho-hydroxy-alpha-ketobutyrate from erythronate-4-phosphate
●	PFLU1547	-0.198334	0.060525		Product: hypothetical protein
●	PFLU1548	0.576346	0.204226		Product: putative ABC transporter ATP-binding membrane protein
●	PFLU1549	0.241673	-0.364661	-0.206761	Product: putative lytic transglycosylase
●	PFLU1550	0.207255	-0.472621	0.230234	Product: putative ABC transporter ATP-binding protein
●	PFLU1551	-0.577209	0.0490666	-0.214749	Product: hypothetical protein
●	PFLU1552	-0.298151	-0.461013		Product: hypothetical protein
●	PFLU1553	-0.641063	-0.178412	-0.173363	Gene: fadB; Product: multifunctional fatty acid oxidation complex subunit alpha; Note: includes enoyl-CoA hydratase, delta(3)-cis-delta(2)-trans-enoyl-CoA isomerase, 3-hydroxyacyl-CoA dehydrogenase, and 3-hydroxybutyryl-CoA epimerase; catalyzes the formation of an hydroxyacyl-CoA by addition of water on enoyl-CoA; also exhibits 3-hydroxyacyl-CoA epimerase and 3-hydroxyacyl-CoA dehydrogenase activ…
●	PFLU1554	-0.584257	-0.129201	-0.212523	Gene: fadA; Product: 3-ketoacyl-CoA thiolase; Note: FadA; fatty acid oxidation complex component beta; functions in a heterotetramer with FadB; similar to FadI2J2 complex; functions in beta-oxidation of fatty acids
●	PFLU1555	-0.426592	-0.435852	-0.0220591	Product: hypothetical protein
●	PFLU1556	0.143741	-0.316813	0.0113931	Gene: topA; Product: DNA topoisomerase I; Note: catalyzes the ATP-dependent breakage of single-stranded DNA followed by passage and rejoining, maintains net negative superhelicity
●	PFLU1557	-0.0250555	-0.284259	0.842482	Product: hypothetical protein
●	PFLU1558	0.385658	-0.804143		Product: hypothetical protein
●	PFLU1559	0.258705	-0.208618		Product: hypothetical protein
●	PFLU1560	0.155953	-0.113695	-0.0962783	Gene: lexA; Product: LexA repressor; Note: Represses a number of genes involved in the response to DNA damage
●	PFLU1561	-0.0893256	-0.328937	-0.629795	Product: TetR family transcriptional regulator
●	PFLU1562	0.133431	0.0493044	-0.01488	Gene: nagZ; Product: beta-hexosaminidase; Note: hydrolyzes the terminal non-reducing N-acetyl-D-hexosamine residues in N-acetyl-beta-D-hexosaminides
●	PFLU1563	0.257324	-0.147276		Product: putative helicase
●	PFLU1564	-0.00868055	-0.178341		Product: hypothetical protein
●	PFLU1565	0.125805	-0.161597		Gene: mfd; Product: transcription-repair coupling factor
●	PFLU1566	-0.266868	-0.573363		Gene: gap; Product: glyceraldehyde-3-phosphate dehydrogenase; Note: catalyzes the formation of 3-phospho-D-glyceroyl phosphate from D-glyceraldehyde 3-phosphate; involved in growth under gluconeogenic conditions and in glycolytic activity at high ATP concentrations in Corynebacterium; NAD and NADP dependent
●	PFLU1568	-0.0127073	0.213273		Product: hypothetical protein
●	PFLU1569	0.287512	0.405225		Gene: sthA; Product: soluble pyridine nucleotide transhydrogenase; Note: catalyzes the conversion of NADPH to NADH
●	PFLU1570	0.0435052	0.272846	-0.543572	Product: putative glycerophosphoryl diester phosphodiesterase
●	PFLU1571	0.0379993	0.113519	0.220083	Product: hypothetical protein
●	PFLU1572	0.241268	-0.293975		Product: putative lipoprotein releasing system, membrane protein
●	PFLU1573	0.0407047	-0.423975	-0.110617	Gene: lolD; Product: lipoprotein releasing system ATP-binding protein
●	PFLU1574	0.146059	-0.238199	-0.318628	Product: putative lipoprotein releasing system, membrane protein
●	PFLU1575	0.311862	-0.105155		Product: putative heavy metal two-component system, sensor kinase
●	PFLU1576	0.106698	-0.105921		Gene: cusR; Product: heavy metal two component system, response regulator; Note: Also similar to PFLU4171, (224 aa); E(): 2.5e-44; 58.904% identity in 219 aa overlap
●	PFLU1577	-0.258504	0.018173		Product: hypothetical protein
●	PFLU1578	0.0964378	-0.415558	0.0485367	Gene: queF; Product: 7-cyano-7-deazaguanine reductase; Note: catalyzes the NADPH-dependent reduction of 7-cyano-7-deazaguanine (preQ0) to 7-aminomethyl-7-deazaguanine (preQ1) in queuosine biosynthesis
●	PFLU1579	-0.945416	-0.552729	-0.513217	Product: hypothetical protein
●	PFLU1580	0.454019	0.31402		Product: hypothetical protein
●	PFLU1581	-0.084164	-0.351807		Product: hypothetical protein
●	PFLU1582	-0.872221	-0.378241	0.120559	Product: hypothetical protein
●	PFLU1583	0.519672	0.176202	0.252374	Product: putative response regulator
●	PFLU1584	0.716437	0.289911	0.15845	Product: hypothetical protein
●	PFLU1585	-0.603757	0.0373495	-0.0194759	Gene: talB; Product: transaldolase B
●	PFLU1586	0.126659	-0.282409	0.13665	Gene: dusA; Product: tRNA-dihydrouridine synthase A
●	PFLU1587	0.207534	-0.0567273		Product: putative phage integrase
●	PFLU1588	0.246261	-2.15581		Product: putative phage capsid-like protein
●	PFLU1589	-0.12513	0.00718611		Product: putative capsid scafolding protein
●	PFLU1590	0.31857	-0.486442		Product: terminase ATPase subunit
●	PFLU1591	0.00665754	-1.38068		Product: presumed portal vertex protein
●	PFLU1591A	-0.345687	0.149826		Product: hypothetical protein; Note: No significant database matches. Very low G+C content (39.53%)
●	PFLU1591B	0.240486	-0.214424		Product: hypothetical protein; Note: No significant database matches. Very low G+C content (37.85%)
●	PFLU1592	-0.517756	-0.55707		Product: hypothetical protein
●	PFLU1593	0.229794	-0.220081		Product: hypothetical protein
●	PFLU1594	-0.0447226	-0.663234		Product: hypothetical protein
●	PFLU1595	-1.68988	-1.59326	-1.35322	Product: hypothetical protein
●	PFLU1596	-0.625348	-0.753474		Product: hypothetical protein
●	PFLU1597	-0.996709	-0.70752	-0.672508	Product: hypothetical protein
●	PFLU1600	-0.051004	-0.930311		Product: hypothetical protein
●	PFLU1601	-0.120025	-0.578439		Product: hypothetical protein; Note: Similarity matches reduced to the N-terminal region of this CDS
●	PFLU1602	-0.909715	-1.38441		Product: putative transporter-like membrane protein
●	PFLU1603	0.184412	-0.0264803		Product: putative two-component system sensor kinase
●	PFLU1604	-0.215129	-0.466167		Product: putative two-component system, EAL domain response regulator
●	PFLU1605	-0.0529635	0.412287		Product: putative two-component system sensor kinase
●	PFLU1606	0.142849	0.52569		Product: putative two-component system LuxR family response regulator
●	PFLU1607	0.299512	-0.69429		Product: putative fimbrial-like protein
●	PFLU1608	0.028858	-0.346566		Product: putative fimbrial-like protein
●	PFLU1609	0.104022	-0.0330688		Product: putative fimbrial-like protein
●	PFLU1610	0.0830628	1.13584		Product: putative fimbrial usher outer membrane protein
●	PFLU1611	-0.056305	-0.322739		Product: putative fimbrial-like chaperone protein
●	PFLU1612	-0.0887442	0.670997		Product: putative fimbrial protein
●	PFLU1613	-2.43708	-3.35069	-4.18374	Gene: mqo; Product: malate:quinone oxidoreductase; Note: malate dehydrogenase; catalyzes the oxidation of malate to oxaloacetate
●	PFLU1614	-0.404361	-0.0621255		Product: hypothetical protein
●	PFLU1615	0.0073216	-0.294422		Product: LysR family transcriptional regulator
●	PFLU1616	1.00345	0.128253		Product: putative lipoprotein
●	PFLU1617	0.279002	-0.0736522		Product: hypothetical protein
●	PFLU1618	0.369317	-0.633712		Product: hypothetical protein
●	PFLU1619	-0.268064	-0.532803	-0.504698	Product: putative decarboxylase
●	PFLU1620	-0.110452	-0.674038		Product: hypothetical protein
●	PFLU1621	-0.394624	-0.711192	-0.0745737	Product: trans-2-enoyl-CoA reductase; Note: enzyme from Treponema denticola exhibits NADH-dependent trans-2-enoyl-CoA reductase activity
●	PFLU1622	0.241873	0.536333		Product: hypothetical protein
●	PFLU1623	0.158466	0.0325286		Product: LysR family transcriptional regulator
●	PFLU1624	-0.201233	-0.0749702		Gene: argD; Product: acetylornithine aminotransferase; Note: catalyzes the formation of N-acetyl-l-glutamate 5-semialdehyde from 2-oxoglutarate and N(2)-acetyl-L-ornithine
●	PFLU1625	0.376469	0.0703971		Product: putative DNA-binding transcriptional regulator
●	PFLU1626	0.172229	-0.361978		Product: inner membrane transport protein YdhC; Note: uncharacterized member of the major facilitator superfamily (MFS)
●	PFLU1627	0.777727	1.48035		Product: hypothetical protein
●	PFLU1628	0.431304	0.992553		Product: putative transporter-like membrane protein
●	PFLU1629	-0.100608	-0.869234		Product: putative peptidase
●	PFLU1630	-0.527937	-0.822146		Product: putative LuxR family regulatory protein
●	PFLU1631	-0.437915	-2.10165	-0.702441	Product: putative proline iminopeptidase
●	PFLU1632	-0.254075	-1.85453		Product: putative peptide ABC transporter permease
●	PFLU1633	-0.491757	-1.89908		Product: putative peptide ABC transporter permease
●	PFLU1634	-0.611779	-1.79325		Product: putative peptide ABC transporter ATP-binding protein
●	PFLU1635	-0.601845	-1.88766		Product: putative peptide ABC transporter ATP-binding protein
●	PFLU1636	-1.58765	-2.0544		Product: putative peptide ABC transporter substrate-binding protein
●	PFLU1637	-0.760177	-0.505218	-0.197473	Product: short chain dehydrogenase
●	PFLU1638	-0.111938	-0.180324	-0.104057	Product: phosphoglycolate phosphatase; Note: catalyzes the dephosphorylation of 2-phosphoglycolate to form glycolate and phosphate
●	PFLU1639	-0.193131	-0.184783	-0.0772623	Gene: ubiG; Product: 3-demethylubiquinone-9 3-methyltransferase; Note: Involved in ubiquinone biosynthesis
●	PFLU1640	0.321833	-0.219542	-0.139041	Product: N-ethylammeline chlorohydrolase; Note: Catalyzes the hydrolytic cleavage of a carbon-halogen bond in N-ethylammeline
●	PFLU1641	0.247867	-0.478071		Gene: mtnA; Product: methylthioribose-1-phosphate isomerase; Note: isomerizes methylthioribose-1-phosphate into methylthioribulose-1-phosphate; involved in methionine salvage pathway
●	PFLU1643	-0.125893	-0.455927	-0.0727435	Gene: gyrA; Product: DNA gyrase subunit A; Note: negatively supercoils closed circular double-stranded DNA
●	PFLU1644	-0.191121	-0.321827	-0.10992	Gene: serC; Product: phosphoserine aminotransferase; Note: catalyzes the formation of 3-phosphonooxypyruvate and glutamate from O-phospho-L-serine and 2-oxoglutarate; required both in major phosphorylated pathway of serine biosynthesis and in the biosynthesis of pyridoxine
●	PFLU1645	-0.275271	-0.30058	-0.0646108	Gene: pheA; Product: chorismate mutase/prephenate dehydratase
●	PFLU1646	-0.187497	-0.208024	0.0109916	Gene: hisC; Product: histidinol-phosphate aminotransferase; Note: catalyzes the formation of L-histidinol phosphate from imidazole-acetol phosphate and glutamate in histidine biosynthesis
●	PFLU1647	0.139893	-0.485139	0.718231	Product: bifunctional cyclohexadienyl dehydrogenase/ 3-phosphoshikimate 1-carboxyvinyltransferase; Note: catalyzes the formation of 4-hydroxyphenylpyruvate from prephenate and the formation of tyrosine from arogenate and catalyzes the formation of 5-O-(1-carboxyvinyl)-3-phosphoshikimate from phosphoenolpyruvate and 3-phosphoshikimate in tryptophan biosynthesis
●	PFLU1648	0.216703	-0.420475	0.0754217	Gene: cmk; Product: cytidylate kinase; Note: Catalyzes the formation of (d)CDP from ATP and (d)CMP
●	PFLU1649	-0.0861249	-0.278977		Gene: rpsA; Product: 30S ribosomal protein S1; Note: in Escherichia coli this protein is involved in binding to the leader sequence of mRNAs and is itself bound to the 30S subunit; autoregulates expression via a C-terminal domain; in most gram negative organisms this protein is composed of 6 repeats of the S1 domain while in gram positive there are 4 repeats; the S1 nucleic acid-binding domain is…
●	PFLU1650	-0.130689	0.334442		Product: putative lipoprotein
●	PFLU1651	0.397676	0.0299064	0.139083	Gene: ihfB; Product: integration host factor subunit beta; Note: This protein is one of the two subunits of integration host factor, a specific DNA-binding protein that functions in genetic recombination as well as in transcriptional and translational control
●	PFLU1652	-0.0604392	-0.275556		Product: hypothetical protein
●	PFLU1653	-0.266916	-0.710403		Product: putative transporter-like membrane protein
●	PFLU1654	-1.20939	-0.905514		Product: hypothetical protein
●	PFLU1655	-0.96059	-0.992914		Product: hypothetical protein
●	PFLU1656	-0.473215	-0.809789		Product: hypothetical protein
●	PFLU1657	-0.791829	-0.576197	-0.502499	Gene: fnl1; Product: polysaccharide biosynthesis protein
●	PFLU1658	-0.733416	-0.567965		Gene: fnl2; Product: NAD dependent epimerase/dehydratase
●	PFLU1659	-0.605935	-0.453544	-0.398051	Gene: fnl3; Product: UDP-N-acetylglucosamine2-epimerase
●	PFLU1660	-0.446431	-0.36872	-0.988918	Product: putative glycosyltransferase
●	PFLU1662	-0.232546	-0.386169		Product: hypothetical protein
●	PFLU1663	-0.784119	-0.44071	-0.222252	Product: 3-oxoacyl-ACP synthase III
●	PFLU1664	-0.518994	-0.601269		Product: putative dehydrogenase
●	PFLU1665	-0.48601	-0.439305		Product: putative transferase
●	PFLU1666	-0.464336	-0.239045	-0.0539063	Product: putative 3-oxoacyl-(Acyl-carrier-protein) synthase III
●	PFLU1667	-0.400621	-0.392292		Product: putative aminotransferase
●	PFLU1668	-0.30202	-0.68452		Product: putative polysaccharide biosynthesis-related membrane protein
●	PFLU1669	-0.598217	0.019031		Product: hypothetical protein
●	PFLU1670	0.144403	-0.351975		Product: TetR family transcriptional regulator
●	PFLU1671	0.0195269	-0.196767		Product: GntR family transcriptional regulator
●	PFLU1672	-0.30048	0.230376	-0.0440857	Product: hypothetical protein
●	PFLU1673	-0.605543	-0.539414		Product: hypothetical protein
●	PFLU1674	0.306277	0.397845		Product: putative amino acid transporter-like, membrane protein
●	PFLU1676	-0.0560828	0.470758		Gene: kdpA; Product: potassium-transporting ATPase subunit A; Note: catalyzes the hydrolysis of ATP coupled with the exchange of hydrogen and potassium ions
●	PFLU1677	0.102786	0.0289031		Gene: kdpB; Product: potassium-transporting ATPase subunit B; Note: One of the components of the high-affinity ATP-driven potassium transport (or KDP) system, which catalyzes the hydrolysis of ATP coupled with the exchange of hydrogen and potassium ions
●	PFLU1678	0.240047	0.339668		Gene: kdpC; Product: potassium-transporting ATPase subunit C; Note: One of the components of the high-affinity ATP-driven potassium transport (or KDP)system, which catalyzes the hydrolysis of ATP coupled with the exchange of hydrogen and potassium ions. The C subunit may be involved in assembly of the KDP complex
●	PFLU1679	0.245243	-0.0429236		Gene: kdpD; Product: two-component system sensor kinase
●	PFLU1680	0.286222	-0.522343		Gene: kdpE; Product: two-component system response regulator
●	PFLU1681	0.0281004	0.365659		Product: putative phospholipase
●	PFLU1682	-0.438042	-0.0198543		Product: putative lipoprotein
●	PFLU1683	-0.145796	-0.0869674		Product: hypothetical protein
●	PFLU1684	0.0350371	0.616719	0.192988	Product: hypothetical protein
●	PFLU1685	-0.00135243	-0.51753		Product: hypothetical protein
●	PFLU1686	-0.0820404	0.177775		Product: putative RHS repeat-like protein
●	PFLU1687	-0.256886	-0.450269		Product: putative methyl-accepting chemotaxis protein
●	PFLU1688	-0.0220129	-0.0138538	-0.458824	Product: putative deoxyribonuclease
●	PFLU1689	1.35255	0.577026		Product: putative transglycosylase
●	PFLU1690	0.628131	0.783131		Product: hypothetical protein
●	PFLU1691	-0.169546	-0.50937	-0.142438	Product: hypothetical protein
●	PFLU1692	0.362963	-0.305395		Product: hypothetical protein
●	PFLU1693	0.176943	-0.267175		Product: putative ABC transporter membrane protein
●	PFLU1694	0.184252	-0.678055		Product: putative ABC transporter ATP-binding protein
●	PFLU1695	0.165902	-0.241971		Product: hypothetical protein
●	PFLU1696	0.0569437	-0.16552	0.0723412	Gene: greB; Product: transcription elongation factor
●	PFLU1697	0.0611585	-0.499764		Product: putative ABC transporter permease
●	PFLU1698	-0.0217463	-0.247379	-0.326648	Product: putative ABC transportsystem, ATP-binding protein
●	PFLU1699	-0.0727691	-0.304104		Product: putative acyl-CoA thioesterase
●	PFLU1700	0.132628	-0.459351		Product: hypothetical protein
●	PFLU1701	0.138375	0.0143366		Product: hypothetical protein
●	PFLU1702	-0.352325	0.0186825	-1.76178	Gene: oprI; Product: major outer membrane lipoprotein
●	PFLU1703	0.294439	-0.0738137	0.520584	Product: hypothetical protein
●	PFLU1704	0.361653	0.324341	0.135367	Gene: aroG; Product: phospho-2-dehydro-3-deoxyheptonate aldolase; Note: catalyzes the formation of 3-deoxy-D-arabino-hept-2-ulosonate 7 phosphate from phosphoenolpyruvate and D-erythrose 4-phosphate, phenylalanine sensitive
●	PFLU1705	0.24512	0.41813		Product: hypothetical protein
●	PFLU1706	-0.054074	-0.398077		Product: hypothetical protein
●	PFLU1707	-0.112196	-0.281933	-0.469682	Product: 2-dehydropantoate 2-reductase; Note: catalyzes the formation of 2-dehydropantoate from (R)-pantoate
●	PFLU1708	-0.288402	-0.440033		Product: putative 5'-nucleotidase
●	PFLU1709	-0.119821	-0.363277		Product: putative universal stress-like protein
●	PFLU1710	0.116366	-0.255532	-0.29475	Gene: cysB; Product: transcriptional regulator CysB; Note: LysR-type transcriptional regulator; contains helix-turn-helix (HTH) motif; in Escherichia coli this protein regulates cysteine biosynthesis by controlling expression of the cys regulon; autoregulates expression; crystal structure of Klebsiella aerogenes showed tetramer formation
●	PFLU1711	0.110253	-0.578291	0.209584	Product: hypothetical protein
●	PFLU1712	0.0197027	-0.220034		Product: hypothetical protein
●	PFLU1713	0.225776	-0.38614		Product: hypothetical protein
●	PFLU1714	-0.483038	-0.264148	0.0728245	Product: elongation factor P; Note: Involved in peptide bond synthesis; alters the affinity of the ribosome for aminoacyl-tRNA
●	PFLU1715	1.13609	1.5135		Product: putative exported lipase
●	PFLU1716	0.910889	1.76441		Gene: ohrB; Product: organic hydroperoxide resistance protein
●	PFLU1717	-0.00536955	0.370765	0.466872	Gene: ohrR; Product: organic hydroperoxide resistance transcriptional regulator
●	PFLU1718	0.209909	-0.1655		Product: LysR family transcriptional regulator
●	PFLU1719	0.421444	0.289666		Product: hypothetical protein
●	PFLU1720	0.234643	-0.0193478		Product: LysR family transcriptional regulator
●	PFLU1721	0.928506	0.515546		Product: hypothetical protein
●	PFLU1722	0.232713	-0.158203		Product: hypothetical protein
●	PFLU1723	0.317928	0.0333707	0.332916	Gene: aroH; Product: phospho-2-dehydro-3-deoxyheptonate aldolase
●	PFLU1724	0.163426	-0.328886	0.11408	Product: hypothetical protein
●	PFLU1725	0.394708	-0.16244		Product: enoyl-CoA hydratase; Note: Catalyzes the reversible hydration of unsaturated fatty acyl-CoA to beta-hydroxyacyl-CoA
●	PFLU1726	0.378157	-0.455984		Gene: deaD; Product: cold-shock dead-box protein A
●	PFLU1727	0.00822251	-0.376572		Product: putative aromatic ring dioxygenase
●	PFLU1728	-0.525212	-0.261665		Gene: tpm; Product: thiopurine S-methyltransferase
●	PFLU1730	0.898294	0.665758		Gene: htpX; Product: heat shock protein HtpX; Note: putative metalloprotease
●	PFLU1731	0.451378	0.0674577	0.169356	Product: aminotransferase AlaT; Note: broad specificity; family IV; in Corynebacterium glutamicum this protein can use glutamate, 2-aminobutyrate, and aspartate as amino donors and pyruvate as the acceptor
●	PFLU1732	-0.180824	0.140162	0.00520815	Gene: msrB; Product: methionine sulfoxide reductase B; Note: this stereospecific enzymes reduces the R isomer of methionine sulfoxide while MsrA reduces the S form; provides protection against oxidative stress
●	PFLU1732A	-0.0187721	-0.150063		Product: putative transposase
●	PFLU1734	-0.0117671	0.086728	0.11204	Gene: gpx1; Product: glutathione peroxidase
●	PFLU1735	0.0732553	-0.158789		Product: putative MarR family regulatory protein
●	PFLU1736	0.0726733	-0.256118		Product: putative two-component system sensor kinase
●	PFLU1737	0.105036	-0.00156417	-0.102255	Product: hypothetical protein
●	PFLU1738	0.0387013	-0.0723326	0.0287151	Product: hypothetical protein
●	PFLU1739	-0.147532	-1.0516		Product: putative two-component system sensor kinase
●	PFLU1740	-0.320247	-0.397721		Product: putative two-component system response regulator
●	PFLU1741	0.228404	0.0865832		Product: putative two-component system response regulator
●	PFLU1742	-0.725976	-0.811751	-0.348181	Product: deoxyguanosinetriphosphate triphosphohydrolase-like protein; Note: dGTPase family type 3 subfamily, presumably hydrolyzes dGTP to deoxyguanosine and triphosphate
●	PFLU1743	-0.245147	-0.0208626		Product: EAL domain-containing protein
●	PFLU1744	-0.930942	-0.521699		Product: hypothetical protein
●	PFLU1745	-1.02087	-0.435842		Product: hypothetical protein
●	PFLU1746	-1.07379	-0.356865	-0.546504	Product: hypothetical protein
●	PFLU1747	-0.108377	0.0236035		Product: putative ammonia transporter-like membrane protein
●	PFLU1748	0.10557	0.0468562		Product: putative glutathione-regulated potassium-efflux transporter membrane protein
●	PFLU1749	-0.0351393	0.00613389	0.026068	Product: hypothetical protein
●	PFLU1750	0.228133	-0.00293846		Product: hypothetical protein
●	PFLU1751	0.0476534	-0.451057	-0.0901411	Product: putative ribosomal subunit pseudouridine synthase
●	PFLU1752	-0.908074	0.0474954	-2.76896	Product: putative lipoprotein
●	PFLU1753	0.330934	-0.0675609	-0.0566824	Gene: mobA; Product: molybdopterin-guanine dinucleotide biosynthesis protein MobA; Note: in Escherichia coli MobA links a guanosine 5'-phosphate to molydopterin to form molybdopterin guanine dinucleotide during molybdenum cofactor biosynthesis
●	PFLU1754	0.159033	0.00204769	0.0823787	Gene: moaB; Product: molybdenum cofactor biosynthesis protein B
●	PFLU1755	0.214658	-0.0661269	0.300893	Gene: moeA; Product: molybdopterin biosynthesis protein
●	PFLU1756	0.0410351	-0.29686		Product: hypothetical protein; Note: similarity with the E. coli entry reduced to the C-terminal region of the sequence in the database
●	PFLU1757	-0.1517	-0.273339		Product: hypothetical protein
●	PFLU1758	1.11503	-0.0472775	0.2255	Gene: ccmA; Product: cytochrome c biogenesis protein CcmA; Note: ATP-binding protein; required for proper cytochrome c maturation
●	PFLU1759	1.09399	-0.0244922		Gene: ccmB; Product: cytochrome C biogenesis, heme exporter protein B
●	PFLU1760	2.10082	1.06498		Gene: ccmC; Product: cytochrome C biogenesis, heme exporter protein C
●	PFLU1761	2.05631	0.91221		Gene: ccmD; Product: cytochrome C biogenesis, heme exporter protein
●	PFLU1762	2.0079	0.692013		Gene: ccmE; Product: cytochrome c-type biogenesis protein CcmE; Note: CycJ; periplasmic heme chaperone that binds heme transiently via a histidine residue and delivers it to newly synthesized and exported c-type cytochromes; requires the ATP hydrolysis activity of the CcmA protein in order to transfer the heme to the apocytochrome; part of the cytochrome c maturation system; periplasmic protein a…
●	PFLU1763	2.02474	0.890537		Gene: ccmF; Product: cytochrome C biogenesis protein
●	PFLU1764	2.11636	0.546572	-0.000424769	Gene: dsbE; Product: cytochrome C biogenesis, thiol:disulfide interchange protein
●	PFLU1765	2.05932	0.64738	0.420078	Gene: ccmH; Product: cytochrome C biogenesis protein
●	PFLU1766	1.16427	0.80508	-0.738674	Product: putative cytochrome C biogenesis protein
●	PFLU1767	0.248462	0.109677		Product: putative lipoprotein
●	PFLU1768	-0.433042	0.137086		Product: hypothetical protein
●	PFLU1769	-1.2163	-0.988134		Product: putative transporter-like membrane protein
●	PFLU1770	-1.21813	-1.44634	-1.22517	Product: putative chorismate mutase
●	PFLU1771	-1.54517	-1.61421		Product: putative p-aminobenzoic acid synthase
●	PFLU1772	-1.56263	-1.68801	-0.517565	Product: putative chorismate mutase/prephenate dehydrogenase
●	PFLU1773	-1.21023	-1.76248		Product: hypothetical protein
●	PFLU1774	-1.40327	-1.59967	-1.33982	Product: putative methyltransferase
●	PFLU1775	-1.42881	-1.7751	-1.82381	Product: putative oxidoreductase
●	PFLU1777	0.0269103	-1.96369		Gene: phnC; Product: phosphonate ABC transporter ATP-binding protein
●	PFLU1778	-0.379883	0.508527		Gene: phnD; Product: phosphonate ABC transporter substrate-binding protein
●	PFLU1779	0.59054	0.151883		Gene: phnE; Product: phosphonate ABC transporter permease
●	PFLU1780	-0.175832	-0.470869		Product: GntR family transcriptional regulator
●	PFLU1781	-0.327484	-2.95438		Product: putative phosphorous compounds metabolism-like protein
●	PFLU1782	-0.170355	-1.73333		Gene: phnH; Product: carbon-phosphorus lyase complex subunit
●	PFLU1783	0.0124275	0.53		Gene: phnI; Product: phosphorous compounds metabolism-like protein
●	PFLU1784	-0.456992	-0.0118376		Gene: phnJ; Product: phosphorous compounds metabolism-like protein
●	PFLU1785	0.144006	-1.23415		Gene: phnK; Product: phosphonate C-P lyase system protein PhnK
●	PFLU1786	-0.0830628	1.09075		Gene: phnL; Product: phosphonate ABC transporter ATP-binding protein
●	PFLU1787	0.262468	0.0476871		Gene: phnM; Product: phosphorous compounds metabolism-like protein
●	PFLU1788	0.388934	0.126251		Gene: phnN; Product: phosphorous compounds metabolism-related ATP-binding protein
●	PFLU1789	0.217599	-0.0691606		Gene: phnP; Product: carbon-phosphorus lyase complex accessory protein; Note: required for the use of phosphonates and phosphite as phosphorus sources
●	PFLU1790	0.170185	-0.356606		Product: LysR family transcriptional regulator
●	PFLU1791	0.591624	0.0736879		Product: hypothetical protein
●	PFLU1792	0.558515	0.0714568		Product: hypothetical protein
●	PFLU1793	0.0468372	0.0482519		Product: putative metalloprotease
●	PFLU1794	0.335573	-0.0208443		Product: putative transporter-like membrane protein
●	PFLU1795	-0.397371	-0.0930601		Product: hypothetical protein
●	PFLU1796	-0.434426	0.00471279	0.0932532	Gene: sbp; Product: sulfate ABC transporter substrate-binding protein
●	PFLU1797	0.106137	-0.0288758		Product: putative cation ABC transporter membrane protein
●	PFLU1798	0.362906	0.00196822		Product: putative ABC transporter membrane protein
●	PFLU1799	0.729154	1.22768		Gene: pyk; Product: pyruvate kinase; Note: catalyzes the formation of phosphoenolpyruvate from pyruvate
●	PFLU1800	0.655167	1.82924		Product: putative hydroxypyruvate reductase
●	PFLU1801	0.116624	0.621404		Gene: glxR; Product: 2-hydroxy-3-oxopropionate reductase
●	PFLU1802	0.0113177	0.141011		Gene: hyi; Product: hydroxypyruvate isomerase
●	PFLU1803	0.486089	1.54326		Gene: gcl; Product: glyoxylate carboligase; Note: catalyzes the formation of 2-hydroxy-3-oxopropanoate (tartronate semialdehyde) from two molecules of glyoxylate
●	PFLU1804	0.877911	1.89733		Product: hypothetical protein
●	PFLU1805	-0.00237951	-0.00536096	-0.176803	Product: TetR family transcriptional regulator
●	PFLU1806	-0.20602	-0.603396		Product: hypothetical protein
●	PFLU1807	0.0147107	-1.10744		Product: hypothetical protein
●	PFLU1808	-0.340549	-0.490645		Product: putative lipoprotein
●	PFLU1809	-0.388178	-0.401394	-0.251768	Product: hypothetical protein
●	PFLU1810	0.256571	-0.408638		Product: hypothetical protein
●	PFLU1811	0.606924	-0.334571		Product: putative glucans synthase
●	PFLU1812	-0.136622	-0.169512		Product: putative glycine betaine-binding protein
●	PFLU1813	-0.280581	1.77911		Product: hypothetical protein
●	PFLU1814	0.248625	1.31847		Gene: actP; Product: acetate permease; Note: member of the sodium:solute symporter family; cotranscribed with the acs gene which encodes acetyl coenzyme A synthase; mutations affect acetate uptake
●	PFLU1815	0.0934227	0.334491	0.0794079	Gene: gltA; Product: type II citrate synthase; Note: type II enzyme; in Escherichia coli this enzyme forms a trimer of dimers which is allosterically inhibited by NADH and competitively inhibited by alpha-ketoglutarate; allosteric inhibition is lost when Cys206 is chemically modified which also affects hexamer formation; forms oxaloacetate and acetyl-CoA and water from citrate and coenzyme A; fun…
●	PFLU1816	0.98556	0.958792	-0.697099	Gene: sdhC; Product: succinate dehydrogenase cytochrome b556 subunit
●	PFLU1817	0.939904	1.01694		Product: putative succinate dehydrogenase hydrophobic membrane anchor protein
●	PFLU1818	0.933841	1.01097	0.243435	Gene: sdhA; Product: succinate dehydrogenase flavoprotein subunit; Note: part of four member succinate dehydrogenase enzyme complex that forms a trimeric complex (trimer of tetramers); SdhA/B are the catalytic subcomplex and can exhibit succinate dehydrogenase activity in the absence of SdhC/D which are the membrane components and form cytochrome b556; SdhC binds ubiquinone; oxidizes succinate to…
●	PFLU1819	0.436031	0.720491	0.0937692	Gene: sdhB; Product: succinate dehydrogenase iron-sulfur subunit; Note: part of four member succinate dehydrogenase enzyme complex that forms a trimeric complex (trimer of tetramers); SdhA/B are the catalytic subcomplex and can exhibit succinate dehydrogenase activity in the absence of SdhC/D which are the membrane components and form cytochrome b556; SdhC binds ubiquinone; oxidizes succinate to …
●	PFLU1820	0.129445	0.194807		Gene: sucA; Product: 2-oxoglutarate dehydrogenase E1 component; Note: SucA; E1 component of the oxoglutarate dehydrogenase complex which catalyzes the formation of succinyl-CoA from 2-oxoglutarate; SucA catalyzes the reaction of 2-oxoglutarate with dihydrolipoamide succinyltransferase-lipoate to form dihydrolipoamide succinyltransferase-succinyldihydrolipoate and carbon dioxide
●	PFLU1821	0.0401087	0.227595		Gene: sucB; Product: dihydrolipoamide succinyltransferase; Note: component of 2-oxoglutarate dehydrogenase complex; catalyzes the transfer of succinyl coenzyme A to form succinyl CoA as part of the conversion of 2-oxoglutarate to succinyl-CoA
●	PFLU1822	-0.322654	0.0564068	-0.0708785	Gene: lpd; Product: dihydrolipoamide dehydrogenase; Note: E3 component of pyruvate and 2-oxoglutarate dehydrogenase complex; catalyzes the oxidation of dihydrolipoamide to lipoamide
●	PFLU1823	-0.865334	-0.231856		Gene: sucC; Product: succinyl-CoA synthetase subunit beta; Note: catalyzes the interconversion of succinyl-CoA and succinate
●	PFLU1824	-0.874572	-0.31457		Gene: sucD; Product: succinyl-CoA synthetase subunit alpha; Note: Catalyzes the only substrate-level phosphorylation in the TCA cycle
●	PFLU1825	-0.223228	-1.10759		Gene: brnQ; Product: branched-chain amino acid transporter II carrier protein
●	PFLU1826	0.667528	0.0651877		Product: hypothetical protein
●	PFLU1827	-1.12703	-0.219749	-2.94766	Product: putative lipoprotein
●	PFLU1828	0.612847	0.81152		Product: hypothetical protein
●	PFLU1829	1.00063	1.27704		Product: hypothetical protein
●	PFLU1830	-0.454914	-0.217124	0.129183	Gene: htpG; Product: heat shock protein 90; Note: molecular chaperone
●	PFLU1831	-0.830698	0.00806353	-0.137996	Product: putative hydrolase
●	PFLU1832	0.432816	0.0786476	0.675094	Product: putative pirin-like protein
●	PFLU1833	-0.369276	0.466977	-0.135671	Product: hypothetical protein
●	PFLU1834	-0.28327	0.300448		Product: putative exported hydrolase
●	PFLU1835	-0.234769	-0.332695	0.0496634	Gene: fabB; Product: 3-oxoacyl-(acyl carrier protein) synthase I; Note: FabB, beta-Ketoacyl-ACP synthase I, KASI; catalyzes a condensation reaction in fatty acid biosynthesis: addition of an acyl acceptor of two carbons from malonyl-ACP; required for the elongation of short-chain unsaturated acyl-ACP
●	PFLU1836	0.187979	-0.27342	-0.390382	Gene: fabA; Product: 3-hydroxydecanoyl-(acyl carrier protein) dehydratase; Note: catalyzes the dehydration of (3R)-3-hydroxydecanoyl-ACP to 2,3-decenoyl-ACP or 3,4-decenoyl-ACP
●	PFLU1837	-0.24635	-0.73936		Product: putative two-component system sensor kinase
●	PFLU1838	-0.263317	-0.817535	-0.176138	Product: hypothetical protein
●	PFLU1839	0.0165561	-0.447036		Product: TonB-dependent exported receptor
●	PFLU1840	0.167675	-0.474753	-0.295209	Gene: gpsA; Product: NAD(P)H-dependent glycerol-3-phosphate dehydrogenase; Note: [NAD(P)+]; catalyzes the NAD(P)H-dependent reduction of glycerol 3-phosphate to glycerone phosphate
●	PFLU1841	0.212186	0.147964	-2.3398	Product: hypothetical protein
●	PFLU1842	0.119815	-0.0173454	-0.0445216	Product: putative phosphohistidine phosphatase
●	PFLU1843	0.360285	-0.0237286		Product: putative AMP-binding protein
●	PFLU1844	0.479963	0.704697		Product: putative thioesterase
●	PFLU1845	0.561485	0.664933		Product: putative hydrolase
●	PFLU1846	0.657109	0.584213		Product: putative hydrolase
●	PFLU1847	0.650776	0.249019		Product: putative lipoprotein
●	PFLU1848	0.572008	-0.132643		Product: hypothetical protein
●	PFLU1849	0.283607	0.104175		Product: putative two-component system sensor kinase
●	PFLU1850	0.312256	-0.443945	0.454671	Product: putative two-component system response regulator
●	PFLU1851	0.281979	-0.407778	-0.0225603	Gene: pyrF; Product: orotidine 5'-phosphate decarboxylase; Note: type 1 subfamily; involved in last step of pyrimidine biosynthesis; converts orotidine 5'-phosphate to UMP and carbon dioxide; OMP decarboxylase; OMPDCase; OMPdecase
●	PFLU1852	0.017459	0.772997		Product: putative dehydrogenase
●	PFLU1853	-0.0110964	0.0870746		Product: short chain dehydrogenase
●	PFLU1854	0.109575	-0.538938		Product: GntR family transcriptional regulator
●	PFLU1855	0.282321	-0.308385	-1.66597	Product: putative methyl-accepting chemotaxis protein
●	PFLU1856	-0.713162	-0.414344	-0.672296	Product: putative hydrolase
●	PFLU1858	0.137193	0.0730107	-1.16294	Product: hypothetical protein
●	PFLU1859	0.855747	1.51982		Product: hypothetical protein; Note: also similar to the doswnstream CDS PFLU1860, (580 aa); E(): 1.7e-154; 70.639% identity in 579 aa overlap
●	PFLU1860	-1.07416	-1.00425		Product: hypothetical protein; Note: also similar to the upstream CDS PFLU1859, (579 aa); E(): 7.3e-155; 70.639% identity in 579 aa overlap
●	PFLU1861	1.87869	0.950915		Product: hypothetical protein
●	PFLU1862	5.43359	2.5757	2.72598	Product: hypothetical protein
●	PFLU1863	0.280057	0.516946		Product: LysR family transcriptional regulator
●	PFLU1864	0.841084	-0.240449	-0.0973389	Product: hypothetical protein
●	PFLU1865	-0.585402	-0.294974		Gene: fadE; Product: acyl-CoA dehydrogenase; Note: functions in fatty acid oxidation; converts acyl-CoA and FAD to FADH2 and delta2-enoyl-CoA
●	PFLU1866	0.832494	0.855684		Product: hypothetical protein
●	PFLU1867	0.281674	0.751519	0.80398	Product: putative glutathione S-transferase family protein
●	PFLU1868	0.288193	0.306119	0.337503	Product: putative ABC transporter ATP-binding protein
●	PFLU1869	0.270888	0.280918		Product: putative ABC transporter membrane protein
●	PFLU1870	0.115447	0.306192	0.0433011	Product: TetR family transcriptional regulator
●	PFLU1871	0.673164	0.91106		Product: putative ABC transporter membrane protein
●	PFLU1872	0.272732	-0.186008	0.119121	Product: hypothetical protein
●	PFLU1873	-0.631644	0.358957		Product: putative ABC transporter membrane protein
●	PFLU1874	0.251475	-0.0157166		Product: putative transporter-like acyltransferase protein
●	PFLU1875	0.312777	-0.633562		Gene: sugE; Product: quaternary ammonium compound-resistance protein
●	PFLU1876	0.0995817	-0.397998		Product: putative transporter-like membrane protein
●	PFLU1877	-0.382857	-0.595501	-0.222985	Gene: rdgC; Product: recombination associated protein; Note: Required for efficient pilin antigenic variation
●	PFLU1878	0.718506	-0.193509		Product: putative integrase
●	PFLU1879	-0.371855	-0.508051	-0.328529	Product: hypothetical protein
●	PFLU1880	-0.35582	-0.478744	-0.14622	Product: hypothetical protein
●	PFLU1881	0.0471716	-0.259658	-0.28091	Product: hypothetical protein
●	PFLU1881A	-0.214495	-0.340023	-0.116042	Product: hypothetical protein
●	PFLU1883	0.248067	-0.265596		Product: hypothetical protein
●	PFLU1884	-0.108781	-0.392944		Product: putative transposase; Note: also similar to PFLU5306, (114 aa); E(): 6.6e-30; 72.917% identity in 96 aa overlap
●	PFLU1885	-0.221617	-0.153274		Product: hypothetical protein
●	PFLU1886	0.301955	-0.00647856		Product: hypothetical protein
●	PFLU1887	0.124475	-0.2326		Product: putative transposase subunit A
●	PFLU1888	-1.77931	-0.264589		Product: putative transposase subunit B
●	PFLU1890	-2.94016	-0.634287		Product: hypothetical protein
●	PFLU1891	-2.52347	-0.495823		Product: putative cytochrome C oxidase (monoheme and diheme subunits)
●	PFLU1892	-2.50555	-0.524333		Product: putative cytochrome C subunit protein
●	PFLU1893	-2.88785	-0.538376	-0.116042	Product: hypothetical protein
●	PFLU1894	-2.80944	-0.391661		Product: hypothetical protein
●	PFLU1895	-3.04692	-0.611898	-0.906055	Product: putative cytochrome C dehydrogenase-like protein
●	PFLU1896	-3.56285	-1.16057		Product: hypothetical protein
●	PFLU1897	-0.479027	-0.0648788		Product: LysR family transcriptional regulator
●	PFLU1898	-2.9448	-0.624083		Product: putative transporter-like membrane protein
●	PFLU1899	-1.47504	0.245611		Product: hypothetical protein
●	PFLU1900	-2.0236	-0.454794		Product: putative cytochrome D oxidase subunit I
●	PFLU1901	-1.2511	-0.23745		Product: putative cytochrome D oxidase subunit II
●	PFLU1902	-0.234571	-0.200322	0.0298891	Gene: ppa; Product: inorganic pyrophosphatase
●	PFLU1903	-0.442016	-0.116072	0.173803	Gene: eno; Product: phosphopyruvate hydratase; Note: enolase; catalyzes the formation of phosphoenolpyruvate from 2-phospho-D-glycerate in glycolysis
●	PFLU1903A	-0.306307	-0.793783		Product: hypothetical protein
●	PFLU1905	-0.602023	-0.274684		Product: hypothetical protein
●	PFLU1906	-0.456602	-1.13897		Product: hypothetical protein
●	PFLU1907	0.058577	-0.969215		Product: hypothetical protein
●	PFLU1908	-0.0232475	-1.0449		Product: putative chloride transporter-like membrane protein
●	PFLU1909	-0.305618	0.0521689	-0.0500706	Product: hypothetical protein
●	PFLU1910	0.474506	-0.667253		Product: putative transposase
●	PFLU1911	0.337399	-0.0874198		Product: putative transposase
●	PFLU1912	0.290393	-0.149585		Product: putative RNA-directed DNA polymerase
●	PFLU1913	-0.729277	-0.622909		Product: hypothetical protein
●	PFLU1914	0.303611	0.282392		Product: hypothetical protein
●	PFLU1915	0.256892	0.328244		Product: hypothetical protein
●	PFLU1916	0.263899	0.102771	-0.0970895	Product: hypothetical protein
●	PFLU1917	0.259104	-1.87647		Product: putative traC-like DNA primase; Note: similarity reduced to the N-terminal region of the Escherichia coli database match
●	PFLU1918	-0.0897819	0.444731		Product: hypothetical protein
●	PFLU1919	0.210438	0.0216228		Product: hypothetical protein
●	PFLU1920	0.253671	-0.15227		Product: hypothetical protein
●	PFLU1921	0.336855	-0.0132387		Product: hypothetical protein
●	PFLU1922	0.396106	-0.562801		Product: hypothetical protein
●	PFLU1923	0.300657	0.820768		Product: hypothetical protein
●	PFLU1924	0.694733	-0.199051	0.590924	Product: putative HTH-type regulatory protein
●	PFLU1925	0.550088	0.427383		Product: hypothetical protein
●	PFLU1927	0.439392	0.497138		Product: hypothetical protein
●	PFLU1928	0.171747	-0.437285		Product: putative lipoprotein
●	PFLU1929	0.35726	0.398022		Product: hypothetical protein
●	PFLU1930	0.36322	-0.182768		Product: hypothetical protein
●	PFLU1931	0.468301	0.0298589		Product: hypothetical protein
●	PFLU1932	0.319389	0.554039		Product: hypothetical protein
●	PFLU1933	0.0448342	-7.59092		Product: hypothetical protein
●	PFLU1934	0.660719	4.94375		Product: hypothetical protein
●	PFLU1935	0.208531	7.01294		Product: hypothetical protein
●	PFLU1937	0.184214	0.168542		Product: hypothetical protein
●	PFLU1938	0.0868555	-0.0774034		Gene: gabD2; Product: succinate-semialdehyde dehydrogenase
●	PFLU1939	0.084517	-0.426454		Product: putative dihydrodipicolinate synthase
●	PFLU1940	0.123791	0.449914		Product: putative ornithine cyclodeaminase
●	PFLU1941	0.39114	-0.259016	0.218294	Product: GntR family transcriptional regulator
●	PFLU1942	0.36786	0.23414		Product: hypothetical protein
●	PFLU1943	0.561228	0.130383		Product: putative hydrolase
●	PFLU1944	0.426898	-0.278692		Product: putative iron-sulfur cluster-binding protein
●	PFLU1945	0.341542	0.706108		Product: putative glyoxalase
●	PFLU1947	0.635033	1.67758	1.89315	Gene: nodD; Product: nodulation protein D
●	PFLU1948	1.44332	2.43101		Product: putative gluconolactonase
●	PFLU1949	1.61448	2.12681		Product: histidinol dehydrogenase; Note: catalyzes the oxidation of L-histidinol to L-histidinaldehyde and then to L-histidine in histidine biosynthesis; functions as a dimer
●	PFLU1950	0.955067	1.68475		Product: putative dehydrogenase
●	PFLU1951	0.513261	0.884937		Product: putative fumarylacetoacetate hydrolase family protein
●	PFLU1952	0.705795	0.947108		Product: hypothetical protein
●	PFLU1953	1.5729	2.97135		Product: putative transporter-like membrane protein
●	PFLU1954	1.46502	2.39969		Product: putative dehydrogenase
●	PFLU1955	1.5712	3.92539		Product: hypothetical protein
●	PFLU1958	0.336445	0.0323013		Product: GntR family transcriptional regulator
●	PFLU1960	0.408575	-1.51949		Product: hypothetical protein
●	PFLU1961	0.364297	-0.818795		Product: putative traG-like protein
●	PFLU1962	0.313526	0		Product: hypothetical protein
●	PFLU1963	0.250066	0		Product: hypothetical protein
●	PFLU1964	0.224706	1.03426		Product: hypothetical protein
●	PFLU1965	0.272283	0.522275		Product: hypothetical protein
●	PFLU1968	0.228589	-0.731826		Product: putative DNA repair protein
●	PFLU1969	0.305023	-6.29438		Product: hypothetical protein
●	PFLU1970	0.0555304	-0.210157		Product: hypothetical protein
●	PFLU1972	0.175244	-0.255174		Gene: topB; Product: DNA topoisomerase III; Note: decatenates replicating daughter chromosomes
●	PFLU1973	0.203212	0.0796165		Product: single-stranded DNA-binding protein; Note: binds to single stranded DNA and may facilitate the binding and interaction of other proteins to DNA
●	PFLU1974	-0.0823812	-1.63625		Product: hypothetical protein
●	PFLU1975	0.311225	-0.661986		Product: hypothetical protein
●	PFLU1976	0.245032	-0.712216		Product: hypothetical protein
●	PFLU1977	0.134721	-0.183174		Product: hypothetical protein
●	PFLU1978	0.16487	-0.37607		Product: hypothetical protein
●	PFLU1979	-0.104014	-1.29517		Product: hypothetical protein
●	PFLU1980	0.178098	-0.374451		Product: putative chromosome partitioning-like protein
●	PFLU1981	0.126139	-0.835588		Product: putative phage-like protein
●	PFLU1982	0.247058	-0.5293		Product: hypothetical protein
●	PFLU1983	-0.233517	0.236388		Product: hypothetical protein
●	PFLU1984	-0.451955	0.241675	-0.0278405	Product: putative oxidase
●	PFLU1985	0.0157494	0.137467		Product: LysR family transcriptional regulator
●	PFLU1986	0.250238	0.0586475		Product: hypothetical protein
●	PFLU1987	0.213233	-0.0422528		Product: putative cobalamin biosynthesis-like protein
●	PFLU1987A	0.109334	-0.32733		Product: hypothetical protein
●	PFLU1988	-0.0918303	0.923993		Product: 3-oxoacyl-ACP reductase
●	PFLU1989	-0.12267	1.6144		Product: 3-oxoacyl-ACP reductase; Note: also similar to PFLU1075, (254 aa); E(): 1.7e-68; 75.494% identity in 253 aa overlap
●	PFLU1990	0.04049	2.7382		Product: putative transporter-like membrane protein
●	PFLU1991	-1.25196	2.2486	0.564945	Product: putative polysaccharide deacetylase
●	PFLU1992	-1.18282	3.89141		Product: hypothetical protein
●	PFLU1993	-0.0366245	-0.0942982	0.153936	Product: GntR family transcriptional regulator
●	PFLU1994	0.134879	-0.10229		Product: LysR family transcriptional regulator
●	PFLU1995	0.186186	0.811151		Product: hypothetical protein
●	PFLU1996	1.47	2.69869		Product: hypothetical protein
●	PFLU1997	0.254353	2.30071		Gene: accC; Product: acetyl-CoA carboxylase biotin carboxylase subunit; Note: an AccC homodimer forms the biotin carboxylase subunit of the acetyl CoA carboxylase, an enzyme that catalyzes the formation of malonyl-CoA, which in turn controls the rate of fatty acid metabolism
●	PFLU1998	0.887089	2.20942		Product: hypothetical protein; Note: also similar to PFLU4796, (357 aa); E(): 3.3e-110; 93.056% identity in 288 aa overlap
●	PFLU1999	0.690713	2.02753		Product: putative hydrolase
●	PFLU2000	0.515787	2.89556		Product: hypothetical protein
●	PFLU2001	0.479937	4.93699		Product: hypothetical protein
●	PFLU2002	0.183511	0.416098		Product: putative methyl-accepting chemotaxis protein
●	PFLU2003	-0.109906	-0.181606		Product: hypothetical protein
●	PFLU2004	0.221677	-1.3673		Product: hypothetical protein
●	PFLU2009	0.862235	-0.0803801		Product: threonine synthase; Note: catalyzes the formation of L-threonine from O-phospho-L-homoserine
●	PFLU2010	1.04327	0.974244	1.8728	Product: putative AsnC family regulatory protein
●	PFLU2011	1.48761	0.154982	3.22813	Product: homoserine dehydrogenase; Note: catalyzes the formation of L-aspartate 4-semialdehyde from L-homoserine
●	PFLU2012	1.1743	0.172892		Product: putative dehydrogenase
●	PFLU2013	2.09322	0.853641		Gene: cycA; Product: D-serine/D-alanine/glycine transporter
●	PFLU2014	0.254967	-0.148183	-0.61358	Product: LysR family transcriptional regulator
●	PFLU2015	1.07703	1.51439		Product: putative transporter-like membrane protein
●	PFLU2016	0.379427	-0.136046		Product: hypothetical protein
●	PFLU2019	0.247314	0.10428		Product: putative amino acid transporter-like protein
●	PFLU2020	0.333049	-0.2113		Product: hypothetical protein
●	PFLU2021	0.5465	0.166028		Product: putative transporter-like membrane protein
●	PFLU2022	0.162897	0.375349		Product: putative dipeptidyl peptidase
●	PFLU2023	-0.110136	-0.403802		Product: LysR family transcriptional regulator
●	PFLU2024	-0.341262	-0.484413		Product: hypothetical protein
●	PFLU2025	-0.633958	-0.510165	-0.856158	Product: hypothetical protein
●	PFLU2026	-0.704409	-0.798891	-1.8555	Product: hypothetical protein
●	PFLU2027	-0.443816	-0.0791801		Gene: fklB; Product: FKBP-type peptidyl-prolyl cis-trans isomerase
●	PFLU2028	-0.301518	-0.306251		Product: hypothetical protein
●	PFLU2029	-0.00081224	-0.0837001	0.188094	Product: hypothetical protein
●	PFLU2030	-0.248817	-0.0646056	-0.0276204	Product: hypothetical protein
●	PFLU2031	-0.0491691	-0.0872528		Product: hypothetical protein
●	PFLU2032	0.0277241	0.0448058	0.0728255	Gene: prc; Product: tail-specific protease
●	PFLU2033	-0.280782	-0.000670631	0.0357931	Product: putative dehydrogenase
●	PFLU2034	-0.174363	-0.0188315	-0.213437	Product: hypothetical protein
●	PFLU2035	0.113597	0.238296		Product: putative ABC transporter ATP-binding protein
●	PFLU2036	0.459801	-0.082446		Product: putative ABC transporter membrane protein
●	PFLU2037	0.236335	-0.0358615		Product: putative ABC transporter membrane protein
●	PFLU2038	0.0867601	-1.38377		Product: hypothetical protein
●	PFLU2039	-0.518261	-0.288724		Product: putative ABC transporter substrate-binding protein
●	PFLU2040	0.434565	1.5341		Product: GntR family transcriptional regulator
●	PFLU2041	0.176696	-0.268793	0.0414172	Product: putative ABC transporter substrate-binding protein
●	PFLU2042	0.471602	-0.375887		Product: putative ABC transporter membrane protein
●	PFLU2043	0.378639	-0.120927	-0.173451	Product: putative ABC transporter ATP-binding protein
●	PFLU2044	0.271588	-0.222808		Product: hypothetical protein
●	PFLU2045	0.582383	-0.428424	-0.636124	Product: hypothetical protein
●	PFLU2046	0.301969	-0.343547		Product: hypothetical protein
●	PFLU2047	0.421473	-0.0875557		Product: hypothetical protein
●	PFLU2048	0.469248	-0.06429		Product: hypothetical protein
●	PFLU2049	0.381701	-0.0153254		Gene: leuC; Product: isopropylmalate isomerase large subunit; Note: dehydratase component, catalyzes the isomerization between 2-isopropylmalate and 3-isopropylmalate
●	PFLU2050	0.284414	-0.102151		Gene: leuD; Product: 3-isopropylmalate dehydratase small subunit
●	PFLU2051	0.617409	0.60399		Product: LysR family transcriptional regulator
●	PFLU2052	0.258617	0.155354		Product: putative hydrolase
●	PFLU2053	-0.119148	0.0749011	0.941245	Gene: soxR; Product: redox-sensitive transcriptional activator
●	PFLU2054	0.184599	0.726989		Product: hypothetical protein
●	PFLU2055	-0.23282	0.106413		Product: putative sigma54-dependent regulatory protein
●	PFLU2056	-0.361215	-0.579976		Product: putative dehydrogenase
●	PFLU2057	-0.629727	-0.57909		Gene: ssuD; Product: alkanesulfonate monooxygenase
●	PFLU2058	-0.603735	-0.404298		Product: putative FMN reductase
●	PFLU2060	0.185988	-0.158981		Gene: iscS; Product: cysteine desulfurase
●	PFLU2061	1.64637	2.06831		Product: putative peptidase
●	PFLU2062	0.348679	0.373362		Product: putative lipoprotein
●	PFLU2063	0.1304	0.0331976		Product: hypothetical protein
●	PFLU2064	0.223687	-0.0306918		Gene: mrdA; Product: penicillin-binding protein; Note: also similar to PFLU5423, (633 aa); E(): 5.4e-186; 74.718% identity in 621 aa overlap
●	PFLU2065	0.382981	0.335753		Product: hypothetical protein
●	PFLU2066	-0.46107	-0.264938		Product: hypothetical protein
●	PFLU2067	0.512945	-0.218359		Gene: polB; Product: DNA polymerase II; Note: Has polymerase, DNA-binding and 3'-5' exonuclease activities. In Aeropyrum pernix this protein is sensitive to aphidicolin and stable at 95#C
●	PFLU2068	0.618417	0.0791709		Product: putative acetyltransferase
●	PFLU2069	0.33238	-0.0143648		Product: putative glutathione S-transferase
●	PFLU2070	0.159681	-0.090125		Product: hypothetical protein
●	PFLU2071	-1.13983	-0.132762		Product: hypothetical protein
●	PFLU2072	-0.985145	-0.0588905		Product: hypothetical protein
●	PFLU2073	-1.32014	-0.0052074		Product: hypothetical protein
●	PFLU2074	-1.57132	-0.64397		Product: putative transferase
●	PFLU2075	-1.47432	-0.353241		Product: hypothetical protein
●	PFLU2076	-1.47292	0.136499		Product: hypothetical protein
●	PFLU2077	-1.55777	-0.944936		Product: putative transferase
●	PFLU2078	-1.98778	-0.894653		Product: hypothetical protein
●	PFLU2079	-1.51066	-0.600689		Product: putative polysaccharide exported-related lipoprotein
●	PFLU2080	-1.64829	-0.421583		Product: putative lipopolysaccharide biosynthesis glycosyl transferase
●	PFLU2081	-1.79948	-0.49473		Product: putative nucelotidyl transferase
●	PFLU2082	-1.90905	-1.06499		Product: putative glycosyltransferase
●	PFLU2084	-0.0170864	0.408832		Product: hypothetical protein
[truncated: 3,912 more rows]

## Sheet: Fig 4C
Figure 4C. Integration of Dhfq translatome and proteome
	Gene	logFC RiboSeq	logFC Soluble Proteome	Function
●	PFLU0001	-0.326434	-0.102866	Gene: dnaA; Product: chromosomal replication initiation protein; Note: binds to the dnaA-box as an ATP-bound complex at the origin of replication during the initiation of chromosomal replication; can also affect transcription of multiple genes including itself.
●	PFLU0002	-0.370369	0.0589597	Gene: dnaN; Product: DNA polymerase III subunit beta; Note: binds the polymerase to DNA and acts as a sliding clamp
●	PFLU0003	-0.260537		Gene: recF; Product: recombination protein F; Note: Required for DNA replication; binds preferentially to single-stranded, linear DNA
●	PFLU0004	-0.500638	-0.404194	Gene: gyrB; Product: DNA gyrase subunit B; Note: negatively supercoils closed circular double-stranded DNA
●	PFLU0005	-0.335927		Product: putative two-component system response regulator
●	PFLU0006	-0.587458		Product: hypothetical protein
●	PFLU0007	-0.418075		Product: putative two-component system sensor kinase
●	PFLU0008	-0.0851569		Product: putative phospholipid biosynthesis-related acyltransferase
●	PFLU0009	-0.309164	-0.0435205	Gene: gmhB; Product: D,D-heptose 1,7-bisphosphate phosphatase; Note: Converts the D-glycero-beta-D-manno-heptose 1,7-bisphosphate intermediate into D-glycero-beta-D-manno-heptose 1-phosphate
●	PFLU0010	-0.254888	0.157808	Gene: glyS; Product: glycyl-tRNA synthetase subunit beta; Note: glycine--tRNA ligase beta chain; glyS; class II aminoacyl tRNA synthetase; tetramer of alpha(2)beta(2); catalyzes a two-step reaction; first charging a glycine molecule by linking the carboxyl group to the alpha-phosphate of ATP; second by transfer of the aminoacyl-adenylate to its tRNA
●	PFLU0011	-0.322093	-0.118314	Gene: glyQ; Product: glycyl-tRNA synthetase subunit alpha; Note: glycine--tRNA ligase alpha chain; GlyRS; class II aminoacyl tRNA synthetase; tetramer of alpha(2)beta(2); catalyzes a two-step reaction; first charging a glycine molecule by linking its carboxyl group to the alpha-phosphate of ATP; second by transfer of the aminoacyl-adenylate to its tRNA
●	PFLU0012	-0.0072176		Product: putative DNA-3-methyladenine glycosidase I
●	PFLU0013	-0.243645	-0.658041	Gene: htrB; Product: lipid A biosynthesis lauroyl acyltransferase; Note: Acylates the intermediate (KDO)2-lipid IVA to form (KDO)2-(lauroyl)-lipid IVA
●	PFLU0014	-0.387631	0.362726	Product: hypothetical protein
●	PFLU0015	-0.167104	-0.47038	Gene: trkA; Product: potassium transporter peripheral membrane component; Note: involved in potassium uptake; found to be peripherally associated with the inner membrane in Escherichia coli; contains an NAD-binding domain
●	PFLU0016	-0.169517	-0.0603827	Gene: rsmB; Product: ribosomal RNA small subunit methyltransferase B
●	PFLU0017	0.047565	-0.116188	Gene: fmt; Product: methionyl-tRNA formyltransferase; Note: modifies the free amino group of the aminoacyl moiety of methionyl-tRNA(fMet) which is important in translation initiation; inactivation of this gene in Escherichia coli severely impairs growth
●	PFLU0018	-0.220973	-0.16727	Gene: def; Product: peptide deformylase; Note: cleaves off formyl group from N-terminal methionine residues of newly synthesized proteins; binds iron(2+)
●	PFLU0019	-0.344811		Product: hypothetical protein
●	PFLU0020	-1.05445		Product: hypothetical protein; Note: similarity does not apply to the N-terminal region
●	PFLU0021	-0.25038	-0.651235	Product: hypothetical protein
●	PFLU0022	-0.4208	-0.407847	Gene: qor; Product: quinone oxidoreductase
●	PFLU0023	-0.166041	-0.287346	Gene: hemF; Product: coproporphyrinogen III oxidase; Note: catalyzes the conversion of the propionic acid groups of rings I and III to vinyl groups during heme synthesis
●	PFLU0024	-0.357148	-0.190454	Gene: aroE; Product: shikimate 5-dehydrogenase; Note: AroE; catalyzes the conversion of shikimate to 3-dehydroshikimate
●	PFLU0025	-0.149062		Product: putative ABC transporter permease
●	PFLU0026	-0.24876		Product: putative ABC transporter substrate-binding protein
●	PFLU0027	-0.154641		Product: putative choline sulfatase
●	PFLU0028	-0.490687		Product: LysR family transcriptional regulator
●	PFLU0029	-0.326934		Product: hypothetical protein
●	PFLU0030	-0.633112		Product: putative 2-dehydro-3-deoxygalactonokinase
●	PFLU0031	-0.365473	-0.406394	Product: 2-dehydro-3-deoxy-6-phosphogalactonate aldolase; Note: catalyzes the formation of D-glyceraldehyde 3-phosphate and pyruvate from 2-dehydro-3-deoxy-D-galactonate 6-phosphate; functions in galactonate metabolism
●	PFLU0032	-0.0996169	0.236006	Gene: dgoD; Product: galactonate dehydratase
●	PFLU0033	0.232531		Gene: dgoT; Product: D-galactonate transporter
●	PFLU0034	1.81021		Product: hypothetical protein
●	PFLU0035	2.24356	0.714991	Gene: trpA; Product: tryptophan synthase subunit alpha; Note: catalyzes the formation of indole and glyceraldehyde 3-phosphate from indoleglycerol phosphate in tryptophan biosynthesis
●	PFLU0036	2.12382	0.832546	Gene: trpB; Product: tryptophan synthase subunit beta; Note: catalyzes the formation of L-tryptophan from L-serine and 1-(indol-3-yl)glycerol 3-phosphate
●	PFLU0037	-0.0454122	-0.197093	Gene: trpI; Product: HTH-type transcriptional regulator trpI (trpBA operon transcriptional activator)
●	PFLU0038	-0.312594	-1.38085	Product: hypothetical protein
●	PFLU0039	-0.0321854		Product: hypothetical protein
●	PFLU0040	-0.624717		Product: hypothetical protein
●	PFLU0041	1.18974	0.947934	Product: putative oxidoreductase
●	PFLU0042	-0.248801	-0.842962	Gene: osmC; Product: osmotically inducible protein c
●	PFLU0043	-0.293392		Product: hypothetical protein
●	PFLU0044	-0.199162		Product: putative lipoprotein
●	PFLU0045	-0.344146		Product: putative lipoprotein
●	PFLU0046	-0.26465	-0.157972	Product: putative hydrolase
●	PFLU0047	-0.125065		Product: hypothetical protein
●	PFLU0048	0.00781682	0.275431	Gene: prlC; Product: oligopeptidase A
●	PFLU0049	-0.007066		Product: hypothetical protein
●	PFLU0050	-2.42407		Product: hypothetical protein
●	PFLU0051	1.28844		Product: putative membrane-bound protein
●	PFLU0052	0.715337		Product: putative dehydrogenase
●	PFLU0053	-0.0389961		Gene: adhB; Product: alcohol dehydrogenase cytochrome C subunit
●	PFLU0054	-0.728017		Product: hypothetical protein
●	PFLU0055	-2.63608	-2.03425	Gene: cynT2; Product: carbonic anhydrase 1
●	PFLU0056	-2.87338		Product: putative transporter-like membrane protein
●	PFLU0057	-0.819396	-0.161515	Product: hypothetical protein
●	PFLU0058	0.801087		Product: putative cytochrome C oxidase subunit II
●	PFLU0059	1.60173		Product: putative cytochrome C oxydase subunit I
●	PFLU0060	1.33212		Product: cytochrome C oxidase assembly protein; Note: involved in the insertion of copper into subunit I of cytochrome C oxidase
●	PFLU0061	0.204399		Product: putative cytochrome C oxidase subunit III
●	PFLU0062	-0.282092		Product: hypothetical protein
●	PFLU0063	0.83242		Product: hypothetical protein
●	PFLU0064	0.899688		Product: hypothetical protein
●	PFLU0065	0.991707		Product: hypothetical protein
●	PFLU0066	-0.379171		Product: protoheme IX farnesyltransferase; Note: converts protoheme IX and farnesyl diphosphate to heme O
●	PFLU0067	-0.509145	-0.344021	Gene: scoP; Product: putative copper-binding protein
●	PFLU0068	-0.298838	-0.463993	Product: putative D-methionine ABC transporter substrate-binding protein
●	PFLU0069	-0.572361		Gene: metI; Product: D-methionine ABC transporter permease
●	PFLU0070	-0.503443	-0.14264	Gene: metN; Product: DL-methionine transporter ATP-binding subunit; Note: part of the metNIQ transport system for methionine
●	PFLU0071	1.63317		Gene: katE; Product: hydroperoxidase II; Note: Catalase HPII; monofunctional catalase that decomposes hydrogen peroxide into water and oxygen; serves to protect cells from the toxic effects of hydrogen peroxide
●	PFLU0072	0.00876667	-1.1193	Product: putative lipoprotein
●	PFLU0073	-0.559766		Gene: znuB; Product: high-affinity zinc ABC transporter membrane protein
●	PFLU0074	-0.208603	-0.540374	Gene: znuC; Product: high-affinity zinc ABC transporter ATP-binding protein
●	PFLU0075	-0.319385	-0.529995	Product: putative zinc transporter-like regulatory protein
●	PFLU0076	-0.249024		Product: putative zinc ABC transporter substrate-binding protein
●	PFLU0077	-0.340688	-0.0466593	Gene: thrB; Product: homoserine kinase; Note: catalyzes the formation of O-phospho-L-homoserine from L-homoserine
●	PFLU0078	-0.588969		Product: hypothetical protein
●	PFLU0079	-0.435482	0.0907638	Gene: polA; Product: DNA polymerase I; Note: has 3'-5' exonuclease, 5'-3' exonuclease and 5'-3'polymerase activities, primarily functions to fill gaps during DNA replication and repair
●	PFLU0080	-0.290934	-0.440309	Gene: engB; Product: ribosome biogenesis GTP-binding protein YsxC; Note: binds guanine nucleotides; in Escherichia coli depletion results in defective cell division and filamentation; in Bacillus subtilis this gene is essential
●	PFLU0081	-0.281512		Product: putative cytochrome c5
●	PFLU0082	1.89917	0.77159	Gene: cycA; Product: cytochrome c4
●	PFLU0083	-0.430768	0.0679405	Gene: dsbA; Product: thiol:disulfide interchange protein
●	PFLU0084	-0.484841		Product: putative endonuclease/exonuclease/phosphatase family protein
●	PFLU0085	-0.210716	0.0263701	Product: hypothetical protein
●	PFLU0086	0.0281451	-1.18294	Product: putative membrane-bound N-acetylmuramoyl-L-alanine amidase
●	PFLU0087	-0.491451		Product: putative two-component system sensor kinase
●	PFLU0088	-0.608922	-0.553434	Gene: algB; Product: alginate biosynthesis transcriptional regulatory protein
●	PFLU0089	-0.317954		Product: hypothetical protein
●	PFLU0090	0.316956		Product: hypothetical protein
●	PFLU0091	0.236258		Product: hypothetical protein
●	PFLU0093	-1.49615		Gene: gltP; Product: glutamate/aspartate:proton symporter; Note: carrier protein part of the Na(+)-independent, binding-protein-independent glutamate-aspartate transport system
●	PFLU0094	-0.0127723		Product: hypothetical protein
●	PFLU0095	-0.232992		Product: putative lipoprotein
●	PFLU0096	-0.485838	-0.396084	Product: hypothetical protein
●	PFLU0097	-0.413846		Product: putative ABC transporter ATP-binding protein
●	PFLU0098	-0.335665		Product: putative ABC transporter permease
●	PFLU0099	-0.160634		Product: hypothetical protein
●	PFLU0100	-0.526883		Product: putative membrane-bound peptidase; Note: contains a possible sortase-binding site just before its C-teminal transmembrane region LDQTN, which could mean it is a putside membrane-bound protein
●	PFLU0101	-0.079882		Product: putative cation transporter-like membrane protein
●	PFLU0102	-0.526402		Product: hypothetical protein
●	PFLU0103	0.995046		Product: putative anion transporter, permease
●	PFLU0104	-0.809213	-0.273415	Product: hypothetical protein
●	PFLU0105	-0.76543		Product: hypothetical protein
●	PFLU0106	-0.644718		Product: hypothetical protein
●	PFLU0107	-0.799403		Product: hypothetical protein
●	PFLU0108	0.773074		Product: hypothetical protein
●	PFLU0109	0.926897		Product: hypothetical protein
●	PFLU0110	-0.277661		Product: putative hydrolase
●	PFLU0111	0.414352		Gene: pntB; Product: NAD(P) transhydrogenase subunit beta
●	PFLU0112	0.359539		Product: putative NAD(P) transhydrogenase subunit alpha 2
●	PFLU0113	0.751405	2.00419	Gene: pntAA; Product: NAD(P) transhydrogenase subunit alpha 1
●	PFLU0114	0.140921		Product: LysR family transcriptional regulator
●	PFLU0115	-0.587346	0.256298	Product: putative acyl-CoA dehydrogenase
●	PFLU0116	-0.429164		Product: putative CoA-transferase
●	PFLU0117	-1.62724		Product: putative methyl-accepting chemotaxis protein
●	PFLU0118	-0.0042708		Product: hypothetical protein
●	PFLU0119	-0.345439		Product: putative amino acid activating peptide synthase domain; Note: Similar to Bacillus licheniformis BacC in the D-phenylalanine activase domain
●	PFLU0120	0.591247		Product: hypothetical protein
●	PFLU0121	-0.119917		Product: hypothetical protein
●	PFLU0122	0.862107	0.176858	Product: GntR family transcriptional regulator
●	PFLU0123	-0.404714		Product: putative taurine catabolism dioxygenase
●	PFLU0124	-0.607003		Product: putative ABC transporter substrate-binding protein
●	PFLU0125	-0.677307		Product: putative ABC transporter ATP-binding protein
●	PFLU0126	-0.465643		Product: putative ABC transporter permease
●	PFLU0127	-1.67031		Product: hypothetical protein
●	PFLU0128	-0.68982		Product: LysR family transcriptional regulator
●	PFLU0129	-0.171938		Product: putative ABC transporter permease
●	PFLU0130	0.169284		Product: putative ABC transporter lipoprotein
●	PFLU0131	-0.126671		Product: putative ABC transporter lipoprotein
●	PFLU0132	-0.916716		Product: hypothetical protein
●	PFLU0133	-0.772619	-0.550261	Product: hypothetical protein
●	PFLU0134	-0.143766		Product: hypothetical protein
●	PFLU0135	-0.0881071		Product: hypothetical protein
●	PFLU0136	-0.503192		Product: putative MarR family regulatory protein
●	PFLU0137	0.558209		Product: hypothetical protein
●	PFLU0138	-0.154703		Product: hypothetical protein
●	PFLU0139	0.0616617		Product: hypothetical protein
●	PFLU0140	0.485967		Product: putative lipoprotein
●	PFLU0141	0.886282		Product: hypothetical protein
●	PFLU0142	-0.426331	-0.459249	Product: hypothetical protein
●	PFLU0143	-1.14916		Gene: pgaA; Product: outer membrane protein PgaA; Note: outer membrane protein essential for the synthesis of poly-beta-1,6-N-acetyl-D-glucosamine (PGA); adhesin required for biofilm formation; PgaA (HmsH) seems to translocate and/or dock PGA to the cell surface; member of the hmsHFRS (ycdSRQP or pgaABCD in Escherichia coli) operon in Yersinia
●	PFLU0144	-1.32461	-1.52504	Gene: pgaB; Product: outer membrane N-deacetylase; Note: in Yersinia this protein is involved in biofilm formation and hemin adsorption; related protein PgaB in Escherichia coli is an outer membrane N-deacetylase involved in poly-beta-1,6-N-acetyl-D-glucosamine (PGA) export
●	PFLU0145	-1.31692		Product: N-glycosyltransferase; Note: predicted polysaccharide polymerase involved in biofilm formation; required for the synthesis of the beta-1,6-N-acetylglucosamine polysaccharide; PgaC; in Yersinia the HmsR protein is an inner membrane protein
●	PFLU0146	-1.42899		Product: hypothetical protein
●	PFLU0147	-1.58897		Product: putative exported adhesin activator
●	PFLU0148	-1.24668	-1.28377	Product: putative adhesin; Note: N-terminal region similar to the Proteus database entry and C-terminal to the Escherichia coli one. Whole length of PLFU0148 similar to part of the Photorhabdus database entry
●	PFLU0148A	0.154815		Product: putative transposase
●	PFLU0149	-0.289292		Product: hypothetical protein
●	PFLU0150	-0.669169	-1.42637	Product: hypothetical protein
●	PFLU0151	-0.304954		Product: hypothetical protein
●	PFLU0152	-0.547307		Product: hypothetical protein
●	PFLU0153	-0.268178		Product: hypothetical protein
●	PFLU0154	-1.1455		Product: putative signal peptidase
●	PFLU0155	-1.27414		Product: hypothetical protein
●	PFLU0156	-1.24383		Product: hypothetical protein
●	PFLU0157	-1.04179		Product: hypothetical protein
●	PFLU0158	-1.09509		Product: hypothetical protein
●	PFLU0159	-2.34066	-1.92569	Product: hypothetical protein
●	PFLU0160	-2.38372		Product: hypothetical protein
●	PFLU0161	-1.45734		Product: putative lipoprotein
●	PFLU0162	-1.21886	-1.50753	Product: putative lipoprotein
●	PFLU0163	-1.46629	-3.09273	Product: putative lipoprotein
●	PFLU0164	-1.66042	-2.06722	Product: putative lipoprotein
●	PFLU0165	-0.665768		Product: hypothetical protein
●	PFLU0166	-0.665044	-0.133103	Product: RNA polymerase sigma factor; Note: Bacteria have multiple sigma factors which are active under specific conditions; the sigma factor binds with the catalytic core of RNA polymerase to produce the holoenzyme and directs bacterial core RNA polymerase to specific promoter elements to initiate transcription
●	PFLU0167	-0.0838389	-0.496088	Product: hypothetical protein
●	PFLU0170	-0.357689		Product: hypothetical protein; Note: similarity to the database matches in PFLU0170 reduced to the N-terminal region
●	PFLU0171	-0.60742		Product: hypothetical protein
●	PFLU0172	-0.532348		Product: hypothetical protein
●	PFLU0173	-0.139169	0.0283317	Product: hypothetical protein
●	PFLU0174	-0.129103		Product: hypothetical protein; Note: no full length similarity found in the database matches. Similar in its N-terminal region to the Wolbachia pipientis entry and in its C-terminal region to the Staphylococcus aureus entry
●	PFLU0175	-0.338064		Product: hypothetical protein
●	PFLU0176	0.151662		Product: hypothetical protein
●	PFLU0177	-0.340575		Product: hypothetical protein
●	PFLU0178	-0.388656		Product: hypothetical protein
●	PFLU0179	-0.0514038	-0.564924	Product: putative phage integrase
●	PFLU0180	0.302197	0.743101	Gene: gabD; Product: succinate-semialdehyde dehydrogenase I; Note: catalyzes the formation of succinate from succinate semialdehyde; NADP dependent
●	PFLU0181	0.0673139	0.060104	Gene: gabT; Product: 4-aminobutyrate aminotransferase; Note: catalyzes the formation of succinate semialdehyde and glutamate from 4-aminobutanoate and 2-oxoglutarate
●	PFLU0182	-0.0300039		Product: putative response regulator
●	PFLU0183	-0.674227		Product: hypothetical protein
●	PFLU0184	-0.0962674		Product: putative fatty acid desaturase
●	PFLU0185	-0.425169		Product: putative sensory box GGDEF/EAL domain-containing protein
●	PFLU0186	-0.733007		Product: hypothetical protein
●	PFLU0187	-0.015461		Gene: sbp; Product: sulfate ABC transporter sulfate-binding protein
●	PFLU0188	-0.393868		Gene: cysU; Product: sulfate ABC transporter permease
●	PFLU0189	-0.153766		Gene: cysW; Product: sulfate ABC transporter permease
●	PFLU0190	-0.251276	-0.26307	Gene: cysA; Product: sulfate/thiosulfate ABC transporter ATP-binding protein
●	PFLU0191	0.874976		Product: hypothetical protein
●	PFLU0192	0.352338		Product: putative regulatory protein
●	PFLU0193	0.00580802		Product: hypothetical protein
●	PFLU0194	0.122181		Product: hypothetical protein
●	PFLU0196	-0.271265		Product: AraC family transcriptional regulator
●	PFLU0197	0.378523		Product: hypothetical protein
●	PFLU0198	-0.168429		Gene: atsA; Product: arylsulfatase; Note: (aryl-sulfate sulphohydrolase)
●	PFLU0199	0.0621604		Product: putative ABC sulfur transporter ATP-binding protein
●	PFLU0200	-0.359984		Product: putative ABC sulfur transporter membrane protein
●	PFLU0201	-0.0439404		Product: putative ABC sulfur transporter substrate-binding protein
●	PFLU0202	-0.827461		Product: LysR family transcriptional regulator
●	PFLU0203	0.388367		Product: putative taurine dioxygenase
●	PFLU0204	-0.593723		Product: putative sulfatase
●	PFLU0205	-0.181324		Product: LysR family transcriptional regulator
●	PFLU0206	0.0174719		Product: putative TonB-dependent exported protein
●	PFLU0207	0.0625555		Product: putative transporter-like membrane protein
●	PFLU0208	0.737811		Product: LysR family transcriptional regulator
●	PFLU0209	-0.0477355		Product: putative TonB-dependent membrane protein
●	PFLU0210	-1.1827		Product: putative transporter-like membrane protein
●	PFLU0211	-0.716787		Product: putative transporter-like membrane protein
●	PFLU0213	-0.444255		Product: hypothetical protein
●	PFLU0214	-0.856556		Product: putative sigma-54 dependent regulatory protein
●	PFLU0215	-1.0071	-0.0624773	Product: hypothetical protein
●	PFLU0218	-0.0562839	0.475185	Product: hypothetical protein
●	PFLU0219	-0.224613	0.276211	Product: hypothetical protein
●	PFLU0227	-0.372229		Product: putative amino acid transporter membrane protein
●	PFLU0228	-0.337346		Product: putative amino acid ABC transporter membrane protein
●	PFLU0229	-0.123188		Gene: gluA; Product: glutamate ABC transporter ATP-binding protein
●	PFLU0230	-0.687028	-1.59689	Product: putative amino acid ABC transporter substrate-binding protein
●	PFLU0231	0.190203		Product: hypothetical protein
●	PFLU0232	-0.403643		Product: putative lipoprotein
●	PFLU0233	-0.377999		Product: putative lipoprotein
●	PFLU0234	-0.48806		Product: putative transporter-like membrane protein
●	PFLU0235	-0.21634		Product: hypothetical protein
●	PFLU0236	-0.169627	-0.00828472	Product: hypothetical protein
●	PFLU0237	-0.98505		Product: amino acid ABC transporter permease
●	PFLU0238	-0.561017		Product: amino acid ABC transporter ATP-binding protein
●	PFLU0239	-0.584831		Product: putative amino acid ABC transporter exported protein
●	PFLU0240	-1.29877		Product: putative monooxygenase
●	PFLU0241	-0.999368		Product: putative acyl-CoA dehydrogenase; Note: also similar to PFLU0242 (414 aa), E(): 2e-72; 50.646% identity in 387 aa overlap
●	PFLU0242	-0.739821		Product: putative dehydrogenase
●	PFLU0243	-2.98707		Product: hypothetical protein
●	PFLU0244	0.125412		Product: amino acid ABC transporter ATP-binding protein
●	PFLU0245	0.0450536		Product: putative ABC transporter permease
●	PFLU0246	0.646999	0.858074	Product: cystine transporter subunit
●	PFLU0247	-0.110953	0.037934	Gene: dcyD; Product: D-cysteine desulfhydrase; Note: catalyzes the formation of pyruvate from D-cysteine
●	PFLU0248	0.0870494		Gene: srpH; Product: serine acetyltransferase
●	PFLU0249	-0.287427		Product: putative choline/betaine transporter-like membrane protein
●	PFLU0250	0.109194		Product: hypothetical protein
●	PFLU0251	-0.50216	-0.905506	Product: putative oxidoreductase
●	PFLU0252	-0.318601		Gene: tauD; Product: taurine dioxygenase; Note: catalyzes the conversion of taurine (2-aminoethanesulfonate) to sulfite and aminoacetaldehyde concurrently with the conversion of alpha-ketoglutarate to succinate and carbon dioxide; non-heme iron oxidase; allows the use of taurine as an alternative sulfur source; forms homodimers
●	PFLU0253	-0.427947		Gene: tauC; Product: taurine ABC transporter permease
●	PFLU0254	-0.364165		Gene: tauB; Product: taurine transporter ATP-binding subunit; Note: Part of the ABC transporter complex tauABC involved in taurine import
●	PFLU0255	-0.271964		Gene: tauA; Product: taurine ABC transporter substrate-binding periplasmic protein
●	PFLU0256	-0.0594945		Gene: gshA; Product: glutamate--cysteine ligase; Note: involved in the first step of glutathione biosynthesis
●	PFLU0257	-0.491207		Product: putative thioesterase
●	PFLU0258	-0.661513	0.0728019	Product: putative S1 RNA-binding domain protein
●	PFLU0259	0.055325	-0.0792943	Gene: ompR; Product: osmolarity response regulator; Note: part of two-component system EnvZ/OmpR; regulates transcription of outer membrane porin genes ompC/F; under high osmolarity EnvZ functions as kinase/phosphotransferase and phosphorylates OmpR; the result is increased expression of ompC and repression of ompF; also functions in regulation of other genes; forms dimers upon phosphorylation
●	PFLU0260	0.178986		Gene: envZ; Product: osmolarity-sensing histidine-kinase
●	PFLU0261	0.253598		Gene: rimK; Product: ribosomal protein S6 modification protein
●	PFLU0262	-0.13449		Product: hypothetical protein
●	PFLU0263	-0.0453471		Product: EAL domain-containing protein
●	PFLU0264	0.167071	-0.338187	Gene: hslR; Product: heat shock protein 15
●	PFLU0265	-0.433191		Product: hypothetical protein
●	PFLU0266	-0.20049	0.0398979	Gene: hslO; Product: Hsp33-like chaperonin; Note: becomes active under oxidative stress; four conserved cysteines bind a zinc atom when they are in the reduced state and the enzyme is inactive; oxidative stress results in oxidized cysteines, release of zinc, and binding of Hsp33 to aggregation-prone proteins; forms dimers and higher order oligomers
●	PFLU0267	-0.121594	-0.161303	Gene: pckA; Product: phosphoenolpyruvate carboxykinase; Note: [ATP]; PEP carboxykinase; PEP carboxylase; PEPCK; catalyzes the phosphorylation and decarboxylation of oxaloacetate to form phosphoenolpyruvate using ATP
●	PFLU0268	-2.718		Product: hypothetical protein
●	PFLU0269	-0.0872972	0.240061	Product: hypothetical protein
●	PFLU0270	0.111694		Gene: fic; Product: cell filamentation protein
●	PFLU0271	-0.486132		Product: hypothetical protein
●	PFLU0272	-0.972567		Product: hypothetical protein
●	PFLU0274	-0.378561		Product: putative ATP-dependent DNA helicase
●	PFLU0275	-0.300759		Product: hypothetical protein
●	PFLU0276	0.0367674		Product: putative thioesterase
●	PFLU0277	-1.03222		Product: hypothetical protein
●	PFLU0278	1.46743		Product: putative molybdopterin oxidoreductase
●	PFLU0279	0.893457		Product: hypothetical protein
●	PFLU0280	-0.394144	0.0231845	Product: LysR family transcriptional regulator
●	PFLU0281	-0.84435	-0.755722	Product: LysM domain/BON superfamily protein
●	PFLU0282	-0.283974	-0.222598	Product: putative hydrolase
●	PFLU0283	-0.032049	-0.234581	Gene: nudE; Product: ADP-ribose diphosphatase NudE; Note: ADP-sugar pyrophosphatase; catalyzes the formation of D-ribose 5-phosphate from ADP-ribose; can also act on ADP-mannose and ADP-glucose
●	PFLU0284	-0.0450709	-0.0368825	Product: sulfur metabolism-like protein
●	PFLU0285	0.0288687		Product: hypothetical protein
●	PFLU0286	-0.209173	-0.196798	Product: putative sigma-54 interactive two-component system response regulator
●	PFLU0287	-0.322583		Product: putative two-component system sensor kinase
●	PFLU0288	-0.138438	-0.151953	Product: putative dTDP-4-dehydrorhamnose reductase
●	PFLU0289	-0.466863	-0.288351	Gene: rfbC; Product: dTDP-4-dehydrorhamnose 3,5-epimerase
●	PFLU0290	-0.446684	-0.437181	Gene: rfbA; Product: glucose-1-phosphate thymidylyltransferase
●	PFLU0291	-0.379967	-0.00136879	Gene: rfbB; Product: dTDP-glucose 4,6-dehydratase
●	PFLU0292	-0.159236		Product: hypothetical protein
●	PFLU0293	-0.0711997	-0.376515	Product: agmatine deiminase; Note: catalyzes the formation of carbamoylputrescine from agmatine in the arginine decarboxylase pathway of putrescine biosynthesis
●	PFLU0294	-1.52132		Product: hypothetical protein
●	PFLU0295	0.944866	1.03252	Product: putative iron-transport related exported protein
●	PFLU0296	0.40021	0.802193	Gene: oprQ; Product: outer membrane protein, oprE3
●	PFLU0299	-1.81842	-2.8593	Product: putative lipoprotein
●	PFLU0300	-0.677274	-0.209613	Gene: wssA; Product: putative cell morphology-like protein
●	PFLU0301	-0.777046		Gene: wssB; Product: cellulose synthase catalytic subunit
●	PFLU0302	-0.712463	-1.01281	Gene: wssC; Product: cellulose synthase regulator protein; Note: binds the cellulose synthase activator, bis-(3'-5') cyclic diguanylic acid (c-di-GMP)
●	PFLU0303	-0.719122	-0.616019	Gene: wssD; Product: endo-1,4-D-glucanase; Note: catalyzes the hydrolysis of 1,4-beta-D-glucosidic linkages in cellulose, lichenin and cereal beta-D-glucans
●	PFLU0304	-0.992002	-0.279289	Gene: wssE; Product: cellulose synthase operon protein C
●	PFLU0305	-0.854393	-0.343317	Gene: wssF; Product: cell morphology-like protein
●	PFLU0306	-0.77071		Gene: wssG; Product: cell morphology-like protein
●	PFLU0307	-0.716731		Gene: wssH; Product: cell morphology-like protein
●	PFLU0308	-0.803346	-0.63481	Gene: wssI; Product: cell morphology-like protein
●	PFLU0309	-0.309941		Gene: wssJ; Product: cell morphology-like protein
●	PFLU0310	0.154203		Product: hypothetical protein
●	PFLU0311	-0.0226116		Product: putative amino acid ABC transporter membrane protein
●	PFLU0312	0.04909		Product: amino acid ABC transporter permease
●	PFLU0313	0.393124	0.394562	Product: putative amino acid ABC transporter membrane protein
●	PFLU0314	0.22954	0.0019896	Product: amino acid ABC transporter ATP-binding protein
●	PFLU0315	-2.85238		Gene: gabP; Product: GABA permease
●	PFLU0316	-0.0374195	-0.324616	Product: hypothetical protein
●	PFLU0317	0.812254		Product: hypothetical protein
●	PFLU0318	-0.119707		Product: putative transporter-like membrane protein
●	PFLU0319	0.156761		Product: hypothetical protein
●	PFLU0320	-0.933581		Product: hypothetical protein
●	PFLU0321	-1.19183		Product: putative lipoprotein
●	PFLU0322	-0.00828834	-0.0112558	Product: hypothetical protein
●	PFLU0323	-0.126835		Gene: mutY; Product: A/G-specific adenine glycosylase
●	PFLU0324	-0.131977	-1.64072	Product: hypothetical protein
●	PFLU0325	1.0451		Product: hypothetical protein
●	PFLU0327	-0.278987	-0.50168	Gene: hisB; Product: imidazoleglycerol-phosphate dehydratase; Note: catalyzes the dehydration of D-erythro-1-(imidazol-4-yl)glycerol 3-phosphate to 3-(imidazol-4-yl)-2-oxopropyl phosphate in histidine biosynthesis
●	PFLU0328	-0.186525	-0.172514	Gene: hisH; Product: imidazole glycerol phosphate synthase subunit HisH; Note: with HisF IGPS catalyzes the conversion of phosphoribulosyl-formimino-5-aminoimidazole-4-carboxamide ribonucleotide phosphate and glutamine to imidazole-glycerol phosphate, 5-aminoimidazol-4-carboxamide ribonucleotide, and glutamate in histidine biosynthesis; the HisH subunit provides the glutamine amidotransferase act…
●	PFLU0329	-0.261829	-0.0300345	Product: hypothetical protein
●	PFLU0330	-0.249218	-0.156364	Gene: hisA; Product: 1-(5-phosphoribosyl)-5-[(5- phosphoribosylamino)methylideneamino] imidazole-4-carboxamide isomerase; Note: catalyzes the formation of 5-(5-phospho-1-deoxyribulos-1-ylamino)methylideneamino-l- (5-phosphoribosyl)imidazole-4-carboxamide from 1-(5-phosphoribosyl)-5-[(5- phosphoribosylamino)methylideneamino] imidazole-4-carboxamide
●	PFLU0331	-0.431332	-0.0401784	Gene: hisF; Product: imidazole glycerol phosphate synthase subunit HisF; Note: catalyzes the conversion of 5-[(5-phospho-1-deoxyribulos-1-ylamino)methylideneamino]- 1-(5-phosphoribosyl)imidazole-4-carboxamideand glutamine to imidazole-glycerol phosphate, 5-aminoimidazol-4-carboxamideribonucleotide and glutamate; the HisF subunit acts as a cyclase
●	PFLU0332	-0.461524		Product: hypothetical protein
●	PFLU0333	-0.196971		Product: putative lipoprotein
●	PFLU0334	-0.103637		Product: hypothetical protein
●	PFLU0335	-0.397071	-0.227387	Gene: ctpA; Product: carboxy-terminal processing protease
●	PFLU0336	0.00256066	-0.113625	Product: putative peptidase
●	PFLU0337	-0.0924199	0.0598044	Gene: gpmI; Product: phosphoglyceromutase; Note: catalyzes the interconversion of 2-phosphoglycerate and 3-phosphoglycerate
●	PFLU0338	-0.162503	-1.34443	Product: putative rhodanese domain containing protein
●	PFLU0339	-0.110334	-0.0345195	Gene: grxC; Product: glutaredoxin 3
●	PFLU0340	-0.575923	-0.391274	Gene: secB; Product: preprotein translocase subunit SecB; Note: molecular chaperone that is required for the normal export of envelope proteins out of the cell cytoplasm; in Escherichia coli this proteins forms a homotetramer in the cytoplasm and delivers proteins to be exported to SecA
●	PFLU0341	-0.0181426	-0.074116	Product: putative RNA-methyl transferase
●	PFLU0342	-0.560873	-0.00579905	Product: hypothetical protein
●	PFLU0343	0.217799	0.201863	Gene: glnG; Product: nitrogen regulation protein NR(I)
●	PFLU0344	0.101017		Gene: glnL; Product: nitrogen regulation protein NR(II)
●	PFLU0345	-0.67594		Product: putative lipoprotein
●	PFLU0346	0.152138		Product: chorismate mutase; Note: catalyzes the interconversion of chorismate to prephenate
●	PFLU0347	-0.452901		Product: hypothetical protein
●	PFLU0348	0.184034	-0.109949	Gene: glnA; Product: glutamine synthetase
●	PFLU0349	-0.0893591		Gene: thiI; Product: thiamine biosynthesis protein ThiI; Note: Required for the synthesis of the thiazole moiety
●	PFLU0350	-0.422785		Gene: typA; Product: putative elongation facotr/GTP-binding protein TypA/BipA
●	PFLU0351	-0.712335	-0.0730043	Product: hypothetical protein
●	PFLU0352	-1.35706		Gene: glgP; Product: glycogen phosphorylase
●	PFLU0353	-0.8224		Product: hypothetical protein
●	PFLU0354	-0.633009	-0.487714	Product: hypothetical protein
●	PFLU0355	-0.192039	0.00168713	Gene: fbp; Product: fructose-1,6-bisphosphatase; Note: catalyzes the formation of D-fructose 6-phosphate from fructose-1,6-bisphosphate
●	PFLU0356	0.099024	-2.18908	Product: putative lipoprotein
●	PFLU0357	0.216249	-2.46973	Product: putative lipoprotein
●	PFLU0358	2.80909	2.07548	Product: N-formimino-L-glutamate deiminase; Note: catalyzes the deimination of N-formimino-L-glutamate to ammonia and N-formyl-L-glutamate
●	PFLU0359	0.574036	0.64553	Gene: hutC; Product: GntR family transcriptional regulator
●	PFLU0360	1.03901		Product: hypothetical protein
●	PFLU0361	-0.532987		Gene: hutU; Product: urocanate hydratase; Note: catalyzes the formation of 4-imidazolone-5-propanoate from urocanate during histidine metabolism
●	PFLU0362	0.155356		Product: putative histidine ABC transporter membrane protein
●	PFLU0363	0.728775		Product: putative histidine transporter substrate-binding protein
●	PFLU0364	0.266607		Product: putative histidine ABC transporter membrane protein
●	PFLU0365	0.632224		Product: putative histidine ABC transporter ATP-binding protein
●	PFLU0366	0.260726		Product: putative histidine lyase; Note: also similar to the CDS just downstream, PFLU0367, hutH (512 aa); E(): 8.1e-55; 37.251% identity in 502 aa overlap
●	PFLU0367	0.168747	-0.0673177	Gene: hutH; Product: histidine ammonia-lyase; Note: catalyzes the degradation of histidine to urocanate and ammmonia
●	PFLU0368	1.09283		Product: putative histidine ABC transporter permease
●	PFLU0369	0.188101	0.171853	Product: imidazolonepropionase; Note: catalyzing the hydrolysis of 4-imidazolone-5-propionate to N-formimidoyl-L-glutamate, the third step in the histidine degradation pathway
●	PFLU0370	0.49251	0.195992	Product: putative hydrolase
●	PFLU0371	0.326118	0.237993	Gene: pip; Product: proline iminopeptidase
●	PFLU0372	0.2497		Gene: dtd; Product: D-tyrosyl-tRNA(Tyr) deacylase; Note: hydrolyzes D-tyrosyl-tRNA(Tyr) into D-tyrosine and free tRNA(Tyr); possible defense mechanism against a harmful effect of D-tyrosine
●	PFLU0373	-0.318062	-0.273084	Gene: mdoG; Product: glucan biosynthesis protein G; Note: involved in the biosynthesis of osmoregulated periplasmic glucans; required for the assembly of the polyglucose structure of glucan
●	PFLU0374	-0.295729		Gene: mdoH; Product: glucosyltransferase MdoH; Note: necessary for biosynthesis of osmoregulated periplasmic glucans possibly involved in the transfer to the periplasmic space
●	PFLU0375	0.0755226		Product: putative ABC transporter substrate-binding protein
●	PFLU0376	0.0155432		Product: putative ABC transporter exported protein
●	PFLU0377	-0.171591		Product: putative ABC transporter membrane protein
●	PFLU0378	-0.31631	-0.262395	Product: putative ABC transporter ATP-binding protein
●	PFLU0379	0.395157		Product: putative methyl-accepting chemotaxis protein
●	PFLU0380	-0.344466		Product: putative methyl-accepting chemotaxis protein
●	PFLU0381	-0.0807721		Product: 16S ribosomal RNA methyltransferase RsmE; Note: in Escherichia coli RsmE methylates the N3 position of the U1498 base in 16S rRNA; cells lacking this function can grow, but are outcompeted by wild-type; SAM-dependent m(3)U1498 methyltransferase
●	PFLU0382	-0.171197		Gene: tatC; Product: Sec-independent protein translocase protein, TAT system
●	PFLU0383	-0.240859	-0.423114	Gene: tatB; Product: sec-independent translocase; Note: Required for correct localization of precursor proteins bearing signal peptides with the twin arginine conserved motif
●	PFLU0384	-0.0381024	-0.734369	Gene: tatA; Product: twin arginine translocase protein A; Note: TatA; similar to TatE that is found in some proteobacteria; part of system that translocates proteins with a conserved twin arginine motif across the inner membrane; capable of translocating folded substrates typically those with bound cofactors; similar to a protein import system in thylakoid membranes
●	PFLU0385	-0.19476	0.483196	Gene: hisE; Product: phosphoribosyl-ATP pyrophosphatase; Note: catalyzes the formation of 1-(5-phosphoribosyl)-AMP from 1-(5-phosphoribolsyl)-ATP in histidine biosynthesis
●	PFLU0386	0.00589255	-0.41047	Gene: hisI; Product: phosphoribosyl-AMP cyclohydrolase; Note: PR-AMP cyclohydrolase; functions in histidine biosynthesis from PRPP; converts 1-(5-phosphoribosyl)-AMP to 1-(5-phosphoribosyl)-5-[(5- phosphoribosylamino)methylideneamino]imidazole-4- carboxyamide during the histidine biosynthesis pathway; binds zinc and magnesium; forms homodimers
●	PFLU0387	-0.239148		Product: putative ubiquinone biosynthesis-like protein
●	PFLU0388	-0.0899053		Product: hypothetical protein
●	PFLU0389	-0.381677		Gene: ubiE; Product: ubiquinone/menaquinone biosynthesis methyltransferase; Note: Catalyzes the carbon methylation reaction in the biosynthesis of ubiquinone
●	PFLU0390	0.978898	0.883432	Product: hypothetical protein
●	PFLU0391	0.103661	-0.118893	Gene: phaI; Product: putative polyhydroxyalkanoate biosynthesis-like protein
●	PFLU0392	0.515249		Gene: algP2; Product: transcriptional regulatory protein
●	PFLU0393	-0.148679		Product: TetR family transcriptional regulator
●	PFLU0394	-0.518425		Gene: phaC; Product: poly(3-hydroxyalkanoate) polymerase 2
●	PFLU0395	0.214919		Gene: phaB; Product: poly(3-hydroxyalkanoate) depolymerase
●	PFLU0396	0.120243		Gene: phaA; Product: poly(3-hydroxyalkanoate) polymerase 1
●	PFLU0397	-0.489476	-0.204652	Product: hypothetical protein
●	PFLU0398	-0.204242		Gene: hslU; Product: ATP-dependent protease ATP-binding subunit HslU; Note: heat shock protein involved in degradation of misfolded proteins
●	PFLU0399	-0.423434	-0.473147	Gene: hslV; Product: ATP-dependent protease peptidase subunit; Note: heat shock protein involved in degradation of misfolded proteins
●	PFLU0400	-0.176229	-0.236635	Product: hypothetical protein
●	PFLU0401	-0.184822	-0.0482124	Gene: argS; Product: arginyl-tRNA synthetase; Note: catalyzes a two-step reaction, first charging an arginine molecule by linking its carboxyl group to the alpha-phosphate of ATP, followed by transfer of the aminoacyl-adenylate to its tRNA; class-I aminoacyl-tRNA synthetase
●	PFLU0402	-0.13213		Gene: priA; Product: primosome assembly protein PriA; Note: binding of PriA to forked DNA starts the assembly of the primosome, also possesses 3'-5' helicase activity
●	PFLU0403	-0.239844	-0.252519	Gene: rpmE; Product: 50S ribosomal protein L31
●	PFLU0404	-0.10596		Product: putative nuclease
●	PFLU0405	0.13799	-0.0269121	Product: putative NADP-dependent malic enzyme
●	PFLU0406	-0.237615		Product: putative penicillin-binding protein 1A
●	PFLU0408	-0.287526		Product: putative fimbriae biogenesis-like protein
●	PFLU0409	-0.742554		Product: putative fimbriae biogenesis-related fusion protein; Note: N-terminus similar to Pseudomonas syringae PilO and C-terminus similar to Pseudomonas syringae PilP
●	PFLU0411	-0.285453	-0.0734873	Gene: aroK; Product: shikimate kinase; Note: catalyzes the formation of shikimate 3-phosphate from shikimate in aromatic amino acid biosynthesis
●	PFLU0412	-0.457629	-0.33447	Gene: aroB; Product: 3-dehydroquinate synthase; Note: catalyzes the formation of 3-dehydroquinate from 3-deoxy-arabino-heptulonate 7-phosphate; functions in aromatic amino acid biosynthesis
●	PFLU0413	-0.304512	-0.383157	Product: hypothetical protein
●	PFLU0414	1.32133	1.0625	Gene: gltB; Product: glutamate synthase subunit alpha; Note: catalyzes the formation of glutamate from glutamine and alpha-ketoglutarate
●	PFLU0415	1.10937	1.47737	Gene: gltD; Product: glutamate synthase subunit beta; Note: glutamate synthase is composed of subunits alpha and beta; beta subunit is a flavin adenine dinucleotide-NADPH dependent oxidoreductase; provides electrons to the alpha subunit, which binds L-glutamine and 2-oxoglutarate and forms L-glutamate
●	PFLU0416	-0.279475	-0.34211	Gene: hemE; Product: uroporphyrinogen decarboxylase; Note: catalyzes the formation of coproporphyrinogen from uroporphyrinogen III
●	PFLU0417	2.65255		Product: putative transporter-like membrane protein
●	PFLU0418	0.152373		Product: LysR family transcriptional regulator
●	PFLU0419	-0.909546		Product: hypothetical protein
●	PFLU0420	-0.46539	-0.234	Gene: fabF; Product: 3-oxoacyl-(acyl carrier protein) synthase II; Note: FabB; beta-ketoacyl-ACP synthase I, KASI; catalyzes a condensation reaction in fatty acid biosynthesis: addition of an acyl acceptor of two carbons from malonyl-ACP; required for the elongation of short-chain unsaturated acyl-ACP
●	PFLU0421	-0.637505	0.0477085	Gene: fabG; Product: 3-ketoacyl-ACP reductase; Note: catalyzes the first of the two reduction steps in the elongation cycle of fatty acid synthesis
●	PFLU0422	-0.327663		Product: hypothetical protein
●	PFLU0423	-0.744641		Product: 3-oxoacyl-(acyl carrier protein) synthase I; Note: FabB; beta-ketoacyl-ACP synthase I, KASI; catalyzes a condensation reaction in fatty acid biosynthesis: addition of an acyl acceptor of two carbons from malonyl-ACP; required for the elongation of short-chain unsaturated acyl-ACP
●	PFLU0424	-0.60864		Product: putative lipoprotein
●	PFLU0425	-1.12884		Product: hypothetical protein
●	PFLU0426	-0.615031		Product: hypothetical protein
●	PFLU0427	-0.396018		Product: hypothetical protein
●	PFLU0428	-0.253908		Product: hypothetical protein
●	PFLU0429	-0.923929		Product: hypothetical protein
●	PFLU0430	-0.49597	0.180711	Product: putative histidine ammonia-lyase
●	PFLU0433	-0.86651		Product: hypothetical protein
●	PFLU0434	-0.549474		Product: hypothetical protein
●	PFLU0435	-0.134753	-0.161918	Product: acyl carrier protein; Note: carries the fatty acid chain in fatty acid biosynthesis
●	PFLU0436	-0.572495		Product: putative acyl carrier protein
●	PFLU0437	-0.293636		Product: putative acyltransferase
●	PFLU0438	-0.433562		Product: hypothetical protein
●	PFLU0439	-0.63549	-0.313155	Product: putative chromosome partitioning ParA-like protein
●	PFLU0440	0.314841		Product: hypothetical protein
●	PFLU0441	0.488815	0.167029	Gene: trxC; Product: thioredoxin
●	PFLU0442	-0.145403		Product: hypothetical protein
●	PFLU0443	-0.416378	-0.179663	Product: hypothetical protein
●	PFLU0444	0.0662632		Product: hypothetical protein
●	PFLU0445	-0.150982		Product: potassium efflux protein KefA; Note: small mechanosensitive ion channel (MscS) that opens in response to stretch forces in the membrane lipid bilayer; maintains cell turgor through accumulation and release of potassium; large protein class of MscS
●	PFLU0446	0.000615475		Gene: cvrA; Product: potassium/proton antiporter; Note: the Vibrio parahaemolyticus gene VP2867 was found to be a potassium/proton antiporter; can rapidly extrude potassium against a potassium gradient at alkaline pH when cloned and expressed in Escherichia coli
●	PFLU0447	-0.775019		Product: putative methyl-accepting chemotaxis protein
●	PFLU0448	-0.0805338		Product: hypothetical protein
●	PFLU0449	-0.282886		Product: hypothetical protein
●	PFLU0450	-0.0319445		Product: putative acyl-CoA dehydrogenase
●	PFLU0451	-0.147942	0.383685	Gene: putA; Product: trifunctional transcriptional regulator/proline dehydrogenase/pyrroline-5-carboxylate dehydrogenase; Note: proline utilization protein A; multifunctional protein that functions in proline catabolism in the first two enzymatic steps resulting in the conversion of proline to glutamate; in Escherichai coli this protein also self-regulates transcription via a DNA-binding domain a…
●	PFLU0452	0.124331		Gene: putP; Product: sodium/proline symporter
●	PFLU0453	-0.811973		Product: hypothetical protein
●	PFLU0454	-0.424086		Product: hypothetical protein
●	PFLU0455	-0.742725		Product: putative homocysteine synthase
●	PFLU0456	-0.320284	0.222906	Product: hypothetical protein
●	PFLU0457	0.162116	-0.170117	Gene: msrA; Product: methionine sulfoxide reductase A; Note: this stereospecific enzymes reduces the S isomer of methionine sulfoxide while MsrB reduces the R form; provides protection against oxidative stress
●	PFLU0458	-0.258013		Product: hypothetical protein
●	PFLU0459	1.25597		Gene: aceF; Product: dihydrolipoamide acetyltransferase
●	PFLU0460	1.29338	0.727046	Gene: aceE; Product: pyruvate dehydrogenase subunit E1; Note: E1 component; part of pyruvate dehydrogenase; forms a complex with DlaT and LpdC
●	PFLU0461	-0.333581		Product: bifunctional glutamine-synthetase adenylyltransferase/deadenyltransferase; Note: catalyzes the ATP-dependent addition of AMP to a subunit of glutamine synthetase; also catalyzes the reverse reaction - deadenylation; adenylation/deadenylation of glutamine synthetase subunits is important for the regulation of this enzyme
●	PFLU0462	0.00718016	-0.305891	Gene: rfaF; Product: ADP-heptose--LPS heptosyltransferase II
●	PFLU0463	-0.245919		Gene: rfaC; Product: lipopolysaccharide heptosyltransferase-1
●	PFLU0464	-0.155357	-0.35653	Gene: rfaG; Product: lipopolysaccharide core biosynthesis protein
●	PFLU0465	-0.193122	-0.523677	Gene: rfaP; Product: lipopolysaccharide core biosynthesis protein
●	PFLU0466	-0.342701		Product: putative lipopolysaccharide core biosynthesis protein
●	PFLU0467	-0.327785	-0.336795	Product: putative lipopolysaccharide biosynthesis-like protein
●	PFLU0468	-0.194124	0.0898443	Product: hypothetical protein
●	PFLU0469	-1.47984		Product: putative ABC transporter periplasmic substrate-binding protein
●	PFLU0471	-1.68917		Product: putative ABC transporter permease
●	PFLU0472	-1.95499		Product: putative lipoprotein
●	PFLU0473	-1.20782		Product: putative TonB-dependent exported protein
●	PFLU0474	-0.481521		Product: hypothetical protein
●	PFLU0475	-0.201312	-0.270348	Product: putative carbamoyltransferase
●	PFLU0476	-0.0563201	-0.346903	Product: hypothetical protein
●	PFLU0477	-0.317981		Product: putative deacetylase
●	PFLU0478	-0.271976	-0.247115	Product: putative glycosyl transferase
●	PFLU0479	-0.285165	-0.576835	Product: putative glycosyl transferase
●	PFLU0480	-0.328265		Product: hypothetical protein
●	PFLU0481	-0.259038		Gene: msbA; Product: lipid A export ATP-binding/permease
●	PFLU0482	-0.277317	0.0235949	Gene: hldE; Product: bifunctional heptose 7-phosphate kinase/heptose 1-phosphate adenyltransferase; Note: catalyzes the phosphorylation of D-glycero-D-manno-heptose 7-phosphate to form D,D-heptose-1,7-bisphosphate and catalyzes transfer of ADP to D-glycero-D-manno-heptose 1-phosphate forming ADP-D,D-heptose
●	PFLU0483	-0.191797	0.0863042	Product: putative lipopolysaccharide biosynthesis-related epimerase/dehydratase
●	PFLU0485	-0.183882	-0.42783	Product: hypothetical protein
●	PFLU0486	-0.368246	-0.183314	Product: putative oxidoreductase
●	PFLU0487	-0.158341	-0.246194	Product: hypothetical protein
●	PFLU0488	0.414645		Gene: qacE; Product: quaternary ammonium compound-resistance protein
●	PFLU0489	-0.0145191		Product: LysR family transcriptional regulator
●	PFLU0490	0.0132587		Gene: kdtA; Product: 3-deoxy-D-manno-octulosonic-acid transferase; Note: catalyzes the transfer of 2-keto-3-deoxy-D-manno-octulosonic acid to lipid A
●	PFLU0491	-0.260951	0.0791481	Product: hypothetical protein
●	PFLU0492	1.85672		Gene: thiC; Product: thiamine biosynthesis protein ThiC; Note: required for the synthesis of the hydromethylpyrimidine moiety of thiamine
●	PFLU0493	1.50232		Product: putative membrane transporter-like permease
●	PFLU0494	-0.645518	-2.70942	Product: putative lipoprotein
●	PFLU0495	-0.458851	-0.0559911	Product: hypothetical protein
●	PFLU0496	-0.625759		Product: hypothetical protein
●	PFLU0497	-0.0232485	-0.190889	Product: putative phosphoesterase
●	PFLU0498	-0.364406	-0.12722	Product: hypothetical protein
●	PFLU0499	-0.466962	-0.367347	Gene: parE; Product: DNA topoisomerase IV subunit B; Note: decatenates newly replicated chromosomal DNA and relaxes positive and negative DNA supercoiling
●	PFLU0500	-0.520188		Product: hypothetical protein
●	PFLU0501	-0.414657	-0.300633	Gene: parC; Product: DNA topoisomerase IV subunit A; Note: decatenates newly replicated chromosomal DNA and relaxes positive and negative DNA supercoiling
●	PFLU0502	0.0702439	-0.873492	Product: putative lipoprotein
●	PFLU0503	-0.200281	-0.563356	Product: hypothetical protein
●	PFLU0504	-0.202597	-0.0194413	Product: putative phosphatase
●	PFLU0505	-0.113084	-0.449199	Gene: psd; Product: phosphatidylserine decarboxylase; Note: catalyzes the decarboxylation of phosphatidyl-L-serine to phosphatidylethanoleamine
●	PFLU0506	-0.218334	-0.00492838	Gene: rhdA; Product: thiosulfate sulfurtransferase
●	PFLU0507	0.115814		Product: hypothetical protein
●	PFLU0508	-0.558189		Gene: motA; Product: flagellar motor protein MotA; Note: With MotB forms the ion channels that couple flagellar rotation to proton/sodium motive force across the membrane and forms the stator elements of the rotary flagellar machine
●	PFLU0509	-0.761449	-0.432124	Gene: motB; Product: flagellar motor protein MotB; Note: with MotA forms the ion channels that couple flagellar rotation to proton/sodium motive force across the membrane and forms the stator elements of the rotary flagellar machine
●	PFLU0510	0.689763		Product: hypothetical protein
●	PFLU0511	-0.361034	-0.26677	Product: ribosome-associated GTPase; Note: EngC; RsgA; CpgA; circularly permuted GTPase; ribosome small subunit-dependent GTPase A; has the pattern G4-G1-G3 as opposed to other GTPases; interacts strongly with 30S ribosome which stimulates GTPase activity
●	PFLU0512	-0.278855	-0.20972	Gene: orn; Product: oligoribonuclease; Note: 3'-5' exoribonuclease specific for small oligoribonuclotides
●	PFLU0513	-0.647477		Product: hypothetical protein
●	PFLU0514	-0.445372		Product: putative iron-sulfur binding protein
●	PFLU0515	-0.327795	-0.194529	Product: hypothetical protein; Note: similarity to the Pseudomonas syringae database match is limited to the C-terminal region of the latter
●	PFLU0516	-0.217639	-0.245066	Product: hypothetical protein
●	PFLU0517	-0.236523	-0.199675	Gene: amiC; Product: N-acetylmuramoyl-l-alanine amidase
●	PFLU0518	-0.283398	0.176219	Gene: mutL; Product: DNA mismatch repair protein; Note: This protein is involved in the repair of mismatches in DNA. It is required for dam-dependent methyl-directed DNA mismatch repair. Promotes the formation of a stable complex between two or more DNA-binding proteins in an ATP-dependent manner without itself being part of a final effector complex
●	PFLU0519	-0.279895	0.060253	Gene: miaA; Product: tRNA delta(2)-isopentenylpyrophosphate transferase; Note: IPP transferase; isopentenyltransferase; involved in tRNA modification; in Escherichia coli this enzyme catalyzes the addition of a delta2-isopentenyl group from dimethylallyl diphosphate to the N6-nitrogen of adenosine adjacent to the anticodon of tRNA species that read codons starting with uracil; further tRNA modifi…
●	PFLU0520	-7.59538	-5.40604	Gene: hfq; Product: RNA-binding protein Hfq; Note: Stimulates the elongation of poly(A) tails
●	PFLU0521	-1.05689	-0.937618	Gene: hflX; Product: GTP-binding protein HflX
●	PFLU0522	-0.183054		Product: putative phage-like protein
●	PFLU0523	-0.211267	-0.960484	Product: putative phage-like protein
●	PFLU0524	-0.115296	0.0496366	Gene: hisZ; Product: ATP phosphoribosyltransferase regulatory subunit; Note: May allow the feedback regulation of ATP phosphoribosyltransferase activity by histidine
●	PFLU0525	-0.371228	-0.0428262	Gene: purA; Product: adenylosuccinate synthetase; Note: catalyzes the formation of N6-(1,2,-dicarboxyethyl)-AMP from L-aspartate, inosine monophosphate and GTP in AMP biosynthesis
●	PFLU0526	-0.519479		Product: putative methyl-accepting chemotaxis protein
●	PFLU0527	-0.361849		Gene: fbpB; Product: iron(III)-transporter permease
●	PFLU0528	-0.358846	-0.052133	Product: putative iron-binding periplasmic protein
●	PFLU0530	-0.263044	-0.539647	Gene: rnr; Product: ribonuclease R
●	PFLU0531	-0.364723		Gene: rlmB; Product: 23s rRNA (guanosine-2'-o-)-methyltransferase
●	PFLU0533	-0.232651		Gene: rpsF; Product: 30S ribosomal protein S6; Note: binds cooperatively with S18 to the S15-16S complex, allowing platform assembly to continue with S11 and S21
●	PFLU0534	-0.54339	-0.54168	Gene: rpsR; Product: 30S ribosomal protein S18; Note: binds as a heterodimer with protein S6 to the central domain of the 16S rRNA; helps stabilize the platform of the 30S subunit
●	PFLU0535	-0.722045		Product: hypothetical protein
●	PFLU0536	-0.71141		Gene: rplI; Product: 50S ribosomal protein L9; Note: in Escherichia coli this protein is wrapped around the base of the L1 stalk
●	PFLU0537	-0.275634	-0.00140201	Gene: dnaB; Product: replicative DNA helicase; Note: unwinds double stranded DNA
●	PFLU0538	-0.119516		Product: hypothetical protein
●	PFLU0539	-1.31975		Product: hypothetical protein
●	PFLU0540	-1.12159		Product: hypothetical protein
●	PFLU0541	-0.674077		Product: hypothetical protein
●	PFLU0542	-0.053966		Product: hypothetical protein
●	PFLU0543	-0.353783	-0.0385958	Product: hypothetical protein
●	PFLU0545	-0.475376	-0.106144	Gene: azu; Product: azurin
●	PFLU0546	-0.262326	0.0204588	Gene: nadE; Product: NAD synthetase; Note: catalyzes the formation of nicotinamide adenine dinucleotide (NAD) from nicotinic acid adenine dinucleotide (NAAD) using either ammonia or glutamine as the amide donor and ATP; ammonia-utilizing enzymes include the ones from Bacillus and Escherichia coli while glutamine-utilizing enzymes include the Mycobacterial one; forms homodimers
●	PFLU0547	-0.380138		Gene: pncB; Product: nicotinate phosphoribosyltransferase; Note: catalyzes the formation of nictonate and 5-phospho-alpha-D-ribose 1-diphosphate from nicotinate D-ribonucleotide and diphosphate
●	PFLU0548	0.224102		Product: LysR family transcriptional regulator
●	PFLU0549	0.156229	1.07848	Product: putative dehydrogenase
●	PFLU0550	0.212761		Product: putative oxidoreductase
●	PFLU0551	1.07328	0.700163	Gene: livJ2; Product: putative branched amino acid ABC transporter substrate-binding protein
●	PFLU0553	0.354406		Gene: livH2; Product: high-affinity branched-chain amino acid transporter permease
●	PFLU0554	0.544932		Gene: livM2; Product: high-affinity branched-chain amino acid transporter permease
●	PFLU0555	0.071848		Gene: livG2; Product: high-affinity branched-chain amino acid transport ATP-binding protein
●	PFLU0556	0.642212	0.677886	Gene: livF2; Product: high-affinity branched-chain amino acid transport ATP-binding protein
●	PFLU0557	-0.273327	-0.228511	Product: putative amino acid oxidase
●	PFLU0558	-0.29488		Product: putative cation transporter-like membrane protein
●	PFLU0559	-0.155726	-0.312814	Product: putative epimerase
●	PFLU0560	0.82831		Product: putative urease/membrane protein
●	PFLU0561	0.502248		Gene: ureG; Product: urease accessory protein
●	PFLU0562	1.17817		Product: putative urease accessory protein
●	PFLU0563	0.276986		Gene: ureE; Product: urease accessory protein UreE; Note: involved in the assembly of the urease metallocenter; possible nickel donor
●	PFLU0564	-0.347604		Product: hypothetical protein
●	PFLU0565	-0.138304		Product: TetR family transcriptional regulator
●	PFLU0566	0.310444		Product: hypothetical protein
●	PFLU0567	-0.397272		Product: hypothetical protein
●	PFLU0568	5.38428	1.98244	Product: putative bacterioferritin
●	PFLU0569	-0.81199		Gene: lipA; Product: lipase
●	PFLU0570	-0.788993		Product: hypothetical protein
●	PFLU0571	0.152493		Product: AraC family transcriptional regulator
●	PFLU0572	-0.178874		Gene: psiF; Product: phosphate starvation-inducible protein
●	PFLU0573	-0.0715099		Product: hypothetical protein
●	PFLU0574	-0.313018	-0.578272	Product: putative chaperone/heat shock protein
●	PFLU0575	0.434441	0.284887	Gene: cbpA; Product: curved DNA-binding protein
●	PFLU0576	0.0668739		Product: hypothetical protein
●	PFLU0577	-0.0954175		Product: hypothetical protein
●	PFLU0578	-0.0905167	-0.303799	Gene: ureC; Product: urease subunit alpha; Note: ureases catalyze the hydrolysis of urea into ammonia and carbon dioxide; in Helicobacter pylori the ammonia released plays a key role in bacterial survival by neutralizing acids when colonizing the gastric mucosa; the holoenzyme is composed of 3 ureC (alpha) and 3 ureAB (gamma/beta) subunits
●	PFLU0579	0.148669	0.0810569	Gene: ureB; Product: urease subunit beta; Note: ureases catalyze the hydrolysis of urea into ammonia and carbon dioxide; in Helicobacter pylori and Yersinia enterocolitica the ammonia released plays a key role in bacterial survival by neutralizing acids when colonizing the gastric mucosa; the holoenzyme is composed of 3 UreC (alpha) and 3 UreAB (gamma/beta); in Brucella suis the urease encoded by…
●	PFLU0580	0.0758777		Product: putative acetyltransferase
●	PFLU0581	-0.169861		Product: putative acetyltransferase
●	PFLU0582	-0.163722	0.279054	Gene: ureA; Product: urease subunit gamma; Note: UreA, with UreB and UreC catalyzes the hydrolysis of urea into ammonia and carbon dioxide; nickel metalloenzyme; accessory proteins UreD, UreE, UreF, and UreG are necessary for assembly of the metallocenter
●	PFLU0583	-0.221885	-1.11387	Product: putative uerase accessory protein
●	PFLU0584	-0.163822		Product: putative amina acid ABC transporter ATP-binding protein
●	PFLU0585	-0.596986		Product: amino acid ABC transporter ATP-binding protein
●	PFLU0586	-0.488038		Product: amino acid ABC transporter permease
●	PFLU0587	1.74429		Product: amino acid ABC transporter permease
●	PFLU0588	-0.626125		Product: putative amino acid ABC transporter substrate-binding protein
●	PFLU0589	0.00682036		Product: hypothetical protein
●	PFLU0590	-0.868801		Product: putative iron ABC transporter permease
●	PFLU0591	-0.664847		Product: putative iron ABC transporter periplasmic substrate-binding protein
●	PFLU0592	-0.80781		Product: putative iron ABC transporter ATP-binding protein
●	PFLU0593	-0.832722	-1.90473	Product: putative TonB-dependent membrane receptor
●	PFLU0594	-0.0472225		Product: hypothetical protein
●	PFLU0595	-0.38775	-0.654778	Product: hypothetical protein
●	PFLU0596	-0.368935		Product: hypothetical protein
●	PFLU0597	-0.676432		Product: hypothetical protein
●	PFLU0598	-0.70157		Product: hypothetical protein
●	PFLU0601	-0.647551		Product: hypothetical protein
●	PFLU0602	-0.0282291		Gene: cobK; Product: cobalt-precorrin-6x reductase; Note: CobK/CbiJ; there are 2 pathways for cobalamin (vitamin B12) production, one aerobic (ex. P. denitrificans), the other anaerobic (ex. S. typhimurium); the CobK/CbiJ perform similar reactions in both; the anaerobic pathway includes the use of a chelated cobalt ion in order for ring contraction to occur; CobK thus converts precorrin 6 into di…
●	PFLU0603	-0.131141	0.0330957	Gene: cobL; Product: precorrin-6Y C(5,15)-methyltransferase; Note: [decarboxylating]
●	PFLU0604	-0.151003		Product: putative cobalamin biosynthesis protein
●	PFLU0605	-0.0379477	0.0315535	Gene: cobH; Product: precorrin-8X methylmutase; Note: catalyzes the interconversion of precorrin-8X and hydrogenobyrinate
●	PFLU0606	-0.288284	0.0574287	Gene: cobI; Product: precorrin-2 C(20)-methyltransferase; Note: catalyzes the formation of precorrin-3 from precorrin-2
●	PFLU0607	-0.197198		Product: putative precorrin-3B C17-methyltransferase, cobalamin biosynthesis protein
●	PFLU0608	-0.886963		Product: hypothetical protein
●	PFLU0609	-0.400869		Product: hypothetical protein
●	PFLU0610	-0.816572		Product: putative sensor kinase/response regulator fusion protein
●	PFLU0611	-0.45455	0.0362392	Gene: purD; Product: phosphoribosylamine--glycine ligase; Note: catalyzes the formation of N(1)-(5-phospho-D-ribosyl)glycinamide from 5-phospho-D-ribosylamine and glycine in purine biosynthesis
●	PFLU0612	-0.288355		Gene: purH; Product: bifunctional phosphoribosylaminoimidazolecarboxamide formyltransferase/IMP cyclohydrolase; Note: involved in de novo purine biosynthesis
●	PFLU0613	-0.180959	0.501374	Gene: fis; Product: DNA-binding protein Fis; Note: Stimulates excision of phage lambda; affects Mu development; acts as an activator of rRNA and iRNA transcription
●	PFLU0614	-0.197604	0.146824	Gene: dusB; Product: tRNA-dihydrouridine synthase B
●	PFLU0615	-0.219674	-0.344165	Product: hypothetical protein
●	PFLU0616	-0.471775	-0.220725	Gene: prmA; Product: ribosomal protein L11 methyltransferase; Note: methylates ribosomal protein L11 at multiple amino acid positions; mutations of these genes in Escherichia coli or Thermus thermophilus has no apparent phenotype
●	PFLU0617	-0.454029	-0.644981	Gene: accC; Product: acetyl-CoA carboxylase biotin carboxylase subunit; Note: an AccC homodimer forms the biotin carboxylase subunit of the acetyl CoA carboxylase, an enzyme that catalyzes the formation of malonyl-CoA, which in turn controls the rate of fatty acid metabolism
●	PFLU0618	-0.361355		Gene: accB; Product: acetyl-CoA carboxylase biotin carboxyl carrier protein subunit; Note: composes the biotin carboxyl carrier protein subunit of the acetyl-CoA carboxylase complex, the enzyme that catalyzes the carboxylation of acetyl-CoA to malonyl-CoA, which in turn controls the rate of fatty acid metabolism
●	PFLU0619	0.420132	0.446998	Gene: yqhS; Product: 3-dehydroquinate dehydratase; Note: catalyzes the formation of 3-dehydroshikimate from 3-dehydroquinate in chorismate biosynthesis
●	PFLU0620	0.142424		Product: putative methyl-accepting chemotaxis protein
●	PFLU0621	-0.018406	0.409239	Product: putative GGDEF domain response regulator
●	PFLU0623	-0.320878	-0.684071	Product: hypothetical protein
●	PFLU0624	-0.219647		Product: hypothetical protein
●	PFLU0625	0.197596	0.76866	Product: translation initiation factor Sui1; Note: involved in start site selection during the initiation of translation
●	PFLU0626	-0.161563	0.0654536	Gene: speA; Product: arginine decarboxylase; Note: catalyzes the formation of agmatine from arginine in putrescine and spermidine biosynthesis
●	PFLU0627	-0.158587		Product: putative hydrolase
●	PFLU0628	-0.101276		Gene: dinF; Product: DNA-damage-inducible protein F
●	PFLU0629	-0.893964	-0.987962	Product: putative lipoprotein
●	PFLU0630	-0.209851		Product: hypothetical protein
●	PFLU0631	-0.469352		Product: penicillin-binding protein 1C; Note: penicillin-insensitive transglycosylase/transpeptidase
●	PFLU0632	0.237027		Product: hypothetical protein
●	PFLU0633	0.325744	0.358885	Product: putative methyltransferase
●	PFLU0634	0.550211		Product: putative lipoprotein
●	PFLU0635	0.13549	-1.60823	Product: putative lipoprotein
●	PFLU0636	-0.0914263		Product: hypothetical protein
●	PFLU0637	0.030416		Product: putative two-component system sensor kinase
●	PFLU0638	-0.904003		Product: hypothetical protein
●	PFLU0639	0.225999		Product: hypothetical protein
●	PFLU0640	-0.0926186		Product: putative two-component system response regulator
●	PFLU0641	-0.228951		Product: hypothetical protein
●	PFLU0642	-0.159126		Product: putative lipoprotein
●	PFLU0643	-0.781719		Product: hypothetical protein
●	PFLU0644	-1.01671		Product: hypothetical protein
●	PFLU0645	-0.600324		Product: putative type II secretion system protein
●	PFLU0646	-0.0200275		Product: hypothetical protein
●	PFLU0647	-0.44346		Product: putative type II secretion system protein
●	PFLU0648	-0.237552		Product: hypothetical protein
●	PFLU0649	-0.272424		Product: hypothetical protein
●	PFLU0650	-1.88263		Product: putative response regulator
●	PFLU0651	0.190623		Product: hypothetical protein
●	PFLU0652	0.0353822		Product: putative lipoprotein
●	PFLU0653	0.380989		Product: hypothetical protein
●	PFLU0654	0.0447296	-0.859277	Gene: fabG; Product: 3-ketoacyl-ACP reductase; Note: Catalyzes the first of the two reduction steps in the elongation cycle of fatty acid synthesis
●	PFLU0655	0.200415	-0.524853	Product: acetyl-CoA acetyltransferase; Note: Catalyzes the synthesis of acetoacetyl coenzyme A from two molecules of acetyl coenzyme A. It can also act as a thiolase, catalyzing the reverse reaction and generating two-carbon units from the four-carbon product of fatty acid oxidation
●	PFLU0656	0.203172	0.229653	Product: hypothetical protein
●	PFLU0657	-0.302114	0.310096	Gene: cueR; Product: HTH-type copper-efflux MerR family transcriptional regulator
●	PFLU0658	-0.45474		Gene: copA; Product: copper-transporting P-type ATPase
●	PFLU0659	-0.0831897	-0.244542	Product: hypothetical protein
●	PFLU0660	-0.232989	1.14019	Product: putative substrate-binding periplasmic protein
●	PFLU0661	0.40083		Product: putative transporter-like membrane protein
●	PFLU0662	0.0679482		Product: hypothetical protein
●	PFLU0663	0.168153	0.284303	Product: putative dehydrogenase
●	PFLU0664	0.724659	0.0515818	Product: hypothetical protein
●	PFLU0665	-0.0109491		Product: LysR family transcriptional regulator
●	PFLU0666	0.728981		Product: putative ArsR family regulatory protein
●	PFLU0667	0.675233	0.31141	Product: adenosine deaminase; Note: catalyzes the formation of inosine from adenosine
●	PFLU0668	0.0960634		Product: putative calcium/proton antiporter membrane protein
●	PFLU0669	-0.427076		Product: hydroxydechloroatrazine ethylaminohydrolase; Note: catalyzes the transformation of hydroxyatrazine to N-isopropylammelide and ethylamine in the atrazine degradation pathway.
●	PFLU0670	-0.0571086	-0.0496659	Product: short chain dehydrogenase
●	PFLU0671	-0.20707		Product: hypothetical protein
●	PFLU0672	0.0246241	-0.285719	Product: TetR family transcriptional regulator
●	PFLU0673	-0.285575		Product: putative purine transporter-like permease
●	PFLU0674	-0.0520165	0.141137	Product: LysR family transcriptional regulator
●	PFLU0675	-1.10334	-0.165167	Product: beta alanine--pyruvate transaminase; Note: catalyzes the formation of pyruvate and beta-alanine from L-alanine and 3-oxopropanoate
●	PFLU0676	-0.746396	-0.17933	Gene: mmsA; Product: methylmalonate-semialdehyde dehydrogenase
●	PFLU0677	-0.117879		Product: putative paraquat-inducible protein; Note: similarity is reduced to the C-terminal region of the to the E.coli entry. Possible duplication with the downstream CDS, PFLU0678
●	PFLU0678	-0.155273		Product: putative paraquat-inducible protein; Note: similarity is reduced to the C-terminal region of the E.coli entry. Possible duplication with the upstream CDS, PFLU0677
●	PFLU0679	-0.270556		Product: putative paraquat-inducible protein; Note: similarity reduced to the N-terminal region of the E.coli sequence
●	PFLU0680	-0.416822	-0.175051	Product: hypothetical protein
●	PFLU0681	-0.567058	-0.160832	Product: hypothetical protein
●	PFLU0682	-0.385855	-0.267274	Product: hypothetical protein
●	PFLU0683	-0.347679	-0.223132	Product: hypothetical protein
●	PFLU0684	-0.354517	-0.181809	Product: putative ribosomal-protein-alanine acetyltransferase
●	PFLU0685	0.104279		Product: hypothetical protein
●	PFLU0686	-0.703895	-0.166233	Gene: cynT1; Product: carbonic anhydrase
●	PFLU0687	-0.398681		Product: hypothetical protein
●	PFLU0688	0.228131		Product: hypothetical protein
●	PFLU0689	-0.606673		Product: putative phosphesterase
●	PFLU0690	0.663874		Product: hypothetical protein
●	PFLU0691	1.79487		Product: putative fatty acid transporter-like membrane protein
●	PFLU0692	-0.411744		Product: putative major facilitator family membrane protein
●	PFLU0693	0.00496001		Product: hypothetical protein
●	PFLU0694	-0.0810423		Product: hypothetical protein
●	PFLU0695	-0.762609		Product: putative gluconate transporter-like membrane protein
●	PFLU0696	-0.514758		Gene: czcD; Product: cobalt-zinc-cadmium resistance protein
●	PFLU0697	1.11628		Product: putative metal transporter-like exported protein
●	PFLU0698	0.236607		Product: putative metal transporter-like exported protein
●	PFLU0699	0.386097		Gene: czcA; Product: cobalt-zinc-cadmium resistance membrane protein
●	PFLU0700	-0.534615	0.844024	Product: putative two-component system sensor kinase
●	PFLU0701	-1.48555		Gene: czcR; Product: two-component system response regulator
●	PFLU0702	-0.0275918		Product: hypothetical protein
●	PFLU0703	-0.73789		Product: hypothetical protein
●	PFLU0704	-0.574382	-0.615376	Product: putative chemotaxis protein
●	PFLU0705	-0.443159		Product: AraC family transcriptional regulator
●	PFLU0706	-0.0694514	0.0676746	Gene: ddl; Product: D-alanyl-alanine synthetase A; Note: D-alanine--D-alanine ligase; DdlA; DdlB; cytoplasmic; catalyzes the formation of D-alanyl-D-alanine from two D-alanines in peptidoglycan synthesis; there are two forms of this enzyme in Escherichia coli
●	PFLU0707	-0.346575	-0.796949	Product: putative lipoprotein
●	PFLU0708	-0.230046		Gene: ropE; Product: putative type III secreted protein
●	PFLU0709	-0.5563		Gene: rspL; Product: sigma factor
●	PFLU0712	0.625063		Gene: rspO; Product: hypothetical protein
●	PFLU0713	0.713145		Gene: rspP; Product: hypothetical protein; Note: The N-terminal region of this CDS overlaps in 21 residues with the CDS upstream
●	PFLU0714	-0.737114		Gene: rscQAB; Product: putative type III secretion protein; Note: N-terminal identical to the previously sequenced RscQA and C-terminal region identical to RscQB both from Pseudomonas fluorescens
●	PFLU0715	-0.404183		Gene: rscR; Product: type III secretion system protein; Note: part of a set of proteins involved in the infection of eukaryotic cells; in plant pathogens involved in the hypersensitivity response
●	PFLU0716	-0.109968		Gene: rscS; Product: putative type III secretion membrane protein
●	PFLU0717	-0.087783		Gene: rscT; Product: putative type III secretion protein
●	PFLU0718	-0.243139		Gene: rscU; Product: putative type III secretion protein
●	PFLU0719	0.553727		Gene: rspV; Product: hypothetical protein
●	PFLU0720	-0.0717161		Gene: rspT; Product: putative type III secretion lipoprotein
●	PFLU0721	-0.0936718		Gene: rscC; Product: putative type III secretion protein
●	PFLU0722	0.658237		Gene: rspG; Product: hypothetical protein
●	PFLU0723	-0.393546		Gene: rspF; Product: hypothetical protein
●	PFLU0724	-0.154118		Gene: rspE; Product: putative type III secretion protein
●	PFLU0725	-0.460067		Gene: rspD; Product: putative type III secretion protein
●	PFLU0726	-0.757299		Gene: rscJ; Product: putative type III secretion protein
●	PFLU0727	-0.489853		Gene: rspB; Product: putative type III secretion protein
●	PFLU0728	-3.80657		Gene: rspR; Product: putative type III secretion system, regulatory protein
●	PFLU0729	-0.295273	-0.174087	Product: GTP-dependent nucleic acid-binding protein EngD; Note: translation-associated GTPase; the crystal structure of the Haemophilus influenzae YchF protein showed similarity to the yeast structure (PDB: 1NI3); fluorescence spectroscopy revealed nucleic acid binding; the yeast protein YBR025c interacts with the translation elongation factor eEF1
●	PFLU0730	-0.78862	0.0396004	Gene: pth; Product: peptidyl-tRNA hydrolase; Note: Enables the recycling of peptidyl-tRNAs produced at termination of translation
●	PFLU0731	-0.269601	-0.534006	Product: 50S ribosomal protein L25/general stress protein Ctc; Note: the Ctc family of proteins consists of two types, one that contains the N-terminal ribosomal protein L25 domain only which in Escherichia coli binds the 5S rRNA while a subset of proteins contain a C-terminal extension that is involved in the stress response
●	PFLU0732	-0.421129	-0.210376	Gene: prs; Product: ribose-phosphate pyrophosphokinase; Note: catalyzes the formation of 5-phospho-alpha-D-ribose 1-phosphate from D-ribose 5-phosphate and ATP
●	PFLU0733	-0.53358	-0.423068	Gene: ipk; Product: 4-diphosphocytidyl-2-C-methyl-D-erythritol kinase; Note: An essential enzyme in the nonmevalonate pathway of isopentenyl diphosphate and dimethylallyl diphosphate biosynthesis
●	PFLU0734	-0.488361	-1.96155	Gene: lolB; Product: outer membrane lipoprotein LolB; Note: Incorporates lipoproteins in the outer membrane after they are released by the LolA protein
●	PFLU0735	-0.158229	-0.446417	Product: hypothetical protein
●	PFLU0737	-0.136375	0.333103	Gene: hemA; Product: glutamyl-tRNA reductase; Note: catalyzes the formation of glutamate-1-semialdehyde from glutamyl-tRNA(Glu) and NADPH; the second step of the pathway is catalyzed by glutamate-1-semialdehyde aminomutase which results in the formation of 5-aminolevulinic acid; functions in porphyrin (tetrapyrroles) biosynthesis; the crystal structure showed a C-terminal dimerization domain that…
●	PFLU0738	-0.217401	0.422537	Gene: prfA; Product: peptide chain release factor 1; Note: recognizes the termination signals UAG and UAA during protein translation a specificity which is dependent on amino acid residues residing in loops of the L-shaped tRNA-like molecule of RF1; this protein is similar to release factor 2
●	PFLU0739	-0.263597	0.136377	Gene: hemK; Product: protein methyltransferase
●	PFLU0740	-0.227866		Gene: moeB; Product: molybdopterin biosynthesis protein MoeB; Note: ATP-dependent adenylate transferase, transfers adenyl moiety to the MoeD subunit of molybdopterin synthase
●	PFLU0741	-0.400732		Product: glutamate racemase; Note: converts L-glutamate to D-glutamate, a component of peptidoglycan
●	PFLU0742	0.773925	0.184058	Product: hypothetical protein
●	PFLU0743	0.0339686		Product: hypothetical protein
●	PFLU0744	-0.175371		Product: hypothetical protein
●	PFLU0745	0.0295844		Product: putative cyclopropane-fatty-acyl-phospholipid synthase
●	PFLU0746	0.714427		Product: hypothetical protein
●	PFLU0747	-0.228696		Product: putative oxidoreductase
●	PFLU0748	-0.188599	-0.595359	Product: putative oxidoreductase
●	PFLU0749	0.0250788		Product: hypothetical protein
●	PFLU0750	-0.0428926		Gene: phrB; Product: deoxyribodipyrimidine photo-lyase
●	PFLU0751	-0.243998		Product: putative MerR family regulatory protein
●	PFLU0752	-0.190211		Product: hypothetical protein
●	PFLU0753	-0.146034		Product: hypothetical protein
●	PFLU0754	0.0626844	0.147651	Product: hypothetical protein
●	PFLU0755	-0.429088		Product: hypothetical protein
●	PFLU0756	-0.278895	-0.398076	Gene: hemH; Product: ferrochelatase; Note: protoheme ferro-lyase; catalyzes the insertion of a ferrous ion into protoporphyrin IX to form protoheme; involved in protoheme biosynthesis; in some organisms this protein is membrane-associated while in others it is cytosolic
●	PFLU0757	-1.55985		Product: putative TonB-dependent exported protein
●	PFLU0758	-0.31191	-0.248982	Product: hypothetical protein
●	PFLU0759	-0.2444	-0.000380357	Product: hypothetical protein
●	PFLU0760	-0.0122998	0.159982	Gene: cysD; Product: sulfate adenylyltransferase subunit 2; Note: with CysN catalyzes the formation of adenylylsulfate from sulfate and ATP
●	PFLU0761	-0.060043	0.181775	Gene: cysN; Product: bifunctional sulfate adenylyltransferase subunit 1/adenylylsulfate kinase protein; Note: in Rhizobium meliloti this protein is involved in the synthesis of nodulation factors that are active on the roots of alfalfa; catalyzes formation of activated sulfate intermediate; converts ATP and sulfate to diphosphate and adenylylsulfate and then ATP and adenylyl sulfate to ADP and 3'…
●	PFLU0762	-0.274287		Product: putative acyltransferase
●	PFLU0763	-0.264254	-0.0940516	Gene: pta; Product: phosphate acetyltransferase; Note: catalyzes the synthesis of acetylphosphate or propionylphosphate from acetyl-CoA or propionyl-CoA and inorganic phosphate; when using propionyl-CoA the enzyme is functioning in the anaerobic pathway catabolizing threonine to propionate
●	PFLU0763A	-0.191259		Product: hypothetical protein
●	PFLU0764	-0.321312	-0.38305	Gene: slyD; Product: peptidyl-prolyl cis-trans isomerase
●	PFLU0765	-0.0756566		Gene: rpsT; Product: 30S ribosomal protein S20; Note: binds directly to the 16S rRNA and is involved in post-translational inhibition of arginine and ornithine decarboxylase
●	PFLU0766	-0.502133		Gene: mviN; Product: putative virulence factor
●	PFLU0767	-0.298612	-0.309767	Gene: ribF; Product: bifunctional riboflavin kinase/FMN adenylyltransferase; Note: catalyzes the formation of FMN from riboflavin and the formation of FAD from FMN; in Bacillus the ribC gene has both flavokinase and FAD synthetase activities
●	PFLU0768	-0.104234		Gene: ileS; Product: isoleucyl-tRNA synthetase; Note: IleRS; catalyzes the formation of isoleucyl-tRNA(Ile) from isoleucine and tRNA(Ile); since isoleucine and other amino acids such as valine are similar, there are additional editing function in this enzyme; one is involved in hydrolysis of activated valine-AMP and the other is involved in deacylation of mischarged Val-tRNA(Ile); there are two a…
●	PFLU0769	-0.190021		Gene: lspA; Product: lipoprotein signal peptidase; Note: lipoprotein signal peptidase; integral membrane protein that removes signal peptides from prolipoproteins during lipoprotein biosynthesis
●	PFLU0770	-0.160889	0.241303	Gene: yaaD; Product: FKBP-type 16 kDa peptidyl-prolyl cis-trans isomerase
●	PFLU0771	-0.129736	-0.206853	Gene: ispH; Product: 4-hydroxy-3-methylbut-2-enyl diphosphate reductase; Note: catalyzes the conversion of 1-hydroxy-2-methyl-2-(E)-butenyl 4-diphosphate into isopentenyl diphosphate (IPP) and dimethylallyl diphosphate (DMAPP); functions in the nonmevalonate isoprenoid biosynthesis pathway
●	PFLU0772	-1.13001		Product: putative type IV pilus-like protein
●	PFLU0773	-1.52922		Product: hypothetical protein
●	PFLU0774	1.11348		Product: hypothetical protein
●	PFLU0775	-0.265043		Product: hypothetical protein
●	PFLU0776	0.0681753		Product: putative type IV pilus-like protein
●	PFLU0777	-0.0616715		Product: putative oxidoreductase
●	PFLU0778	-0.222851	-1.82012	Product: hypothetical protein
●	PFLU0779	-0.380995		Product: putative lipoprotein
●	PFLU0780	-0.112711	0.373428	Gene: rluD; Product: ribosomal large subunit pseudouridine synthase D
●	PFLU0781	-0.264254	0.0617924	Product: hypothetical protein
●	PFLU0782	0.0919349	0.257295	Gene: clpB1; Product: chaperone
●	PFLU0783	-0.576439	-0.317149	Gene: ndh; Product: NADH dehydrogenase II
●	PFLU0784	-0.426487		Product: hypothetical protein
●	PFLU0785	-0.169131	-0.156075	Product: hypothetical protein
●	PFLU0786	0.123092		Product: hypothetical protein
●	PFLU0787	0.253717		Product: hypothetical protein
●	PFLU0788	-0.146975		Product: zinc-binding protein
●	PFLU0789	-0.562244	0.0744723	Gene: coaE; Product: dephospho-CoA kinase; Note: catalyzes the phosphorylation of the 3'-hydroxyl group of dephosphocoenzyme A to form coenzyme A; involved in coenzyme A biosynthesis
●	PFLU0790	-0.045344		Gene: pilD; Product: type IV prepilin-like proteins leader peptide processing enzyme
●	PFLU0791	0.273386		Gene: pilC; Product: type IV fimbrial assembly protein
●	PFLU0793	-0.590115		Gene: pilA; Product: fimbrial protein
●	PFLU0794	-0.549993		Product: putative pilus biosynthesis-like protein
●	PFLU0795	0.683472		Product: hypothetical protein
●	PFLU0796	-0.19804	-0.0389858	Gene: nadC; Product: nicotinate-nucleotide pyrophosphorylase; Note: catalyzes the formation of pyridine-2,3-dicarboxylate and 5-phospho-alpha-D-ribose 1-diphosphate from nictinate D-ribonucleotide
●	PFLU0797	0.485487		Product: hypothetical protein
●	PFLU0798	-0.206493	-0.206113	Gene: ampD; Product: N-acetyl-anhydromuranmyl-L-alanine amidase
●	PFLU0799	-0.356854		Product: putative inner membrane protein
●	PFLU0800	2.43197		Product: putative methyl-accepting chemotaxis protein
●	PFLU0801	0.582534		Product: hypothetical protein
●	PFLU0802	0.303031		Product: putative deoxyribonuclease
●	PFLU0803	-0.0816725	0.778137	Gene: fruR; Product: DNA-binding transcriptional regulator FruR; Note: binds D-fructose as an inducer; involved in regulation of operons for central pathways of carbon metabolism
●	PFLU0804	0.0644731	0.306559	Product: putative PTS system multiphosphoryl transfer protein
●	PFLU0805	-0.297064	0.249035	Gene: fruK; Product: 1-phosphofructokinase
●	PFLU0806	0.063256		Gene: fruA; Product: PTS system fructose-specific transporter subunit IIBC
●	PFLU0807	-0.450571		Product: putative exported alkaline phosphatase
●	PFLU0808	-0.47554		Product: putative transporter-like membrane protein
●	PFLU0809	-5.63274		Product: hypothetical protein
●	PFLU0810	-0.707368		Product: putative protease
●	PFLU0811	-0.508668	-0.0153125	Product: putative ornithine decarboxylase
●	PFLU0812	-0.13104	-0.578939	Gene: opuBA; Product: choline ABC transporter ATP-binding protein
●	PFLU0813	-0.342324		Product: putative amino acid ABC transporter membrane protein
●	PFLU0814	-0.274623	-0.92611	Product: putative amino acid ABC transporter substrate-binding protein
●	PFLU0815	-0.0145733		Product: putative amino acid ABC transporter membrane protein
●	PFLU0816	-0.631887	-0.246628	Gene: prfC; Product: peptide chain release factor 3; Note: stimulates the release of release factors 1 and 2 from the ribosome after hydrolysis of the ester bond in peptidyl-tRNA has occurred; GDP/GTP-binding protein
●	PFLU0817	-0.863893		Product: hypothetical protein
●	PFLU0818	-0.164515		Product: hypothetical protein
●	PFLU0819	2.35798	1.83884	Gene: dppF; Product: dipeptide transporter ATP-binding subunit; Note: Part of the ABC transporter complex DppABCDF involved in the transport of dipeptides
●	PFLU0820	1.95571	1.03277	Gene: dppD; Product: dipeptide ABC transporter ATP-binding protein
●	PFLU0821	2.05526		Gene: dppC; Product: dipeptide ABC transporter permease
●	PFLU0822	2.19647		Gene: dppB; Product: dipeptide ABC transporter permease
●	PFLU0823	3.37537		Gene: dppA1; Product: dipeptide ABC transporter substrate-binding protein
●	PFLU0824	4.46185		Product: putative outer membrane porin
●	PFLU0825	2.86607		Gene: dppA2; Product: dipeptide ABC transporter substrate-binding protein
●	PFLU0826	3.33977	3.13033	Gene: dppA3; Product: dipeptide ABC transporter substrate-binding protein
●	PFLU0827	-0.493265		Gene: dppA4; Product: dipeptide ABC transporter substrate-binding protein
●	PFLU0828	-0.358989	-0.331831	Product: hypothetical protein
●	PFLU0829	-0.849678		Product: putative two-component system sensor kinase
●	PFLU0830	-1.00293	-0.283076	Product: putative two-component system response regulator
●	PFLU0831	-0.132092		Product: putative ABC transporter ATP-binding protein
●	PFLU0832	-0.728445	-0.732272	Product: hypothetical protein
●	PFLU0833	-0.278684	-0.108494	Product: hypothetical protein
●	PFLU0834	-0.333814	0.0119932	Product: tryptophanyl-tRNA synthetase; Note: catalyzes a two-step reaction, first charging a tryptophan molecule by linking its carboxyl group to the alpha-phosphate of ATP, followed by transfer of the aminoacyl-adenylate to its tRNA
●	PFLU0835	-0.20077	-0.149972	Product: putative ATPase
●	PFLU0836	1.94102	2.19496	Product: AraC family transcriptional regulator
●	PFLU0837	0.613168		Product: putative acyl-CoA dehydrogenase
●	PFLU0838	-0.15659	-0.373259	Gene: tas; Product: NADP(H)-dependt aldo-keto reductase
●	PFLU0839	-0.205989	-0.465227	Gene: rplM; Product: 50S ribosomal protein L13; Note: in Escherichia coli this protein is one of the earliest assembly proteins in the large subunit
●	PFLU0840	-0.201155	-0.196618	Gene: rpsI; Product: 30S ribosomal protein S9; Note: forms a direct contact with the tRNA during translation
●	PFLU0841	1.23343	0.350918	Gene: petA; Product: ubiquinol-cytochrome C reductase iron-sulfur subunit
●	PFLU0842	0.898638		Gene: petB; Product: cytochrome B
●	PFLU0843	0.865504	0.510254	Product: putative ubiquinol--cytochrome C reductase, cytochrome C1
●	PFLU0844	0.957533	0.382621	Gene: sspA; Product: stringent starvation protein A
●	PFLU0845	0.0668974	-0.0432144	Gene: sspB; Product: ClpXP protease specificity-enhancing factor
●	PFLU0846	-0.121231	0.0633904	Product: GntR family transcriptional regulator
●	PFLU0848	-0.659363	0.0509408	Gene: plc; Product: phosphatidylcholine-hydrolyzing phospholipase C
●	PFLU0849	1.11339		Product: 5-dehydro-4-deoxyglucarate dehydratase; Note: catalyzes the formation of 2,5-dioxopentanoate from 5-dehydro-4-deoxy-D-glucarate
●	PFLU0850	0.139048		Product: putative aldehyde dehydrogenase
●	PFLU0851	2.18868		Product: putative sugar ABC transporter membrane protein
●	PFLU0852	0.981039		Gene: garD; Product: D-galactarate dehydratase
●	PFLU0853	-0.64285		Product: hypothetical protein
●	PFLU0854	-0.911003		Product: hypothetical protein; Note: similarity reduced to parts of the sequence of the database matches
●	PFLU0855	-2.10656		Product: hypothetical protein
●	PFLU0856	-0.420654		Product: hypothetical protein
●	PFLU0857	0.621252	0.486413	Gene: pcaC; Product: 4-carboxymuconolactone decarboxylase
●	PFLU0858	-0.0690014		Product: putative Na+/Ca+ exchanger membrane protein
●	PFLU0859	-0.356957		Product: putative lipoprotein A-like protein
●	PFLU0860	-0.319919		Gene: gatB; Product: aspartyl/glutamyl-tRNA amidotransferase subunit B; Note: allows the formation of correctly charged Asn-tRNA(Asn) or Gln-tRNA(Gln) through the transamidation of misacylated Asp-tRNA(Asn) or Glu-tRNA(Gln) in organisms which lack either or both of asparaginyl-tRNA or glutaminyl-tRNA synthetases; reaction takes place in the presence of glutamine and ATP through an activated phosp…
●	PFLU0861	-0.355224	-0.138328	Gene: gatA; Product: aspartyl/glutamyl-tRNA amidotransferase subunit A; Note: allows the formation of correctly charged Asn-tRNA(Asn) or Gln-tRNA(Gln) through the transamidation of misacylated Asp-tRNA(Asn) or Glu-tRNA(Gln) in organisms which lack either or both of asparaginyl-tRNA or glutaminyl-tRNA synthetases; reaction takes place in the presence of glutamine and ATP through an activated phosp…
●	PFLU0862	-0.078653		Gene: gatC; Product: aspartyl/glutamyl-tRNA amidotransferase subunit C; Note: allows the formation of correctly charged Asn-tRNA(Asn) or Gln-tRNA(Gln) through the transamidation of misacylated Asp-tRNA(Asn) or Glu-tRNA(Gln) in organisms which lack either or both of asparaginyl-tRNA or glutaminyl-tRNA synthetases; reaction takes place in the presence of glutamine and ATP through an activated phosp…
●	PFLU0863	-0.495938	-0.19643	Gene: mreB; Product: rod shape-determining protein MreB; Note: functions in MreBCD complex in some organisms
●	PFLU0864	-0.373458	-0.622781	Gene: mreC; Product: rod shape-determining protein MreC; Note: in some organisms this protein is a transmembrane protein while in others it is periplasmic; involved in some organisms with other components of the MreBCD complex and with penicillin binding proteins in the periplasm or cell wall
●	PFLU0865	-0.194657		Gene: mreD; Product: rod shape-determining protein
●	PFLU0866	-0.647805		Product: Maf-like protein; Note: Maf; overexpression in Bacillus subtilis inhibits septation in the dividing cell
●	PFLU0867	-0.304941		Gene: cafA; Product: ribonuclease G
●	PFLU0868	-0.531609		Product: hypothetical protein
●	PFLU0869	0.136975		Product: putative hydrolase
●	PFLU0870	-0.0322207	0.257821	Product: putative modulation of DNA gyrase-like protein
●	PFLU0871	0.0230009		Product: hypothetical protein
●	PFLU0872	0.0558649	0.197139	Product: putative modulation of DNA gyrase-like protein
●	PFLU0873	-0.344902	0.145276	Product: hypothetical protein
●	PFLU0874	0.0396855	0.230574	Gene: fumC; Product: fumarate hydratase; Note: class II family (does not require metal); tetrameric enzyme; fumarase C; reversibly converts (S)-malate to fumarate and water; functions in the TCA cycle
●	PFLU0875	0.100344	0.80341	Product: hypothetical protein
●	PFLU0876	-0.0459763	-0.0517606	Gene: sodA; Product: superoxide dismutase; Note: [Mn]
●	PFLU0877	-0.266269		Product: putative transporter-like membrane protein
●	PFLU0878	-0.159063	0.306994	Product: putative phosphocarrier protein
●	PFLU0879	0.0156801	0.285045	Product: hypothetical protein
●	PFLU0880	0.0520679	0.288067	Gene: ptsN; Product: PTS system transporter subunit IIA
●	PFLU0881	-0.217245		Gene: rpoX; Product: putative sigma-54 modulation protein
●	PFLU0882	-0.0750107	0.246822	Gene: rpoN; Product: RNA polymerase factor sigma-54; Note: sigma factors are initiation factors that promote the attachment of RNA polymerase to specific initiation sites and are then released; sigma 54 factor is responsible for the expression of enzymes involved in nitrogen assimilation and metabolism; the rhizobia often have 2 copies of this sigma factor; in Rhizobium etli RpoN1 shown to be inv…
●	PFLU0883	-0.363871	-0.173432	Product: putative ABC transporter ATP-binding protein
●	PFLU0884	-0.206752		Product: hypothetical protein
●	PFLU0885	-0.282589	-0.311088	Product: hypothetical protein
●	PFLU0886	-0.458196	0.159393	Gene: kdsC; Product: 3-deoxy-D-manno-octulosonate 8-phosphate phosphatase
●	PFLU0887	-0.3869	0.319788	Gene: kdsD; Product: arabinose 5-phosphate isomerase
●	PFLU0888	-0.66049	-0.515134	Product: putative ABC transporter ATP-binding protein
●	PFLU0889	-0.789707		Product: putative ABC transporter membrane protein
●	PFLU0890	-0.561243	-0.548269	Product: putative ABC transporter substrate-binding protein
●	PFLU0891	-0.295197	-0.481411	Product: putative ABC transporter exported protein
●	PFLU0892	-0.316265	-0.474119	Product: hypothetical protein
●	PFLU0893	-0.529722		Product: hypothetical protein
●	PFLU0894	-0.453751	-0.182936	Gene: murA; Product: UDP-N-acetylglucosamine 1-carboxyvinyltransferase; Note: adds enolpyruvyl to UDP-N-acetylglucosamine as a component of cell wall formation; gram-positive bacteria have 2 copies of MurA which are active
●	PFLU0895	-0.359639	-0.174612	Gene: hisG; Product: ATP phosphoribosyltransferase catalytic subunit; Note: short form of enzyme; requires HisZ for function; catalyzes the formation of N'-5'-phosphoribosyl-ATP from phosphoribosyl pyrophosphate; crucial role in histidine biosynthesis; forms heteromultimer of HisG and HisZ
●	PFLU0896	-0.20088	-0.0613893	Gene: hisD; Product: histidinol dehydrogenase; Note: catalyzes the oxidation of L-histidinol to L-histidinaldehyde and then to L-histidine in histidine biosynthesis; functions as a dimer
●	PFLU0897	-0.317317	-0.284766	Product: histidinol-phosphate aminotransferase; Note: catalyzes the formation of L-histidinol phosphate from imidazole-acetol phosphate and glutamate in histidine biosynthesis
●	PFLU0898	-0.830993		Gene: uraA; Product: uracil permease
●	PFLU0899	-0.673188	-0.051513	Gene: upp; Product: uracil phosphoribosyltransferase; Note: Catalyzes the formation of uracil and 5-phospho-alpha-D-ribosy 1-diphosphate from UMP and diphosphate
●	PFLU0900	-0.477704	-0.3816	Product: hypoxanthine-guanine phosphoribosyltransferase; Note: Catalyzes the salvage synthesis of inosine-5'-monophosphate (IMP) and guanosine-5'-monophosphate (GMP) from the purine bases hypoxanthine and guanine, respectively
●	PFLU0901	-0.802606		Product: hypothetical protein
●	PFLU0902	-0.48145		Product: hypothetical protein
●	PFLU0903	0.370683	0.529265	Product: hypothetical protein
●	PFLU0904	0.11578	0.409243	Gene: mqo; Product: malate:quinone oxidoreductase; Note: malate dehydrogenase; catalyzes the oxidation of malate to oxaloacetate
●	PFLU0905	-0.158558		Product: hypothetical protein
●	PFLU0906	-0.685438		Product: hypothetical protein
●	PFLU0907	-2.27534		Product: hypothetical protein
●	PFLU0908	-0.157442	-1.63579	Product: putative lipoprotein
●	PFLU0909	-0.995551		Product: hypothetical protein
●	PFLU0910	-0.00679697		Product: putative lipoprotein
●	PFLU0912	0.107509	0.0355883	Product: hypothetical protein
●	PFLU0913	0.545199		Product: hypothetical protein
●	PFLU0914	0.288245		Product: hypothetical protein
●	PFLU0915	-0.208863		Product: hypothetical protein
●	PFLU0916	-0.331716		Product: putative methyl-accepting chemotaxis protein
●	PFLU0917	-0.91355	-1.20315	Product: putative exported peptidase
●	PFLU0918	0.928063		Product: hypothetical protein
●	PFLU0919	-0.506189	-0.158453	Product: putative ribosomal RNA small subunit methyltransferase C
●	PFLU0920	-0.1196	-0.0998281	Gene: hprA; Product: glycerate dehydrogenase; Note: Catalyzes the reduction of hydroxypyruvate to form D-glycerate, using NADH as an electron donor
●	PFLU0921	0.0575811		Product: putative transporter-like LysE family membrane protein
●	PFLU0922	0.477037		Product: long-chain-fatty-acid--CoA ligase; Note: activates fatty acids by binding to coenzyme A
●	PFLU0923	2.28218		Product: hypothetical protein
●	PFLU0924	2.1137	1.57018	Product: hypothetical protein
●	PFLU0925	0.576529		Product: putative LuxR family regulatory protein
●	PFLU0926	0.0676379		Product: hypothetical protein
●	PFLU0927	0.180782		Product: hypothetical protein
●	PFLU0928	0.953296		Product: putative inner membrane paraquat-inducible protein; Note: similarity to the E. coli database entry reduced to the C-terminal region of this entry
●	PFLU0929	-0.0472435		Product: putative inner membrane paraquat-inducible protein; Note: similarity to the E. coli database entry reduced to the C-terminal region of this entry
●	PFLU0930	-0.22734		Product: putative metallo-beta-lactamase family protein
●	PFLU0931	-0.115361	-1.14176	Product: hypothetical protein
●	PFLU0932	-0.33029	-1.30578	Product: putative phospholipid-binding lipoprotein
●	PFLU0933	-0.182999	0.238498	Gene: diaA; Product: phosphoheptose isomerase; Note: catalyzes the isomerization of sedoheptulose 7-phosphate to D-glycero-D-manno-heptose 7-phosphate
●	PFLU0934	1.18097		Product: hypothetical protein
●	PFLU0935	-0.987174		Product: hypothetical protein
●	PFLU0936	-0.596669	-0.896436	Product: putative lipoprotein
●	PFLU0937	-0.4793		Product: hypothetical protein
●	PFLU0938	-0.503289	0.0623919	Product: cell division protein MraZ; Note: MraZ; UPF0040; crystal structure shows similarity to AbrB
●	PFLU0939	-0.103544	0.341933	Gene: mraW; Product: S-adenosyl-methyltransferase MraW
●	PFLU0940	-0.354402		Product: putative cell division protein
●	PFLU0941	-0.117977	-0.383514	Product: putative peptidoglycan glycosyltransferase cell division-like protein
●	PFLU0942	-0.289835	0.264149	Gene: murE; Product: UDP-N-acetylmuramoylalanyl-D-glutamate--2, 6-diaminopimelate ligase; Note: involved in cell wall formation; peptidoglycan synthesis; cytoplasmic enzyme; catalyzes the addition of meso-diaminopimelic acid to the nucleotide precursor UDP-N-aceylmuramoyl-l-alanyl-d-glutamate
●	PFLU0943	-0.29043	0.3133	Gene: murF; Product: UDP-N-acetylmuramoyl-tripeptide--D-alanyl-D-ala ni ne ligase
●	PFLU0944	-0.319671		Gene: mraY; Product: phospho-N-acetylmuramoyl-pentapeptide- transferase; Note: First step of the lipid cycle reactions in the biosynthesis of the cell wall peptidoglycan
●	PFLU0945	-0.0982804	0.0104274	Gene: murD; Product: UDP-N-acetylmuramoyl-L-alanyl-D-glutamate synthetase; Note: UDP-N-acetylmuramoylalanine--D-glutamate ligase; involved in peptidoglycan biosynthesis; cytoplasmic; catalyzes the addition of glutamate to the nucleotide precursor UDP-N-acetylmuramoyl-L-alanine during cell wall formation
●	PFLU0946	-0.110864		Gene: ftsW; Product: cell division protein
●	PFLU0947	-0.234719	-0.178924	Gene: murG; Product: UDP diphospho-muramoyl pentapeptide beta-N acetylglucosaminyl transferase; Note: UDP-N-acetylglucosamine--N-acetylmuramyl- (pentapeptide) pyrophosphoryl-undecaprenol N-acetylglucosamine transferase; involved in cell wall formation; inner membrane-associated; last step of peptidoglycan synthesis
●	PFLU0948	-0.268391	0.127034	Gene: murC; Product: UDP-N-acetylmuramate--L-alanine ligase; Note: Catalyzes the formation of UDP-N-acetylmuramoyl-L-alanine from UDP-N-acetylmuramate and L-alanine in peptidoglycan synthesis
●	PFLU0949	-0.269183	0.0799839	Gene: ddl; Product: D-alanine--D-alanine ligase; Note: D-alanine--D-alanine ligase; DdlA; DdlB; cytoplasmic; catalyzes the formation of D-alanyl-D-alanine from two D-alanines in peptidoglycan synthesis; there are two forms of this enzyme in Escherichia coli
●	PFLU0950	-0.225248		Product: putative cell division protein
●	PFLU0951	0.0676435	0.255269	Gene: ftsA; Product: cell division protein
●	PFLU0952	-0.0644139		Gene: ftsZ; Product: cell division protein FtsZ; Note: GTPase; similar structure to tubulin; forms ring-shaped polymers at the site of cell division; other proteins such as FtsA, ZipA, and ZapA, interact with and regulate FtsZ function
●	PFLU0953	-0.365366	0.0406418	Gene: lpxC; Product: UDP-3-O-[3-hydroxymyristoyl] N-acetylglucosamine deacetylase; Note: zinc-dependent; catalyzes the deacetylation of UDP-(3-O-acyl)-N-acetylglucosamine to UDP-3-O-(3-hydroxytetradecanoyl)-glucosamine in the second step of lipid A biosynthesis
●	PFLU0954	1.73342		Product: hypothetical protein
●	PFLU0955	1.12951		Product: hypothetical protein
●	PFLU0956	0.287745		Product: hypothetical protein
●	PFLU0957	-2.87023	-1.74896	Product: hypothetical protein
●	PFLU0958	-0.184182		Product: putative two-component system sensor kinase
●	PFLU0959	-0.707582		Gene: cusR; Product: tw-component system, response regulator
●	PFLU0960	-0.945745		Product: hypothetical protein
●	PFLU0961	-0.281591		Product: hypothetical protein
●	PFLU0962	-0.35825		Product: hypothetical protein
●	PFLU0963	-0.992915		Product: hypothetical protein
●	PFLU0964	1.53124		Product: hypothetical protein
●	PFLU0965	0.0802672		Product: putative acetyltransferase
●	PFLU0966	-0.406206		Product: putative chemotaxis protein
●	PFLU0968	0.479657	0.270675	Gene: tkrA; Product: 2-ketogluconate reductase
●	PFLU0969	-0.196429	0.237644	Product: LysR family transcriptional regulator
●	PFLU0970	2.51136		Product: putative fusaric acid resistance protein
●	PFLU0971	1.72497		Product: putative fusaric acid resistance protein fusion
●	PFLU0972	1.77328		Product: hypothetical protein
●	PFLU0973	2.03744		Product: putative transporter-like membrane protein
●	PFLU0974	-0.106887		Product: hypothetical protein
●	PFLU0975	-0.205843	-0.437494	Product: short chain dehydrogenase
●	PFLU0976	-0.327088		Product: hypothetical protein
●	PFLU0977	0.443691		Product: hypothetical protein
●	PFLU0978	0.431872		Product: hypothetical protein
●	PFLU0979	-2.36679		Gene: algA; Product: alginate biosynthesis protein
●	PFLU0980	-1.81907		Gene: algF; Product: alginate biosynthesis protein
●	PFLU0981	-1.64528		Gene: algJ; Product: alginate biosynthesis protein
●	PFLU0982	-0.981087		Gene: algI; Product: poly(beta-D-mannuronate) O-acetylase
●	PFLU0983	-1.3224		Gene: algL; Product: poly(beta-D-mannuronate) lyase; Note: Depolymerizes alginate by cleaving the beta-1,4 glycosidic bond: may enhance the production of alginate by controlling the length of the polymer chain during export
●	PFLU0984	-1.56724		Gene: algX; Product: alginate biosynthesis protein
●	PFLU0985	-1.70009		Gene: algG; Product: poly(beta-D-mannuronate) C5 epimerase
●	PFLU0986	-1.97406		Gene: algE; Product: alginate production protein
●	PFLU0987	-1.71889		Gene: algK; Product: alginate biosynthesis protein
●	PFLU0988	-2.34801		Product: putative alginate biosynthesis-like protein
●	PFLU0989	-2.00596		Product: putative alginate biosynthesis-like protein
●	PFLU0990	-2.63605	-2.66005	Gene: algD; Product: GDP-mannose 6-dehydrogenase
●	PFLU0992	-0.0182524	0.295747	Product: hypothetical protein
●	PFLU0993	-0.30984		Product: putative polysaccharide deacetylase
●	PFLU0994	-0.923754		Product: hypothetical protein
●	PFLU0995	-0.103746	0.228117	Gene: moaC; Product: molybdenum cofactor biosynthesis protein MoaC; Note: MoaC; along with MoaA is involved in conversion of a guanosine derivative into molybdopterin precursor Z; involved in molybdenum cofactor biosynthesis
●	PFLU0996	0.27277		Gene: moaD; Product: molybdopterin converting factor subunit 1
●	PFLU0997	0.0842006	0.0797715	Gene: moaE; Product: molybdopterin converting factor subunit 2
●	PFLU0998	-0.206174	0.11831	Gene: rhlB; Product: ATP-dependent RNA helicase RhlB; Note: enables ATP-dependent unwinding of double stranded RNA as a component of the RNA degradosome, a multi-enzyme complex important in RNA processing and messenger RNA degradation
●	PFLU0999	-0.179981	-0.298229	Gene: estB; Product: carboxylesterase 2
●	PFLU1000	-0.891063	-0.928699	Product: putative amino acid ABC transporter substrate-binding protein
●	PFLU1001	-1.84153		Product: putative amino acid ABC transporter membrane protein
●	PFLU1002	-1.37725		Product: putative amino acid ABC transporter membrane protein
●	PFLU1003	-1.44276	-1.43189	Product: amino acid ABC transporter ATP-binding protein
●	PFLU1004	-0.256467	-0.156247	Product: hypothetical protein
●	PFLU1005	-0.478407		Product: hypothetical protein
●	PFLU1006	-0.675053	-0.128412	Product: GntR family transcriptional regulator
●	PFLU1007	-0.769794		Product: putative transporter-like membrane protein
●	PFLU1008	-0.0645901		Product: hypothetical protein
●	PFLU1009	-0.0145055		Product: hypothetical protein
●	PFLU1010	-1.14751		Product: putative outer membrane usher protein
●	PFLU1011	-0.815888		Product: putative fimbrial chaperone protein
●	PFLU1012	-0.146571		Product: hypothetical protein
●	PFLU1013	-0.5493		Product: hypothetical protein
●	PFLU1014	0.206984		Product: hypothetical protein
●	PFLU1015	-2.41011		Product: hypothetical protein
●	PFLU1016	0.833839		Product: hypothetical protein
●	PFLU1017	-0.262825		Product: putative response regulator receiver domain-containing protein; Note: similarity reduced to parts of the sequence in the database matches
●	PFLU1018	0.367392		Product: putative response regulator receiver domain-containing protein
●	PFLU1019	0.282373	-0.499831	Product: hypothetical protein
●	PFLU1020	-0.418801		Product: GIY-YIG nuclease superfamily protein
●	PFLU1021	0.0739362		Product: hypothetical protein
●	PFLU1022	0.629656		Product: putative ferric siderophore receptor
●	PFLU1023	-0.255939	-1.36479	Product: putative penicillin-binding exported protein
●	PFLU1024	0.24043	0.583393	Product: putative regulatory protein
●	PFLU1029	-0.329877	-0.692271	Product: hypothetical protein
●	PFLU1030	1.01697		Product: putative leucine dehydrogenase
●	PFLU1031	-0.0783231	0.0911801	Product: hypothetical protein
●	PFLU1032	-0.885302		Product: hypothetical protein
●	PFLU1033	-0.644738		Product: hypothetical protein
●	PFLU1034	-3.61889		Gene: sdaC; Product: serine transporter
●	PFLU1035	-4.89445		Gene: sdaA; Product: L-serine dehydratase 1
●	PFLU1036	-0.0490336		Product: LysR family transcriptional regulator
●	PFLU1037	-0.00880294	0.227006	Product: hypothetical protein
●	PFLU1038	0.502822	-0.0669407	Product: putative transporter-like membrane protein
●	PFLU1039	0.703367		Product: LysR family transcriptional regulator
●	PFLU1040	0.99741	0.207614	Gene: fecA; Product: iron (III) dicitrate transport protein
●	PFLU1041	-0.107911	-0.0662803	Product: putative iron transporter-like regulatory protein
●	PFLU1042	-0.327223		Gene: fecI; Product: RNA polymerase sigma factor; Note: Bacteria have multiple sigma factors which are active under specific conditions; the sigma factor binds with the catalytic core of RNA polymerase to produce the holoenzyme and directs bacterial core RNA polymerase to specific promoter elements to initiate transcription; in Pseudomonas aeruginosa this protein may be involved in ferric dicitra…
●	PFLU1043	0.37837		Product: hypothetical protein
●	PFLU1044	0.054637		Product: hypothetical protein
●	PFLU1045	0.0813027		Product: hypothetical protein
●	PFLU1046	0.0309283	-0.0529071	Product: putative RNA polymerase sigma factor
●	PFLU1047	0.0562542	-0.264561	Product: putative transmembrane sensor protein
●	PFLU1048	-0.770296		Product: hypothetical protein
●	PFLU1049	-0.423953	-0.167613	Product: nucleoid-associated protein NdpA
●	PFLU1050	-0.511271		Product: putative DNA-binding protein
●	PFLU1051	-0.0581747	-0.0288925	Product: putative SAM-dependent methyltransferase
●	PFLU1052	-0.245638		Gene: valS; Product: valyl-tRNA synthetase; Note: valine--tRNA ligase; ValRS; converts valine ATP and tRNA(Val) to AMP PPi and valyl-tRNA(Val); class-I aminoacyl-tRNA synthetase type 1 subfamily; has a posttransfer editing process to hydrolyze mischarged Thr-tRNA(Val) which is done by the editing domain
●	PFLU1053	-0.152338	0.485142	Product: hypothetical protein
●	PFLU1054	-0.137661	-0.266679	Product: DNA polymerase III subunit chi; Note: binds to single-strand binding (SSB) protein and acts as a bridge between the DnaX clamp loader complex and the SSB
●	PFLU1055	-0.163166	-0.153143	Gene: pepA; Product: leucyl aminopeptidase; Note: catalyzes the removal of N-terminal amino acids preferably leucine from various peptides
●	PFLU1056	-0.169396		Product: putative ABC transporter membrane protein
●	PFLU1057	-0.157423		Product: putative ABC transporter membrane protein
●	PFLU1058	-0.353926	0.0222867	Gene: lepA; Product: GTP-binding protein LepA; Note: binds to the ribosome on the universally-conserved alpha-sarcin loop
●	PFLU1059	-0.500623	-2.2353	Gene: lepB; Product: signal peptidase I
●	PFLU1060	-0.365448	0.118836	Gene: rnc; Product: ribonuclease III; Note: cytoplasmic enzyme involved in processing rRNA and some mRNAs; substrates typically have dsRNA regions; forms a homodimer; have N-terminal nuclease and C-terminal RNA-binding domains; requires magnesium as preferred ion for activity
●	PFLU1061	-0.305486	0.0393998	Gene: era; Product: GTP-binding protein Era; Note: Era; Escherichia coli Ras-like protein; Bex; Bacillus Era-complementing segment; essential protein in Escherichia coli that is involved in many cellular processes; GTPase; binds the cell membrane through apparent C-terminal domain; mutants are arrested during the cell cycle; Streptococcus pneumoniae Era binds to RNA and Escherichia coli Era binds…
●	PFLU1062	-0.297791		Gene: recO; Product: DNA repair protein RecO; Note: involved in DNA repair and RecFOR pathway recombination; RecFOR proteins displace ssDNA-binding protein and facilitate the production of RecA-coated ssDNA
●	PFLU1063	-0.0800626	-0.0986453	Gene: pdxJ; Product: pyridoxine 5'-phosphate synthase; Note: involved in the de novo synthesis of pyridoxine (Vitamin B6)
●	PFLU1064	-0.620849	-0.401314	Product: putative multicopper oxidase
●	PFLU1065	-0.387265		Product: putative deaminase
●	PFLU1066	-0.389317	-0.097403	Product: hypothetical protein
●	PFLU1067	-0.304297	0.0473637	Product: hypothetical protein
●	PFLU1068	-0.241563		Product: hypothetical protein
●	PFLU1069	-0.223745		Product: hypothetical protein
●	PFLU1070	0.321479	0.14227	Gene: lon; Product: ATP-dependent protease
●	PFLU1071	-0.275493	-0.187551	Product: GntR family transcriptional regulator
●	PFLU1072	6.74553		Product: hypothetical protein
●	PFLU1073	-0.110707		Product: putative deacetylase
●	PFLU1074	0.124829		Product: putative sugar transporter-like, membrane protein
●	PFLU1075	-0.365417		Product: putative dehydrogenase
●	PFLU1076	0.0916864		Product: putative short chain dehydrogenase
●	PFLU1077	-0.426855		Product: hypothetical protein
●	PFLU1078	0.118737		Product: putative cobalamin synthesis-like protein
●	PFLU1079	-0.0382379		Product: hypothetical protein
●	PFLU1081	-0.476371		Product: putative signal transduction GGDEF domain-containing membrane protein; Note: Possible duplication as also similar to the downstream CDS PFLU1083 (792 aa), E(): 1.8e-154; 59.794% identity in 776 aa overlap
●	PFLU1082	-0.0212269		Product: hypothetical protein
●	PFLU1083	-0.271585		Product: putative signal transduction GGDEF domain-containing membrane protein; Note: Possible duplication as also similar to the upstream CDS PFLU1081, (808 aa), E(): 1.3e-145; 59.923% identity in 776 aa overlap
●	PFLU1084	0.107001		Product: hypothetical protein
●	PFLU1085	-0.393197		Product: putative globin lipoprotein
●	PFLU1086	-1.073		Gene: gcd; Product: quinoprotein glucose dehydrogenase
●	PFLU1087	-1.18382		Product: putative TonB-dependent receptor
●	PFLU1087A	-0.145427	0.46769	Product: hypothetical protein
●	PFLU1088	-0.125038		Product: hypothetical protein
●	PFLU1089	-0.493815	-0.256906	Product: putative iron utilisation protein
●	PFLU1090	-0.683496	-0.288889	Product: putative PadR family regulatory protein
●	PFLU1091	-0.879168		Product: putative fimbrial protein
●	PFLU1092	-1.14806		Product: putative fimbrial protein
●	PFLU1093	-0.865866		Product: putative fimbrial outer membrane usher protein
●	PFLU1094	0.256838		Product: putative exported fimbrial chaperone
●	PFLU1095	-1.25887		Product: putative exported fimbrial protein
●	PFLU1096	-0.329705		Product: putative exported fimbrial protein
●	PFLU1097	-0.334021		Product: putative exported fimbrial protein
●	PFLU1098	0.335187		Product: putative exported fimbrial protein
●	PFLU1099	-0.691841		Product: hypothetical protein
●	PFLU1100	0.29162		Product: hypothetical protein
●	PFLU1101	-0.00313916		Product: hypothetical protein
●	PFLU1102	-0.839514		Product: hypothetical protein
●	PFLU1103	-0.281716		Product: putative amino acid transporter-like membrane protein
●	PFLU1104	0.140741		Product: hypothetical protein
●	PFLU1105	-0.0402077		Product: hypothetical protein
●	PFLU1107	0.29199		Product: putative glutamate synthase
●	PFLU1108	-0.204927	-0.661858	Gene: rpmE2; Product: 50S ribosomal protein L31 type B; Note: RpmE2; there appears to be two types of ribosomal proteins L31 in bacterial genomes; some contain a CxxC motif while others do not; Bacillus subtilis has both types; the proteins in this cluster do not have the CXXC motif; RpmE is found in exponentially growing Bacilli while YtiA was found after exponential growth; expression of ytiA i…
●	PFLU1109	-0.264958	0.257224	Product: putative plasmid maintenance system killer protein
●	PFLU1110	-0.279305	-0.297167	Product: putative DNA-binding protein
●	PFLU1111	0.168523		Product: putative two-component system sensor kinase
●	PFLU1112	-0.232006		Product: putative two-component system sensor kinase
●	PFLU1113	-0.162695		Product: putative cytochrome C551 peroxidase
●	PFLU1114	-0.137855		Product: hypothetical protein
●	PFLU1115	-1.11019	-0.310341	Product: putative two-component system response regulator
●	PFLU1116	-0.964705	-0.159425	Product: hypothetical protein
●	PFLU1117	-0.970797		Product: putative acetyltransferase
●	PFLU1118	-0.473096		Product: LysR family transcriptional regulator
●	PFLU1119	0.183466		Product: hypothetical protein
●	PFLU1120	-0.426809		Product: putative exported hydrolase
●	PFLU1121	0.22245	-0.103909	Product: putative isomerase
●	PFLU1122	-0.767535	-1.64012	Product: hypothetical protein
●	PFLU1123	-0.576306		Product: hypothetical protein
●	PFLU1124	-0.557237		Product: hypothetical protein
●	PFLU1125	-0.919723		Product: putative fatty acid desaturase
●	PFLU1126	-0.446864		Product: hypothetical protein
●	PFLU1127	-1.07506		Product: putative phosphoserine phosphatase
●	PFLU1128	-0.949284	-1.12371	Product: putative aminotransferase
●	PFLU1129	-0.928629		Product: putative lipase
●	PFLU1130	-0.551535		Product: hypothetical protein
●	PFLU1131	-0.386391		Product: putative two-component system sensor kinase; Note: similarity reduced to the N-terminal region of the sequence in the database matches
●	PFLU1132	-0.242761	-0.289776	Product: putative two-component system response regulator
●	PFLU1133	0.0101248		Product: hypothetical protein
●	PFLU1134	0.26786	0.305452	Product: putative two-component system response regulator
●	PFLU1135	0.686261		Product: putative two-component system sensor kinase
●	PFLU1136	1.83285	1.40735	Gene: gltL; Product: glutamate/aspartate ABC transporter ATP-binding protein
●	PFLU1137	1.96451		Gene: gltK; Product: glutamate/aspartate ABC transporter permease
●	PFLU1138	2.26138		Gene: gltJ; Product: glutamate/aspartate ABC transporter permease
●	PFLU1139	3.25676	2.90424	Gene: gltI; Product: glutamate/aspartate ABC transporter periplasmic binding protein
●	PFLU1140	0.4938	0.319404	Gene: glpD; Product: glycerol-3-phosphate dehydrogenase; Note: in Escherichia coli this homodimeric enzyme is expressed under aerobic conditions; anaerobic expression is repressed by the arcAB system; converts sn-glycerol-3-phosphate and ubiquinone-8 to dihydroxy acetone phosphate and ubiquinol-8; associates with the cytoplasmic membrane
●	PFLU1141	-0.185419	0.1007	Gene: glpR; Product: glycerol-3-phosphate regulon repressor
●	PFLU1142	0.275481	0.837231	Gene: glpK; Product: glycerol kinase; Note: Converts glycerol and ADP to glycerol-3-phosphate and ADP
●	PFLU1143	0.958688		Gene: glpF; Product: glycerol uptake facilitator protein
●	PFLU1144	-1.80125	-0.945943	Product: hypothetical protein
●	PFLU1145	0.0604151	-0.310823	Product: putative ABC transporter ATP-binding protein
●	PFLU1146	-0.0657756		Gene: argF; Product: ornithine carbamoyltransferase; Note: catalyzes the formation of L-citrulline from carbamoyl phosphate and L-ornithine in arginine biosynthesis and degradation
●	PFLU1148	0.744158		Product: putative formate dehydrogenase
●	PFLU1149	0.059085	0.00373077	Product: hypothetical protein
●	PFLU1150	-0.415454	-0.379575	Gene: bfr1; Product: bacterioferritin
●	PFLU1151	0.119644		Gene: bfd; Product: bacterioferritin-associated ferredoxin
●	PFLU1152	-0.415181	-0.40965	Product: putative alkyl hydroperoxide reductase
●	PFLU1153	-0.232378	0.145307	Gene: rnt; Product: ribonuclease T; Note: Responsible for the end-turnover of tRNA: specifically removes the terminal AMP residue from uncharged tRNA (tRNA-C-C-A)
●	PFLU1154	-0.248456	0.104577	Gene: pyrC; Product: dihydroorotase; Note: catalyzes the formation of N-carbamoyl-L-aspartate from (S)-dihydroorotate in pyrimidine biosynthesis
●	PFLU1155	-0.509104	-0.580259	Product: putative exported flagellar protein
●	PFLU1156	-0.0782296	-0.0164793	Gene: argG; Product: argininosuccinate synthase; Note: catalyzes the formation of 2-N(omega)-(L-arginino)succinate from L-citrulline and L-aspartate in arginine biosynthesis, AMP-forming
●	PFLU1157	-0.237531		Product: putative LuxR family regulatory protein
●	PFLU1158	-0.061605		Product: hypothetical protein
●	PFLU1159	-0.0496749	-0.66028	Gene: nth; Product: endonuclease III
●	PFLU1160	-0.333036	-0.429945	Product: putative electron transpor-like protein
●	PFLU1161	-0.277326	0.0983763	Gene: metG; Product: methionyl-tRNA synthetase; Note: methionine--tRNA ligase; MetRS; adds methionine to tRNA(Met) with cleavage of ATP to AMP and diphosphate; some MetRS enzymes form dimers depending on a C-terminal domain that is also found in other proteins such as Trbp111 in Aquifex aeolicus and the cold-shock protein CsaA from Bacillus subtilis while others do not; four subfamilies exist bas…
●	PFLU1162	-0.401337	0.0406962	Product: hypothetical protein
●	PFLU1163	0.671061	0.220339	Gene: fdxA; Product: ferredoxin I
●	PFLU1164	-0.353558	-0.291613	Gene: mutS; Product: DNA mismatch repair protein MutS; Note: This protein performs the mismatch recognition step during the DNA repair process
●	PFLU1165	-0.281116		Product: hypothetical protein
●	PFLU1166	-0.129509	-0.337339	Product: hypothetical protein
●	PFLU1167	-0.339071	-0.208804	Product: putative regulatory protein
●	PFLU1169	-0.435579		Product: hypothetical protein
●	PFLU1170	-0.479948		Product: hypothetical protein
●	PFLU1171	-0.902121		Product: putative phage assembly-like protein
●	PFLU1172	-0.543471		Product: hypothetical protein
●	PFLU1173	-0.693555		Product: putative phage baseplate assembly protein
●	PFLU1174	-0.503747		Product: putative phage tail-like protein
●	PFLU1175	-0.464565	-1.34895	Product: putative phage tail fiber-like protein
●	PFLU1176	-0.431918	0.0246628	Product: putative phage-like protein
●	PFLU1177	-0.596734		Product: hypothetical protein
●	PFLU1178	-0.760596	-0.295145	Product: putative phage tail-like protein
●	PFLU1179	-0.989979	-0.276234	Product: putative phage tail-like protein
●	PFLU1180	-0.794267		Product: phage protein
●	PFLU1181	-1.07492		Product: phage protein
●	PFLU1182	-0.695662		Product: hypothetical protein; Note: similarity reduced to the C-terminal part of this CDS
●	PFLU1183	-0.722194		Product: putative phage-like protein
●	PFLU1184	-0.68638		Product: putative phage-like tail protein X
●	PFLU1185	-0.760978		Product: putative phage-like tail protein
●	PFLU1186	-0.848136		Product: hypothetical protein
●	PFLU1187	-0.705956		Product: hypothetical protein
●	PFLU1188	-0.232962	0.321145	Product: hypothetical protein
●	PFLU1189	-0.0123911		Gene: recA; Product: recombinase A; Note: catalyzes the hydrolysis of ATP in the presence of single-stranded DNA, the ATP-dependent uptake of single-stranded DNA by duplex DNA, and the ATP-dependent hybridization of homologous single-stranded DNAs
●	PFLU1190	-0.229664	0.0106077	Gene: recX; Product: recombination regulator RecX; Note: binds RecA and inhibits RecA-mediated DNA strand exchange and ATP hydrolysis and coprotease activities
●	PFLU1191	-0.40284		Product: putative decarboxylase
●	PFLU1192	-0.376813		Product: hypothetical protein
●	PFLU1193	-0.537856		Product: hypothetical protein
●	PFLU1195	0.619127	0.608022	Product: putative regulatory protein
●	PFLU1196	0.572166		Gene: dgkA; Product: diacylglycerol kinase
●	PFLU1197	0.119399		Product: LysR family transcriptional regulator
●	PFLU1198	-0.32023	-0.0459339	Gene: fpr; Product: ferredoxin--NADP reductase
●	PFLU1199	-0.419143	0.0568672	Product: hypothetical protein
●	PFLU1200	-0.189521	-0.0285667	Product: hypothetical protein
●	PFLU1201	-0.0266886		Product: hypothetical protein
●	PFLU1202	-0.108797		Product: putative acetyltransferase
●	PFLU1203	1.00646	0.622035	Gene: rimO; Product: ribosomal protein S12 methylthiotransferase; Note: catalyzes the methylthiolation of an aspartic acid residue of the S12 protein of the 30S ribosomal subunit
●	PFLU1204	-0.931499		Gene: kup; Product: low affinity potassium transporter protein
●	PFLU1205	0.354551		Product: putative NADH oxidoreductase
●	PFLU1206	0.150421		Product: hypothetical protein
●	PFLU1207	0.759184	0.385954	Gene: mdoD; Product: glucan biosynthesis protein D; Note: involved in the control of the structural glucose backbone of osmoregulated periplasmic glucans
●	PFLU1208	2.84149		Product: hypothetical protein
●	PFLU1209	1.73677	1.44513	Product: gamma-aminobutyraldehyde dehydrogenase; Note: catalyzes the formation of 4-aminobutanoate from 4-aminobutanal; involved in putrescine degradation
●	PFLU1210	1.73978		Product: putative ABC transporter membrane protein
●	PFLU1211	2.68		Product: putative ABC transporter membrane protein
●	PFLU1212	2.7106	1.90493	Product: putative ABC transporter ATP-binding protein
●	PFLU1213	2.57402		Product: putative ABC transporter substrate-binding protein
●	PFLU1214	0.597806		Product: gamma-aminobutyraldehyde dehydrogenase; Note: catalyzes the formation of 4-aminobutanoate from 4-aminobutanal; involved in putrescine degradation
●	PFLU1215	0.182255		Product: LysR family transcriptional regulator
●	PFLU1216	0.959315	-0.0845367	Product: hypothetical protein
●	PFLU1217	-0.376752		Product: hypothetical protein
●	PFLU1219	-0.154363		Gene: wspA; Product: putative methyl-accepting chemotaxis protein
●	PFLU1220	-0.143159	-0.112204	Gene: wspB; Product: putative chemotaxis-like protein
●	PFLU1221	-0.419899		Gene: wspC; Product: putative chemotaxis-related methyltransferase
●	PFLU1222	-0.364522	-0.546875	Gene: wspD; Product: putative chemotaxis-like protein
●	PFLU1223	-0.190806	0.125705	Gene: wspE; Product: putative chemotaxis-related two-component system, sensor kinase
●	PFLU1224	-0.305615		Gene: wspF; Product: chemotaxis-specific methylesterase; Note: regulates chemotaxis by demethylation of methyl-accepting chemotaxis proteins
●	PFLU1225	-0.29088	-0.245012	Gene: wspR; Product: putative chemotaxis-related two component system response regulator
●	PFLU1228	-0.388718		Gene: lysS; Product: lysyl-tRNA synthetase; Note: class II; LysRS2; catalyzes a two-step reaction, first charging a lysine molecule by linking its carboxyl group to the alpha-phosphate of ATP, followed by transfer of the aminoacyl-adenylate to its tRNA; in Methanosarcina barkeri, LysRS2 charges both tRNA molecules for lysine that exist in this organism and in addition can charge the tRNAPyl with …
●	PFLU1229	-0.902828	-0.23496	Product: TetR family transcriptional regulator
●	PFLU1230	-0.211146		Product: putative lipoprotein
●	PFLU1231	-0.227529	0.103992	Product: hypothetical protein
●	PFLU1232	-0.707395		Product: putative lipoprotein
●	PFLU1233	-0.624206	-0.449427	Product: putative lipoprotein
●	PFLU1234	0		Product: hypothetical protein
●	PFLU1235	-1.47079		Product: hypothetical protein
●	PFLU1236	-0.0120914		Product: putative lipoprotein
●	PFLU1237	0.0459858	-2.24884	Product: hypothetical protein
●	PFLU1238	-0.0836748	0.167459	Product: hypothetical protein
●	PFLU1239	0.0730993	0.029454	Gene: ppc; Product: phosphoenolpyruvate carboxylase; Note: catalyzes the formation of oxaloacetate from phosphoenolpyruvate
●	PFLU1240	-0.145578	0.12737	Gene: adk; Product: adenylate kinase; Note: essential enzyme that recycles AMP in active cells; converts ATP and AMP to two molecules of ADP
●	PFLU1241	-0.424696	-0.0412439	Product: putative glycoprotease family protein
●	PFLU1243	-0.280052		Product: hypothetical protein
●	PFLU1244	-0.25934		Product: hypothetical protein
●	PFLU1245	-0.230922		Product: hypothetical protein
●	PFLU1246	0.290235		Product: hypothetical protein
●	PFLU1247	-0.669566		Product: hypothetical protein
●	PFLU1248	-0.0873847	0.154025	Product: hypothetical protein
●	PFLU1249	-0.161681		Product: TetR family transcriptional regulator
●	PFLU1250	0.2266	-1.08855	Product: putative lipoprotein
●	PFLU1251	-0.276481		Product: putative transporter-like membrane protein
●	PFLU1252	-0.21442		Product: hypothetical protein
●	PFLU1253	-0.0575892	0.601706	Product: hypothetical protein
●	PFLU1254	-0.342178		Product: putative lipoprotein
●	PFLU1255	0.117939		Product: glycerol-3-phosphate acyltransferase; Note: PlsB; catalyzes the formation of 1-acyl-sn-glycerol 3-phosphate by transfering the acyl moiety from acyl-CoA
●	PFLU1256	2.95973	3.05936	Gene: cspA1; Product: major cold shock protein
●	PFLU1257	-0.735209	-0.35842	Product: hypothetical protein
●	PFLU1258	-0.743112	-0.101021	Gene: rrmA; Product: ribosomal RNA large subunit methyltransferase A
●	PFLU1259	-0.635701	-0.416849	Gene: dapE; Product: succinyl-diaminopimelate desuccinylase; Note: dapE-encoded N-succinyl-L,L-diaminopimelic acid desuccinylase (DapE), catalyzes the hydrolysis of N-succinyl-L,Ldiaminopimelate L,L-SDAP to L,L-diaminopimelate and succinate. It is a metalloprotease containing dinuclear active sites. Its structure is similar to the carboxypeptidase G2 from Pseudomonas sp. strain RS-16 and the amin…
●	PFLU1260	-0.584364		Product: putative beta-(1-3)-glucosyl transferase
●	PFLU1261	-0.692889		Product: hypothetical protein
●	PFLU1262	-0.26582	0.09854	Product: putative post-transcriptional cysteine desulfuration regulatory protein
●	PFLU1263	-0.151254	-0.525746	Product: putative cysteine desulfurase
●	PFLU1264	-0.738619	-0.246773	Product: putative lysine biosynthesis-like protein
●	PFLU1265	-0.107625		Product: hypothetical protein
●	PFLU1266	-0.402928		Product: putative Na+/H+ antiporter protein
●	PFLU1267	-0.106319	0.0751638	Product: succinyldiaminopimelate transaminase; Note: catalyzes the formation of succinyldiaminopimelate from N-succinyl-2-amino-6-ketopimelate
●	PFLU1268	-0.0531344		Gene: glnD; Product: PII uridylyl-transferase; Note: Catalyzes the uridylylation or deuridylylation of the PII nitrogen regulatory protein
●	PFLU1269	0.110241	0.00203216	Gene: map1; Product: methionine aminopeptidase; Note: catalyzes the removal of N-terminal amino acids from peptides and arylamides; generally Co(II) however activity has been shown for some methionine aminopeptidases with Zn, Fe, or Mn
●	PFLU1270	-0.320927		Gene: rpsB; Product: 30S ribosomal protein S2; Note: one of the last subunits in the assembly of the 30S subunit; absence of S2 does not inhibit assembly but results in an inactive subunit
●	PFLU1271	-0.303178	-0.153642	Gene: tsf; Product: elongation factor Ts; Note: EF-Ts; functions during elongation stage of protein translation; forms a dimer; associates with EF-Tu-GDP complex and promotes exchange of GDP to GTP resulting in regeneration of the active form of EF-Tu
●	PFLU1272	-0.392758	-0.0625498	Gene: pyrH; Product: uridylate kinase; Note: Catalyzes the phosphorylation of UMP to UDP
●	PFLU1273	-0.485025	-0.29231	Gene: frr; Product: ribosome recycling factor; Note: Rrf; Frr; ribosome-recycling factor; release factor 4; RF4; recycles ribosomes upon translation termination along with release factor RF-3 and elongation factor EF-G; A GTPase-dependent process results in release of 50S from 70S; inhibited by release factor RF-1; essential for viability; structurally similar to tRNAs
●	PFLU1274	-0.400199		Gene: uppS; Product: UDP pyrophosphate synthetase
●	PFLU1275	-0.281551		Gene: cdsA; Product: phosphatidate cytidylyltransferase
●	PFLU1276	-0.200185	0.220736	Gene: dxr; Product: 1-deoxy-D-xylulose 5-phosphate reductoisomerase; Note: catalyzes the NADP-dependent rearrangement and reduction of 1-deoxy-D-xylulose-5-phosphate (DXP) to 2-C-methyl-D-erythritol 4-phosphate
●	PFLU1277	-0.305254		Gene: ecfE; Product: protease
●	PFLU1278	-0.497703	0.00354523	Product: putative surface exported protein
●	PFLU1279	-0.367585		Product: hypothetical protein
●	PFLU1280	-0.301572	0.628909	Gene: lpxD; Product: UDP-3-O-[3-hydroxymyristoyl] glucosamine N-acyltransferase; Note: adds the O-linked and N-linked 3(R)-hydroxy fatty acids to the glucosamine disaccharide during lipid A biosynthesis
●	PFLU1281	-0.0942513	-0.194126	Gene: fabZ; Product: (3R)-hydroxymyristoyl-ACP dehydratase; Note: in Pseudomonas aeruginosa this enzyme is a trimer of dimers; essential for membrane formation; performs third step of type II fatty acid biosynthesis; catalyzes dehydration of (3R)-hydroxyacyl-ACP to trans-2-acyl-ACP
●	PFLU1282	-0.30245	-0.345937	Gene: lpxA; Product: UDP-N-acetylglucosamine acyltransferase; Note: catalyzes the addition of (R)-3-hydroxytetradecanoyl to the glucosamine disaccharide in lipid A biosynthesis
●	PFLU1283	-0.18326	-0.0402824	Gene: lpxB; Product: lipid-A-disaccharide synthase; Note: catalyzes the formation of lipid A disaccharide from UDP-2,3-diacylglucosamine and 2,3-diacylglucosamine-1-phosphate, lipid A disaccharide is a precursor of lipid A that anchors LPS to the OM
●	PFLU1284	-0.218295	-0.500871	Gene: rnhB; Product: ribonuclease HII; Note: RNH2; RNase HII; binds manganese; endonuclease which specifically degrades the RNA of RNA-DNA hybrids
●	PFLU1285	-0.259018		Gene: dnaE; Product: DNA polymerase III subunit alpha; Note: catalyzes DNA-template-directed extension of the 3'- end of a DNA strand by one nucleotide at a time; main replicative polymerase
●	PFLU1286	-0.537326		Gene: accA; Product: acetyl-CoA carboxylase carboxyltransferase subunit alpha; Note: catalyzes the carboxylation of acetyl-CoA to malonyl-CoA; forms a tetramer composed of two alpha (AccA) and two beta (AccD) subunits; one of the two catalytic subunits that can form the acetyl CoA carboxylase enzyme together with a carrier protein
●	PFLU1287	0.111553		Product: putative tRNA(Ile)-lysidine synthase
●	PFLU1289	-0.392014	6.88672e-05	Gene: pyrG; Product: CTP synthetase; Note: CTP synthase; cytidine triphosphate synthetase; catalyzes the ATP-dependent amination of UTP to CTP with either L-glutamine or ammonia as the source of nitrogen; in Escherichia coli this enzyme forms a homotetramer
●	PFLU1290	-0.475819	0.114479	Gene: kdsA; Product: 2-dehydro-3-deoxyphosphooctonate aldolase; Note: catalyzes the formation of 2-dehydro-3-deoxy-D-octonate 8-phosphate from phosphoenolpyruvate and D-arabinose 5-phosphate in LPS biosynthesis
●	PFLU1291	-0.201192	-0.0888168	Gene: eno; Product: phosphopyruvate hydratase; Note: enolase; catalyzes the formation of phosphoenolpyruvate from 2-phospho-D-glycerate in glycolysis
●	PFLU1292	-0.182244	-1.48166	Gene: ftsB; Product: cell division protein
●	PFLU1293	-0.15412	-0.00270797	Gene: ispD; Product: 2-C-methyl-D-erythritol 4-phosphate cytidylyltransferase; Note: 4-diphosphocytidyl-2C-methyl-D-erythritol synthase; MEP cytidylyltransferase; MCT; catalyzes the formation of 4-diphosphocytidyl-2-C-methyl-D-erythritol from CTP and 2-C-methyl-D-erythritol 4-phosphate; involved in isoprenoid and isopentenyl-PP biosynthesis; forms homodimers
●	PFLU1294	-0.22876		Product: LysR family transcriptional regulator
●	PFLU1295	-0.424085	0.16132	Gene: adhC; Product: alcohol dehydrogenase class III
●	PFLU1296	-0.4154	0.39443	Product: putative esterase
●	PFLU1297	-0.143765	-0.37491	Gene: ispF; Product: 2-C-methyl-D-erythritol 2,4-cyclodiphosphate synthase; Note: catalyzes the conversion of 4-diphosphocytidyl-2-C-methyl-D-erythritol 2-phosphate into 2-C-methyl-D-erythritol 2,4-cyclodiphosphate
●	PFLU1298	-0.118069	-0.41223	Gene: truD; Product: tRNA pseudouridine synthase D; Note: catalyzes the modification of U13 in tRNA(Glu)
●	PFLU1299	-0.292048	-0.324134	Gene: surE; Product: stationary phase survival protein SurE; Note: catalyzes the conversion of a phosphate monoester to an alcohol and a phosphate
●	PFLU1300	-0.351056	0.109464	Gene: pcm; Product: protein-L-isoaspartate O-methyltransferase; Note: catalyzes the methyl esterification of L-isoaspartyl residues that are formed in damaged proteins
●	PFLU1301	0.103282		Product: putative lipoprotein
●	PFLU1302	-0.243802	-0.232402	Gene: rpoS; Product: RNA polymerase sigma factor RpoS; Note: sigma factors are initiation factors that promote the attachment of RNA polymerase to specific initiation sites and are then released; this sigma factor controls a regulon of genes required for protection against external stresses
●	PFLU1302A	-0.763351	-0.276532	Gene: capB; Product: cold shock protein
●	PFLU1304	-0.312176	-0.0299393	Product: putative deoxycytidine triphosphate deaminase
●	PFLU1305	-0.343504		Product: hypothetical protein
●	PFLU1306	-0.273467		Product: putative ATP-dependent helicase
●	PFLU1307	-0.559894		Gene: aotP; Product: arginine/ornithine ABC transporter ATP-binding protein
●	PFLU1308	-0.617499		Product: putative amino acid ABC transporter-like protein
●	PFLU1309	-0.00741208		Gene: hisM; Product: histidine ABC transporter permease
●	PFLU1310	-1.37603		Gene: hisQ; Product: histidine ABC transporter permease
●	PFLU1311	-0.875831		Product: putative amino acid transporter substrate-binding protein
●	PFLU1312	-0.0735445		Product: ATP-dependent DNA ligase; Note: catalyzes the ATP-dependent formation of a phosphodiester at the site of a single strand break in duplex DNA
●	PFLU1313	-0.346282		Product: hypothetical protein
●	PFLU1314	-0.269541		Product: putative pinecillin acylase protein
●	PFLU1315	0.0929342	0.0270848	Product: putative glutathione S-transferase
●	PFLU1317A	0.397421		Product: hypothetical protein
●	PFLU1318	-0.318426		Product: hypothetical protein
●	PFLU1319	-0.172443		Product: hypothetical protein
●	PFLU1320	-0.191539	-0.451555	Product: hypothetical protein
●	PFLU1321	-0.188816		Product: hypothetical protein
●	PFLU1322	0.175268		Product: hypothetical protein
●	PFLU1323	1.17491		Product: hypothetical protein
●	PFLU1324	-0.179041		Gene: dinG; Product: ATP-dependent DNA helicase DinG; Note: helicase involved in DNA repair and perhaps also replication
●	PFLU1325	-0.0804526		Product: hypothetical protein
●	PFLU1326	-0.11874	-0.0199543	Gene: estC; Product: esterase III
●	PFLU1327	-0.425262	-1.89611	Product: hypothetical protein
●	PFLU1328	-0.32837	-0.114786	Gene: pdxH; Product: pyridoxamine 5'-phosphate oxidase; Note: catalyzes the formation of pyridoxal 5'-phosphate from pyridoxamine 5'-phosphate
●	PFLU1329	0.0375986		Product: hypothetical protein
●	PFLU1330	-0.443794	-2.26328	Product: hypothetical protein
●	PFLU1332	-0.349513		Gene: nhaA; Product: pH-dependent sodium/proton antiporter; Note: exports sodium by using the electrochemical proton gradient to allow protons into the cell; functions in adaptation to high salinity and alkaline pH; activity increases at higher pH; downregulated at acidic pH
●	PFLU1333	0.508798	0.970081	Product: hypothetical protein
●	PFLU1334	-0.327225	-0.240588	Product: hypothetical protein
●	PFLU1335	-0.0440504	-0.802994	Product: putative lipoprotein
●	PFLU1336	-0.200994		Product: short chain dehydrogenase
●	PFLU1337	0.186111		Product: LysR family transcriptional regulator
●	PFLU1338	-0.760553		Product: hypothetical protein
●	PFLU1339	-1.3752		Product: hypothetical protein
●	PFLU1340	-0.836237		Product: hypothetical protein
●	PFLU1341	-0.684663		Product: hypothetical protein
●	PFLU1342	0.430813	0.520805	Gene: livF1; Product: high-affinity branched-chain amino acid ABC transporter ATP-binding protein
●	PFLU1343	0.376936		Gene: livG; Product: leucine/isoleucine/valine transporter ATP-binding subunit; Note: Part of the ABC transporter complexes LivFGHMJ and LivFGHMK involved in the high-affinity transport of branched-chain amino acids; LivFGHMK is specific for the transport of leucine, while LivFGHMJ is a transporter for leucine, isoleucine, and valine
●	PFLU1344	0.22719		Gene: livM; Product: leucine/isoleucine/valine transporter permease subunit; Note: Part of the ABC transporter complex LivFGHMJ and LivFGHMK involved in the high-affinity transport of branched-chain amino acids; LivFGHMK is specific for the transport of leucine, while LivFGHMJ is a transporter for leucine, isoleucine, and valine
●	PFLU1345	0.615129		Gene: livH1; Product: high-affinity branched-chain amino acid ABC transporter permease
●	PFLU1346	2.31263		Gene: livJ1; Product: branched amino acid ABC transporter substrate-binding protein
●	PFLU1347	-0.37423	-0.171983	Product: hypothetical protein
●	PFLU1348	0.234012		Product: hypothetical protein
●	PFLU1349	-0.693402		Product: putative signaling GGDEF/EAL domain-containing membrane protein
●	PFLU1350	-0.272721		Product: hypothetical protein
●	PFLU1351	1.2562		Product: putative transporter-like membrane protein
●	PFLU1352	-0.439867	-0.143837	Gene: rapA; Product: ATP-dependent helicase HepA; Note: transcription regulator that activates transcription by stimulating RNA polymerase (RNAP) recycling in case of stress conditions such as supercoiled DNA or high salt concentrations. Probably acts by releasing the RNAP, when it is trapped or immobilized on tightly supercoiled DNA
●	PFLU1353	-0.238571		Product: hypothetical protein
●	PFLU1354	0.566055		Product: putative aminotransferase
●	PFLU1355	-0.0298409		Product: hypothetical protein
●	PFLU1356	-0.352731		Product: LysR family transcriptional regulator
●	PFLU1357	0.385793	-0.564849	Product: hypothetical protein
●	PFLU1358	-1.84666		Product: hypothetical protein
●	PFLU1359	-0.552117		Gene: pitA; Product: low-affinity inorganic phosphate transport membrane protein
●	PFLU1359A	3.43362		Product: hypothetical protein
●	PFLU1361	0.235659		Gene: pcaR; Product: pca regulon regulatory protein
●	PFLU1362	1.86994		Gene: pcaK; Product: 4-hydroxybenzoate transporter
●	PFLU1363	0.993209		Product: putative amino acid degradation-related transferase
●	PFLU1364	0.814915		Gene: gctB; Product: glutaconate CoA-transferase subunit B
●	PFLU1365	0.641382	0.577702	Gene: pcaF; Product: beta-ketoadipyl CoA thiolase; Note: catalyzes the thiolytic cleavage of beta-ketoadipyl-CoA to succinate and acetyl-CoA
●	PFLU1366	1.06749	0.410496	Gene: pcaH; Product: protocatechuate 3,4-dioxygenase subunit beta
●	PFLU1367	1.32913	0.671495	Gene: pcaG; Product: protocatechuate 3,4-dioxygenase alpha chain
●	PFLU1368	0.581086		Gene: kgtP; Product: alpha-ketoglutarate permease
●	PFLU1369	0.203253	0.583391	Gene: pcaB; Product: 3-carboxy-cis,cis-muconate cycloisomerase; Note: Catalyzes the cycloisomerization of cis,cis-muconate
●	PFLU1370	0.242518		Product: putative aromatic-hydrocarbons degradation-related hydrolase
●	PFLU1371	0.461622	0.511958	Gene: pcaC; Product: 4-carboxymuconolactone decarboxylase
●	PFLU1372	-0.18074		Product: hypothetical protein
●	PFLU1373	0.666059		Product: putative hemolysin-like protein; Note: also similar to the downstream CDS, PFLU1374, (513 aa); E(): 2e-82; 49.894% identity in 471 aa overlap
●	PFLU1374	-0.750422		Product: putative hemolysin-like protein; Note: also similar to the upstream CDS, PFLU1373, (497 aa); E(): 3.5e-82; 49.894% identity in 471 aa overlap
●	PFLU1375	1.3171		Product: putative porin -like membrane protein
●	PFLU1376	-1.76672		Product: hypothetical protein
●	PFLU1377	-1.8465	-0.525921	Gene: hscC; Product: chaperone
●	PFLU1378	-0.0360015	-0.410342	Gene: oprM; Product: outer membrane protein; Note: also similar to PFLU4009, (491 aa); E(): 4e-112; 69.165% identity in 467 aa overlap and to PFLU4118, (465 aa); E(): 5.4e-79; 52.766% identity in 470 aa overlap
●	PFLU1379	-0.417351		Gene: acrB; Product: acriflavine resistance protein B
●	PFLU1380	-0.0157476	-1.60448	Gene: acrA; Product: acriflavine resistance protein A
●	PFLU1381	0.833145	-0.017142	Product: TetR family transcriptional regulator
●	PFLU1382	0.880172	0.853676	Product: putative carbon compunds degradation-like protein
●	PFLU1383	0.22047		Product: hypothetical protein; Note: similarity reduced to the C-terminal part of the sequence in the database
●	PFLU1387	-0.499343	-0.827144	Product: putative reductase
●	PFLU1388	-0.392199		Product: putative transporter-like membrane protein
●	PFLU1389	0.963789	0.606231	Product: putative ArsR family regulatory protein
●	PFLU1390	-0.290018		Product: hypothetical protein
●	PFLU1391	-0.403045		Product: putative acyltransferase
●	PFLU1392	-0.666754		Product: hypothetical protein
●	PFLU1394	-1.98126		Product: putative hydrolase
●	PFLU1395	-8.46932		Product: hypothetical protein
●	PFLU1396	0.112803		Product: hypothetical protein; Note: low G+C content (47.41%); No significant database matches
●	PFLU1397	-0.281266		Product: hypothetical protein
●	PFLU1398	-0.153344		Product: putative phospholipase
●	PFLU1399	0.0307603	0.559285	Gene: bglX; Product: periplasmic beta-glucosidase
●	PFLU1400	-0.47643	-2.32818	Product: hypothetical protein
●	PFLU1401	-0.329977		Product: hypothetical protein
●	PFLU1402	0.1943		Product: hypothetical protein
●	PFLU1403	-0.488672		Product: hypothetical protein
●	PFLU1404	0.765831		Product: hypothetical protein
●	PFLU1405	1.55891		Product: putative TonB-dependent receptor protein
●	PFLU1406	0.153374	0.260865	Product: hypothetical protein
●	PFLU1407	-0.0232743	0.38397	Product: putative RNA polymerase sigma factor
●	PFLU1408	0.0196572		Product: putative dihydrodipicolinate synthase
●	PFLU1409	-0.26091		Product: class II aldolase/adducin domain protein
●	PFLU1410	-0.236813	-0.286507	Product: putative DNA-binding regulatory protein
●	PFLU1411	-0.460032	-0.218614	Product: hypothetical protein
●	PFLU1412	-0.911606	-1.86464	Product: alcohol dehydrogenase
●	PFLU1413	0.571917		Product: putative transporter-like membrane protein
●	PFLU1414	0.17391		Product: hypothetical protein
●	PFLU1415	-0.252572		Product: LysR family transcriptional regulator
●	PFLU1416	1.10283		Product: putative CoA transferase family protein
●	PFLU1417	1.24155		Product: putative hydroxymethylglutaryl-CoA lyase
●	PFLU1418	2.00503		Product: putative transporter-like membrane protein
●	PFLU1419	-0.859531		Product: hypothetical protein
●	PFLU1420	-0.110236		Product: LysR family transcriptional regulator
●	PFLU1421	-0.481767		Gene: fosA; Product: glutathione transferase
●	PFLU1422	-0.26013		Product: putative transporter-like protein
●	PFLU1423	-0.259167		Product: hypothetical protein
●	PFLU1424	-0.176306		Product: hypothetical protein
●	PFLU1425	-0.280374		Gene: ogt; Product: methylated-DNA--protein-cysteine methyltransferase
●	PFLU1426	0.174794		Product: hypothetical protein
●	PFLU1427	-0.273381		Product: putative phage-like protein
●	PFLU1428	-0.0359344		Product: hypothetical protein
●	PFLU1429	-0.204546		Product: LysR family transcriptional regulator
●	PFLU1430	0.691566		Product: putative transporter-like membrane protein
●	PFLU1431	0.570964		Product: putative transporter-like membrane protein
●	PFLU1432	-0.181887		Product: hypothetical protein
●	PFLU1433	-0.162187		Product: hypothetical protein
●	PFLU1434	-0.00466399		Gene: phaG; Product: (R)-3-hydroxydecanoyl-ACP:CoA transacylase
●	PFLU1435	0.127323		Product: hypothetical protein
●	PFLU1436	0.0502422		Gene: rsuA; Product: ribosomal small subunit pseudouridine synthase A
●	PFLU1437	0.573527		Product: hypothetical protein
●	PFLU1438	-0.905012		Product: putative methyl-accepting chemotaxis protein
●	PFLU1439	0.464773		Product: putative lipoprotein
●	PFLU1440	0.110714	-0.207874	Product: putative hydratase/isomerase protein
●	PFLU1441	-0.299663	0.0761242	Gene: ung; Product: uracil-DNA glycosylase; Note: Excises uracil residues from the DNA which can arise as a result of misincorporation of dUMP residues by DNA polymerase or due to deamination of cytosine
●	PFLU1442	-0.300884		Product: hypothetical protein
●	PFLU1443	-0.107553		Product: hypothetical protein
●	PFLU1444	-0.116836		Product: hypothetical protein
●	PFLU1445	-0.00925395		Product: hypothetical protein; Note: the P. syringae entry presents similarities to the N-terminal region of PFLU1445 and the P. putaida entry to the C-terminal region
●	PFLU1446	2.24052		Product: putative membrane-associated monoxygenase
●	PFLU1447	3.4391		Product: putative transporter-like membrane protein
●	PFLU1448	4.96399		Product: putative transporter-like membrane protein
●	PFLU1449	4.87638	2.86454	Product: putative transporter-like exported protein
●	PFLU1450	6.01146	4.08307	Product: hypothetical protein
●	PFLU1451	-0.00653619		Gene: tctD; Product: two component system, response regulator
●	PFLU1452	0.129125		Product: putative two-component system sensor kinase
●	PFLU1453	0.0845474		Product: hypothetical protein
●	PFLU1454	-0.0895425	0.307462	Product: hypothetical protein
●	PFLU1455	-0.390981	-0.150656	Product: hypothetical protein
●	PFLU1456	-0.142782		Product: hypothetical protein
●	PFLU1458	-0.433063		Product: putative phage integrase
●	PFLU1459	-0.0243619		Product: hypothetical protein
●	PFLU1460	-0.380011		Product: hypothetical protein
●	PFLU1461	-0.116308		Product: hypothetical protein
●	PFLU1462	1.40856		Product: hypothetical protein
●	PFLU1463	-0.59225		Product: hypothetical protein
●	PFLU1464	-0.519968	-0.293059	Product: hypothetical protein
●	PFLU1465	0.381289	0.420448	Gene: nadB; Product: L-aspartate oxidase; Note: catalyzes the formation of oxaloacetate from L-aspartate
●	PFLU1467	-0.208839	-0.0349808	Gene: algU; Product: RNA polymerase sigma factor AlgU; Note: Member of the extracytoplasmic function sigma factors which are active under specific conditions; binds with the catalytic core of RNA polymerase to produce the holoenzyme and directs bacterial core RNA polymerase to specific promoter elements to initiate transcription; this sigma factor regulates genes involved in alginate biosynthesis
●	PFLU1468	-0.34814	0.0254827	Gene: mucA; Product: sigma factor negative regulatory protein
●	PFLU1469	-0.366935	0.195824	Gene: mucB; Product: sigma factor regulatory protein
●	PFLU1471	-0.169304	0.00124696	Product: putative exported heat-shock adaptation serine protease
●	PFLU1472	-0.0821683	-0.504337	Product: putative peptidase
●	PFLU1473	0.11475		Product: putative SirA-like protein
●	PFLU1474	-0.236346		Gene: perM; Product: putative permease
●	PFLU1475	-0.458328	-0.167692	Product: putative redox-like protein
●	PFLU1476	-0.298068	0.0239349	Product: putative regulatory protein
●	PFLU1477	-0.0990822	0.187937	Gene: dapA; Product: dihydrodipicolinate synthase; Note: catalyzes the formation of dihydrodipicolinate from L-aspartate 4-semialdehyde and pyruvate in lysine and diaminopimelate biosynthesis
●	PFLU1478	-0.470491	-0.713265	Product: putative lipoprotein
●	PFLU1479	-0.399437		Product: putative hydrolase
●	PFLU1480	-0.386785	-0.182118	Gene: purC; Product: phosphoribosylaminoimidazole-succinocarboxamide synthase; Note: catalyzes the formation of (S)-2-(5-amino-1-(5-phospho-D-ribosyl)imidazole-4- carboxamido)succinate from 5-amino-1-(5-phospho-D-ribosyl)imidazole-4-carboxylate and L-aspartate in purine biosynthesis; SAICAR synthase
●	PFLU1481	-0.710739		Product: hypothetical protein
●	PFLU1482	-0.920887	-0.123301	Product: putative colicind-pore forming protein; Note: N-terminus presents similarities to the E. coli database entry and the C-terminus to the P. syringae entry
●	PFLU1483	0.526207		Product: hypothetical protein
●	PFLU1484	-1.70363		Product: hypothetical protein
●	PFLU1485	-0.335345		Product: putative methyl-accepting chemotaxis protein
●	PFLU1486	0.37594		Product: hypothetical protein; Note: No significant database matches. Contains a TAT-secretion recognition signal close to the N-terminal region
●	PFLU1487	-0.143297		Product: LysR family transcriptional regulator
●	PFLU1488	0.436647		Product: hypothetical protein
●	PFLU1489	0.46468		Gene: citA; Product: citrate-proton symporter
●	PFLU1490	-0.117484	0.992028	Product: GntR family transcriptional regulator
●	PFLU1491	0.337707	0.587307	Product: short chain dehydrogenase
●	PFLU1492	1.71727	2.00614	Product: hypothetical protein
●	PFLU1493	3.5488	2.31388	Product: hypothetical protein
●	PFLU1496	0.351311		Product: putative transporter-like membrane protein
●	PFLU1498	0.0415954	0.19134	Product: LysR family transcriptional regulator
●	PFLU1499	0.600862		Product: hypothetical protein
●	PFLU1500	-0.271011		Product: LysR family transcriptional regulator
●	PFLU1501	1.3093		Product: putative transporter-like membrane protein
●	PFLU1502	5.62842	3.14415	Product: putative dehydrogenase
●	PFLU1503	5.66602	4.51129	Product: hypothetical protein
●	PFLU1504	-0.196262		Product: LysR family transcriptional regulator
●	PFLU1505	0.0625979	0.128392	Product: hypothetical protein
●	PFLU1506	0.117149		Product: putative hydrolase
●	PFLU1507	-0.0599106		Product: LysR family transcriptional regulator
●	PFLU1508	-0.166633		Product: hypothetical protein
●	PFLU1509	0.247102	-0.197007	Product: AraC family transcriptional regulator
●	PFLU1510	2.42867		Gene: pobA; Product: 4-hydroxybenzoate 3-monooxygenase; Note: catalyzes the formation of protocatechuate from 4-hydroxybenzoate
●	PFLU1511	0.450055		Product: putative transporter-like membrane protein
●	PFLU1512	-0.401143		Product: hypothetical protein
●	PFLU1513	-0.478737	-0.0155403	Gene: pheC; Product: cyclohexadienyl dehydratase
●	PFLU1514	-1.32601		Product: putative glutamine synthetase
●	PFLU1515	0.618706		Product: hypothetical protein
●	PFLU1516	-0.256266	0.128676	Product: putative ribonuclease
●	PFLU1517	-0.0186525	0.0785098	Product: hypothetical protein
●	PFLU1518	-0.36373	-0.12649	Product: putative dehydrogenase
●	PFLU1519	-0.0077918	-0.336096	Product: putative nitroreductase
●	PFLU1520	-0.544478	-0.313784	Product: hypothetical protein
●	PFLU1521	-0.897929	0.393867	Product: hypothetical protein
●	PFLU1522	0.0504007	-0.358028	Product: hypothetical protein
●	PFLU1523	-0.250638	0.0688771	Product: putative RNA methyltransferase
●	PFLU1524	1.33146	0.884971	Product: hypothetical protein
●	PFLU1525	-0.309381		Product: putative lipoprotein
●	PFLU1526	-0.243179	0.0669876	Product: hypothetical protein
●	PFLU1527	-0.180445		Product: hypothetical protein
●	PFLU1528	-0.710256		Product: putative cyclic nucleotide-binding protein
●	PFLU1529	-0.257084		Product: putative protease
●	PFLU1530	-0.318813		Product: hypothetical protein
●	PFLU1531	0.0901256		Product: putative amidotransferase
●	PFLU1532	-0.479425		Product: hypothetical protein
●	PFLU1533	0.25591		Product: LysR family transcriptional regulator
●	PFLU1534	-2.09124	0.67713	Product: LamB/YcsF family protein
●	PFLU1535	-2.52248	0.367025	Product: hypothetical protein
●	PFLU1536	-2.44611	0.518315	Product: putative hydrolase
●	PFLU1537	-0.0322559		Product: hypothetical protein
●	PFLU1538	0.151178	-0.00437188	Product: putative ATP-binding protein
●	PFLU1539	-0.0689389		Product: hypothetical protein
●	PFLU1540	0.271754	0.196435	Gene: cysK; Product: cysteine synthase A
●	PFLU1541	-0.170095		Product: hypothetical protein
●	PFLU1542	1.82778		Gene: acnA; Product: aconitate hydratase; Note: catalyzes the conversion of citrate to isocitrate
●	PFLU1543	-0.158285	0.209451	Product: putative RNA 2'-O-ribose methyltransferase
●	PFLU1544	-0.0766726		Product: sulfur transfer protein SirA; Note: TusA; transfers sulfur to TusBCD complex; involved in thiouridation of U34 position of some tRNAs
●	PFLU1545	0.160967		Gene: norM; Product: multidrug resistance protein
●	PFLU1546	-0.00772449	-0.88561	Gene: pdxB; Product: erythronate-4-phosphate dehydrogenase; Note: Required for the de novo synthesis of pyroxidine via the pdxA branch; catalyzes the formation of 3-hydroxy-4-phospho-hydroxy-alpha-ketobutyrate from erythronate-4-phosphate
●	PFLU1547	0.060525		Product: hypothetical protein
●	PFLU1548	0.204226		Product: putative ABC transporter ATP-binding membrane protein
●	PFLU1549	-0.364661	-0.206761	Product: putative lytic transglycosylase
●	PFLU1550	-0.472621	0.230234	Product: putative ABC transporter ATP-binding protein
●	PFLU1551	0.0490666	-0.214749	Product: hypothetical protein
●	PFLU1552	-0.461013		Product: hypothetical protein
●	PFLU1553	-0.178412	-0.173363	Gene: fadB; Product: multifunctional fatty acid oxidation complex subunit alpha; Note: includes enoyl-CoA hydratase, delta(3)-cis-delta(2)-trans-enoyl-CoA isomerase, 3-hydroxyacyl-CoA dehydrogenase, and 3-hydroxybutyryl-CoA epimerase; catalyzes the formation of an hydroxyacyl-CoA by addition of water on enoyl-CoA; also exhibits 3-hydroxyacyl-CoA epimerase and 3-hydroxyacyl-CoA dehydrogenase activ…
●	PFLU1554	-0.129201	-0.212523	Gene: fadA; Product: 3-ketoacyl-CoA thiolase; Note: FadA; fatty acid oxidation complex component beta; functions in a heterotetramer with FadB; similar to FadI2J2 complex; functions in beta-oxidation of fatty acids
●	PFLU1555	-0.435852	-0.0220591	Product: hypothetical protein
●	PFLU1556	-0.316813	0.0113931	Gene: topA; Product: DNA topoisomerase I; Note: catalyzes the ATP-dependent breakage of single-stranded DNA followed by passage and rejoining, maintains net negative superhelicity
●	PFLU1557	-0.284259	0.842482	Product: hypothetical protein
●	PFLU1558	-0.804143		Product: hypothetical protein
●	PFLU1559	-0.208618		Product: hypothetical protein
●	PFLU1560	-0.113695	-0.0962783	Gene: lexA; Product: LexA repressor; Note: Represses a number of genes involved in the response to DNA damage
●	PFLU1561	-0.328937	-0.629795	Product: TetR family transcriptional regulator
●	PFLU1562	0.0493044	-0.01488	Gene: nagZ; Product: beta-hexosaminidase; Note: hydrolyzes the terminal non-reducing N-acetyl-D-hexosamine residues in N-acetyl-beta-D-hexosaminides
●	PFLU1563	-0.147276		Product: putative helicase
●	PFLU1564	-0.178341		Product: hypothetical protein
●	PFLU1565	-0.161597		Gene: mfd; Product: transcription-repair coupling factor
●	PFLU1566	-0.573363		Gene: gap; Product: glyceraldehyde-3-phosphate dehydrogenase; Note: catalyzes the formation of 3-phospho-D-glyceroyl phosphate from D-glyceraldehyde 3-phosphate; involved in growth under gluconeogenic conditions and in glycolytic activity at high ATP concentrations in Corynebacterium; NAD and NADP dependent
●	PFLU1568	0.213273		Product: hypothetical protein
●	PFLU1569	0.405225		Gene: sthA; Product: soluble pyridine nucleotide transhydrogenase; Note: catalyzes the conversion of NADPH to NADH
●	PFLU1570	0.272846	-0.543572	Product: putative glycerophosphoryl diester phosphodiesterase
●	PFLU1571	0.113519	0.220083	Product: hypothetical protein
●	PFLU1572	-0.293975		Product: putative lipoprotein releasing system, membrane protein
●	PFLU1573	-0.423975	-0.110617	Gene: lolD; Product: lipoprotein releasing system ATP-binding protein
●	PFLU1574	-0.238199	-0.318628	Product: putative lipoprotein releasing system, membrane protein
●	PFLU1575	-0.105155		Product: putative heavy metal two-component system, sensor kinase
●	PFLU1576	-0.105921		Gene: cusR; Product: heavy metal two component system, response regulator; Note: Also similar to PFLU4171, (224 aa); E(): 2.5e-44; 58.904% identity in 219 aa overlap
●	PFLU1577	0.018173		Product: hypothetical protein
●	PFLU1578	-0.415558	0.0485367	Gene: queF; Product: 7-cyano-7-deazaguanine reductase; Note: catalyzes the NADPH-dependent reduction of 7-cyano-7-deazaguanine (preQ0) to 7-aminomethyl-7-deazaguanine (preQ1) in queuosine biosynthesis
●	PFLU1579	-0.552729	-0.513217	Product: hypothetical protein
●	PFLU1580	0.31402		Product: hypothetical protein
●	PFLU1581	-0.351807		Product: hypothetical protein
●	PFLU1582	-0.378241	0.120559	Product: hypothetical protein
●	PFLU1583	0.176202	0.252374	Product: putative response regulator
●	PFLU1584	0.289911	0.15845	Product: hypothetical protein
●	PFLU1585	0.0373495	-0.0194759	Gene: talB; Product: transaldolase B
●	PFLU1586	-0.282409	0.13665	Gene: dusA; Product: tRNA-dihydrouridine synthase A
●	PFLU1587	-0.0567273		Product: putative phage integrase
●	PFLU1588	-2.15581		Product: putative phage capsid-like protein
●	PFLU1589	0.00718611		Product: putative capsid scafolding protein
●	PFLU1590	-0.486442		Product: terminase ATPase subunit
●	PFLU1591	-1.38068		Product: presumed portal vertex protein
●	PFLU1591A	0.149826		Product: hypothetical protein; Note: No significant database matches. Very low G+C content (39.53%)
●	PFLU1591B	-0.214424		Product: hypothetical protein; Note: No significant database matches. Very low G+C content (37.85%)
●	PFLU1592	-0.55707		Product: hypothetical protein
●	PFLU1593	-0.220081		Product: hypothetical protein
●	PFLU1594	-0.663234		Product: hypothetical protein
●	PFLU1595	-1.59326	-1.35322	Product: hypothetical protein
●	PFLU1596	-0.753474		Product: hypothetical protein
●	PFLU1597	-0.70752	-0.672508	Product: hypothetical protein
●	PFLU1600	-0.930311		Product: hypothetical protein
●	PFLU1601	-0.578439		Product: hypothetical protein; Note: Similarity matches reduced to the N-terminal region of this CDS
●	PFLU1602	-1.38441		Product: putative transporter-like membrane protein
●	PFLU1603	-0.0264803		Product: putative two-component system sensor kinase
●	PFLU1604	-0.466167		Product: putative two-component system, EAL domain response regulator
●	PFLU1605	0.412287		Product: putative two-component system sensor kinase
●	PFLU1606	0.52569		Product: putative two-component system LuxR family response regulator
●	PFLU1607	-0.69429		Product: putative fimbrial-like protein
●	PFLU1608	-0.346566		Product: putative fimbrial-like protein
●	PFLU1609	-0.0330688		Product: putative fimbrial-like protein
●	PFLU1610	1.13584		Product: putative fimbrial usher outer membrane protein
●	PFLU1611	-0.322739		Product: putative fimbrial-like chaperone protein
●	PFLU1612	0.670997		Product: putative fimbrial protein
●	PFLU1613	-3.35069	-4.18374	Gene: mqo; Product: malate:quinone oxidoreductase; Note: malate dehydrogenase; catalyzes the oxidation of malate to oxaloacetate
●	PFLU1614	-0.0621255		Product: hypothetical protein
●	PFLU1615	-0.294422		Product: LysR family transcriptional regulator
●	PFLU1616	0.128253		Product: putative lipoprotein
●	PFLU1617	-0.0736522		Product: hypothetical protein
●	PFLU1618	-0.633712		Product: hypothetical protein
●	PFLU1619	-0.532803	-0.504698	Product: putative decarboxylase
●	PFLU1620	-0.674038		Product: hypothetical protein
●	PFLU1621	-0.711192	-0.0745737	Product: trans-2-enoyl-CoA reductase; Note: enzyme from Treponema denticola exhibits NADH-dependent trans-2-enoyl-CoA reductase activity
●	PFLU1622	0.536333		Product: hypothetical protein
●	PFLU1623	0.0325286		Product: LysR family transcriptional regulator
●	PFLU1624	-0.0749702		Gene: argD; Product: acetylornithine aminotransferase; Note: catalyzes the formation of N-acetyl-l-glutamate 5-semialdehyde from 2-oxoglutarate and N(2)-acetyl-L-ornithine
●	PFLU1625	0.0703971		Product: putative DNA-binding transcriptional regulator
●	PFLU1626	-0.361978		Product: inner membrane transport protein YdhC; Note: uncharacterized member of the major facilitator superfamily (MFS)
●	PFLU1627	1.48035		Product: hypothetical protein
●	PFLU1628	0.992553		Product: putative transporter-like membrane protein
●	PFLU1629	-0.869234		Product: putative peptidase
●	PFLU1630	-0.822146		Product: putative LuxR family regulatory protein
●	PFLU1631	-2.10165	-0.702441	Product: putative proline iminopeptidase
●	PFLU1632	-1.85453		Product: putative peptide ABC transporter permease
●	PFLU1633	-1.89908		Product: putative peptide ABC transporter permease
●	PFLU1634	-1.79325		Product: putative peptide ABC transporter ATP-binding protein
●	PFLU1635	-1.88766		Product: putative peptide ABC transporter ATP-binding protein
●	PFLU1636	-2.0544		Product: putative peptide ABC transporter substrate-binding protein
●	PFLU1637	-0.505218	-0.197473	Product: short chain dehydrogenase
●	PFLU1638	-0.180324	-0.104057	Product: phosphoglycolate phosphatase; Note: catalyzes the dephosphorylation of 2-phosphoglycolate to form glycolate and phosphate
●	PFLU1639	-0.184783	-0.0772623	Gene: ubiG; Product: 3-demethylubiquinone-9 3-methyltransferase; Note: Involved in ubiquinone biosynthesis
●	PFLU1640	-0.219542	-0.139041	Product: N-ethylammeline chlorohydrolase; Note: Catalyzes the hydrolytic cleavage of a carbon-halogen bond in N-ethylammeline
●	PFLU1641	-0.478071		Gene: mtnA; Product: methylthioribose-1-phosphate isomerase; Note: isomerizes methylthioribose-1-phosphate into methylthioribulose-1-phosphate; involved in methionine salvage pathway
●	PFLU1643	-0.455927	-0.0727435	Gene: gyrA; Product: DNA gyrase subunit A; Note: negatively supercoils closed circular double-stranded DNA
●	PFLU1644	-0.321827	-0.10992	Gene: serC; Product: phosphoserine aminotransferase; Note: catalyzes the formation of 3-phosphonooxypyruvate and glutamate from O-phospho-L-serine and 2-oxoglutarate; required both in major phosphorylated pathway of serine biosynthesis and in the biosynthesis of pyridoxine
●	PFLU1645	-0.30058	-0.0646108	Gene: pheA; Product: chorismate mutase/prephenate dehydratase
●	PFLU1646	-0.208024	0.0109916	Gene: hisC; Product: histidinol-phosphate aminotransferase; Note: catalyzes the formation of L-histidinol phosphate from imidazole-acetol phosphate and glutamate in histidine biosynthesis
●	PFLU1647	-0.485139	0.718231	Product: bifunctional cyclohexadienyl dehydrogenase/ 3-phosphoshikimate 1-carboxyvinyltransferase; Note: catalyzes the formation of 4-hydroxyphenylpyruvate from prephenate and the formation of tyrosine from arogenate and catalyzes the formation of 5-O-(1-carboxyvinyl)-3-phosphoshikimate from phosphoenolpyruvate and 3-phosphoshikimate in tryptophan biosynthesis
●	PFLU1648	-0.420475	0.0754217	Gene: cmk; Product: cytidylate kinase; Note: Catalyzes the formation of (d)CDP from ATP and (d)CMP
●	PFLU1649	-0.278977		Gene: rpsA; Product: 30S ribosomal protein S1; Note: in Escherichia coli this protein is involved in binding to the leader sequence of mRNAs and is itself bound to the 30S subunit; autoregulates expression via a C-terminal domain; in most gram negative organisms this protein is composed of 6 repeats of the S1 domain while in gram positive there are 4 repeats; the S1 nucleic acid-binding domain is…
●	PFLU1650	0.334442		Product: putative lipoprotein
●	PFLU1651	0.0299064	0.139083	Gene: ihfB; Product: integration host factor subunit beta; Note: This protein is one of the two subunits of integration host factor, a specific DNA-binding protein that functions in genetic recombination as well as in transcriptional and translational control
●	PFLU1652	-0.275556		Product: hypothetical protein
●	PFLU1653	-0.710403		Product: putative transporter-like membrane protein
●	PFLU1654	-0.905514		Product: hypothetical protein
●	PFLU1655	-0.992914		Product: hypothetical protein
●	PFLU1656	-0.809789		Product: hypothetical protein
●	PFLU1657	-0.576197	-0.502499	Gene: fnl1; Product: polysaccharide biosynthesis protein
●	PFLU1658	-0.567965		Gene: fnl2; Product: NAD dependent epimerase/dehydratase
●	PFLU1659	-0.453544	-0.398051	Gene: fnl3; Product: UDP-N-acetylglucosamine2-epimerase
●	PFLU1660	-0.36872	-0.988918	Product: putative glycosyltransferase
●	PFLU1662	-0.386169		Product: hypothetical protein
●	PFLU1663	-0.44071	-0.222252	Product: 3-oxoacyl-ACP synthase III
●	PFLU1664	-0.601269		Product: putative dehydrogenase
●	PFLU1665	-0.439305		Product: putative transferase
●	PFLU1666	-0.239045	-0.0539063	Product: putative 3-oxoacyl-(Acyl-carrier-protein) synthase III
●	PFLU1667	-0.392292		Product: putative aminotransferase
●	PFLU1668	-0.68452		Product: putative polysaccharide biosynthesis-related membrane protein
●	PFLU1669	0.019031		Product: hypothetical protein
●	PFLU1670	-0.351975		Product: TetR family transcriptional regulator
●	PFLU1671	-0.196767		Product: GntR family transcriptional regulator
●	PFLU1672	0.230376	-0.0440857	Product: hypothetical protein
●	PFLU1673	-0.539414		Product: hypothetical protein
●	PFLU1674	0.397845		Product: putative amino acid transporter-like, membrane protein
●	PFLU1676	0.470758		Gene: kdpA; Product: potassium-transporting ATPase subunit A; Note: catalyzes the hydrolysis of ATP coupled with the exchange of hydrogen and potassium ions
●	PFLU1677	0.0289031		Gene: kdpB; Product: potassium-transporting ATPase subunit B; Note: One of the components of the high-affinity ATP-driven potassium transport (or KDP) system, which catalyzes the hydrolysis of ATP coupled with the exchange of hydrogen and potassium ions
●	PFLU1678	0.339668		Gene: kdpC; Product: potassium-transporting ATPase subunit C; Note: One of the components of the high-affinity ATP-driven potassium transport (or KDP)system, which catalyzes the hydrolysis of ATP coupled with the exchange of hydrogen and potassium ions. The C subunit may be involved in assembly of the KDP complex
●	PFLU1679	-0.0429236		Gene: kdpD; Product: two-component system sensor kinase
●	PFLU1680	-0.522343		Gene: kdpE; Product: two-component system response regulator
●	PFLU1681	0.365659		Product: putative phospholipase
●	PFLU1682	-0.0198543		Product: putative lipoprotein
●	PFLU1683	-0.0869674		Product: hypothetical protein
●	PFLU1684	0.616719	0.192988	Product: hypothetical protein
●	PFLU1685	-0.51753		Product: hypothetical protein
●	PFLU1686	0.177775		Product: putative RHS repeat-like protein
●	PFLU1687	-0.450269		Product: putative methyl-accepting chemotaxis protein
●	PFLU1688	-0.0138538	-0.458824	Product: putative deoxyribonuclease
●	PFLU1689	0.577026		Product: putative transglycosylase
●	PFLU1690	0.783131		Product: hypothetical protein
●	PFLU1691	-0.50937	-0.142438	Product: hypothetical protein
●	PFLU1692	-0.305395		Product: hypothetical protein
●	PFLU1693	-0.267175		Product: putative ABC transporter membrane protein
●	PFLU1694	-0.678055		Product: putative ABC transporter ATP-binding protein
●	PFLU1695	-0.241971		Product: hypothetical protein
●	PFLU1696	-0.16552	0.0723412	Gene: greB; Product: transcription elongation factor
●	PFLU1697	-0.499764		Product: putative ABC transporter permease
●	PFLU1698	-0.247379	-0.326648	Product: putative ABC transportsystem, ATP-binding protein
●	PFLU1699	-0.304104		Product: putative acyl-CoA thioesterase
●	PFLU1700	-0.459351		Product: hypothetical protein
●	PFLU1701	0.0143366		Product: hypothetical protein
●	PFLU1702	0.0186825	-1.76178	Gene: oprI; Product: major outer membrane lipoprotein
●	PFLU1703	-0.0738137	0.520584	Product: hypothetical protein
●	PFLU1704	0.324341	0.135367	Gene: aroG; Product: phospho-2-dehydro-3-deoxyheptonate aldolase; Note: catalyzes the formation of 3-deoxy-D-arabino-hept-2-ulosonate 7 phosphate from phosphoenolpyruvate and D-erythrose 4-phosphate, phenylalanine sensitive
●	PFLU1705	0.41813		Product: hypothetical protein
●	PFLU1706	-0.398077		Product: hypothetical protein
●	PFLU1707	-0.281933	-0.469682	Product: 2-dehydropantoate 2-reductase; Note: catalyzes the formation of 2-dehydropantoate from (R)-pantoate
●	PFLU1708	-0.440033		Product: putative 5'-nucleotidase
●	PFLU1709	-0.363277		Product: putative universal stress-like protein
●	PFLU1710	-0.255532	-0.29475	Gene: cysB; Product: transcriptional regulator CysB; Note: LysR-type transcriptional regulator; contains helix-turn-helix (HTH) motif; in Escherichia coli this protein regulates cysteine biosynthesis by controlling expression of the cys regulon; autoregulates expression; crystal structure of Klebsiella aerogenes showed tetramer formation
●	PFLU1711	-0.578291	0.209584	Product: hypothetical protein
●	PFLU1712	-0.220034		Product: hypothetical protein
●	PFLU1713	-0.38614		Product: hypothetical protein
●	PFLU1714	-0.264148	0.0728245	Product: elongation factor P; Note: Involved in peptide bond synthesis; alters the affinity of the ribosome for aminoacyl-tRNA
●	PFLU1715	1.5135		Product: putative exported lipase
●	PFLU1716	1.76441		Gene: ohrB; Product: organic hydroperoxide resistance protein
●	PFLU1717	0.370765	0.466872	Gene: ohrR; Product: organic hydroperoxide resistance transcriptional regulator
●	PFLU1718	-0.1655		Product: LysR family transcriptional regulator
●	PFLU1719	0.289666		Product: hypothetical protein
●	PFLU1720	-0.0193478		Product: LysR family transcriptional regulator
●	PFLU1721	0.515546		Product: hypothetical protein
●	PFLU1722	-0.158203		Product: hypothetical protein
●	PFLU1723	0.0333707	0.332916	Gene: aroH; Product: phospho-2-dehydro-3-deoxyheptonate aldolase
●	PFLU1724	-0.328886	0.11408	Product: hypothetical protein
●	PFLU1725	-0.16244		Product: enoyl-CoA hydratase; Note: Catalyzes the reversible hydration of unsaturated fatty acyl-CoA to beta-hydroxyacyl-CoA
●	PFLU1726	-0.455984		Gene: deaD; Product: cold-shock dead-box protein A
●	PFLU1727	-0.376572		Product: putative aromatic ring dioxygenase
●	PFLU1728	-0.261665		Gene: tpm; Product: thiopurine S-methyltransferase
●	PFLU1730	0.665758		Gene: htpX; Product: heat shock protein HtpX; Note: putative metalloprotease
●	PFLU1731	0.0674577	0.169356	Product: aminotransferase AlaT; Note: broad specificity; family IV; in Corynebacterium glutamicum this protein can use glutamate, 2-aminobutyrate, and aspartate as amino donors and pyruvate as the acceptor
●	PFLU1732	0.140162	0.00520815	Gene: msrB; Product: methionine sulfoxide reductase B; Note: this stereospecific enzymes reduces the R isomer of methionine sulfoxide while MsrA reduces the S form; provides protection against oxidative stress
●	PFLU1732A	-0.150063		Product: putative transposase
●	PFLU1734	0.086728	0.11204	Gene: gpx1; Product: glutathione peroxidase
●	PFLU1735	-0.158789		Product: putative MarR family regulatory protein
●	PFLU1736	-0.256118		Product: putative two-component system sensor kinase
●	PFLU1737	-0.00156417	-0.102255	Product: hypothetical protein
●	PFLU1738	-0.0723326	0.0287151	Product: hypothetical protein
●	PFLU1739	-1.0516		Product: putative two-component system sensor kinase
●	PFLU1740	-0.397721		Product: putative two-component system response regulator
●	PFLU1741	0.0865832		Product: putative two-component system response regulator
●	PFLU1742	-0.811751	-0.348181	Product: deoxyguanosinetriphosphate triphosphohydrolase-like protein; Note: dGTPase family type 3 subfamily, presumably hydrolyzes dGTP to deoxyguanosine and triphosphate
●	PFLU1743	-0.0208626		Product: EAL domain-containing protein
●	PFLU1744	-0.521699		Product: hypothetical protein
●	PFLU1745	-0.435842		Product: hypothetical protein
●	PFLU1746	-0.356865	-0.546504	Product: hypothetical protein
●	PFLU1747	0.0236035		Product: putative ammonia transporter-like membrane protein
●	PFLU1748	0.0468562		Product: putative glutathione-regulated potassium-efflux transporter membrane protein
●	PFLU1749	0.00613389	0.026068	Product: hypothetical protein
●	PFLU1750	-0.00293846		Product: hypothetical protein
●	PFLU1751	-0.451057	-0.0901411	Product: putative ribosomal subunit pseudouridine synthase
●	PFLU1752	0.0474954	-2.76896	Product: putative lipoprotein
●	PFLU1753	-0.0675609	-0.0566824	Gene: mobA; Product: molybdopterin-guanine dinucleotide biosynthesis protein MobA; Note: in Escherichia coli MobA links a guanosine 5'-phosphate to molydopterin to form molybdopterin guanine dinucleotide during molybdenum cofactor biosynthesis
●	PFLU1754	0.00204769	0.0823787	Gene: moaB; Product: molybdenum cofactor biosynthesis protein B
●	PFLU1755	-0.0661269	0.300893	Gene: moeA; Product: molybdopterin biosynthesis protein
●	PFLU1756	-0.29686		Product: hypothetical protein; Note: similarity with the E. coli entry reduced to the C-terminal region of the sequence in the database
●	PFLU1757	-0.273339		Product: hypothetical protein
●	PFLU1758	-0.0472775	0.2255	Gene: ccmA; Product: cytochrome c biogenesis protein CcmA; Note: ATP-binding protein; required for proper cytochrome c maturation
●	PFLU1759	-0.0244922		Gene: ccmB; Product: cytochrome C biogenesis, heme exporter protein B
●	PFLU1760	1.06498		Gene: ccmC; Product: cytochrome C biogenesis, heme exporter protein C
●	PFLU1761	0.91221		Gene: ccmD; Product: cytochrome C biogenesis, heme exporter protein
●	PFLU1762	0.692013		Gene: ccmE; Product: cytochrome c-type biogenesis protein CcmE; Note: CycJ; periplasmic heme chaperone that binds heme transiently via a histidine residue and delivers it to newly synthesized and exported c-type cytochromes; requires the ATP hydrolysis activity of the CcmA protein in order to transfer the heme to the apocytochrome; part of the cytochrome c maturation system; periplasmic protein a…
●	PFLU1763	0.890537		Gene: ccmF; Product: cytochrome C biogenesis protein
●	PFLU1764	0.546572	-0.000424769	Gene: dsbE; Product: cytochrome C biogenesis, thiol:disulfide interchange protein
●	PFLU1765	0.64738	0.420078	Gene: ccmH; Product: cytochrome C biogenesis protein
●	PFLU1766	0.80508	-0.738674	Product: putative cytochrome C biogenesis protein
●	PFLU1767	0.109677		Product: putative lipoprotein
●	PFLU1768	0.137086		Product: hypothetical protein
●	PFLU1769	-0.988134		Product: putative transporter-like membrane protein
●	PFLU1770	-1.44634	-1.22517	Product: putative chorismate mutase
●	PFLU1771	-1.61421		Product: putative p-aminobenzoic acid synthase
●	PFLU1772	-1.68801	-0.517565	Product: putative chorismate mutase/prephenate dehydrogenase
●	PFLU1773	-1.76248		Product: hypothetical protein
●	PFLU1774	-1.59967	-1.33982	Product: putative methyltransferase
●	PFLU1775	-1.7751	-1.82381	Product: putative oxidoreductase
●	PFLU1777	-1.96369		Gene: phnC; Product: phosphonate ABC transporter ATP-binding protein
●	PFLU1778	0.508527		Gene: phnD; Product: phosphonate ABC transporter substrate-binding protein
●	PFLU1779	0.151883		Gene: phnE; Product: phosphonate ABC transporter permease
●	PFLU1780	-0.470869		Product: GntR family transcriptional regulator
●	PFLU1781	-2.95438		Product: putative phosphorous compounds metabolism-like protein
●	PFLU1782	-1.73333		Gene: phnH; Product: carbon-phosphorus lyase complex subunit
●	PFLU1783	0.53		Gene: phnI; Product: phosphorous compounds metabolism-like protein
●	PFLU1784	-0.0118376		Gene: phnJ; Product: phosphorous compounds metabolism-like protein
●	PFLU1785	-1.23415		Gene: phnK; Product: phosphonate C-P lyase system protein PhnK
●	PFLU1786	1.09075		Gene: phnL; Product: phosphonate ABC transporter ATP-binding protein
●	PFLU1787	0.0476871		Gene: phnM; Product: phosphorous compounds metabolism-like protein
●	PFLU1788	0.126251		Gene: phnN; Product: phosphorous compounds metabolism-related ATP-binding protein
●	PFLU1789	-0.0691606		Gene: phnP; Product: carbon-phosphorus lyase complex accessory protein; Note: required for the use of phosphonates and phosphite as phosphorus sources
●	PFLU1790	-0.356606		Product: LysR family transcriptional regulator
●	PFLU1791	0.0736879		Product: hypothetical protein
●	PFLU1792	0.0714568		Product: hypothetical protein
●	PFLU1793	0.0482519		Product: putative metalloprotease
●	PFLU1794	-0.0208443		Product: putative transporter-like membrane protein
●	PFLU1795	-0.0930601		Product: hypothetical protein
●	PFLU1796	0.00471279	0.0932532	Gene: sbp; Product: sulfate ABC transporter substrate-binding protein
●	PFLU1797	-0.0288758		Product: putative cation ABC transporter membrane protein
●	PFLU1798	0.00196822		Product: putative ABC transporter membrane protein
●	PFLU1799	1.22768		Gene: pyk; Product: pyruvate kinase; Note: catalyzes the formation of phosphoenolpyruvate from pyruvate
●	PFLU1800	1.82924		Product: putative hydroxypyruvate reductase
●	PFLU1801	0.621404		Gene: glxR; Product: 2-hydroxy-3-oxopropionate reductase
●	PFLU1802	0.141011		Gene: hyi; Product: hydroxypyruvate isomerase
●	PFLU1803	1.54326		Gene: gcl; Product: glyoxylate carboligase; Note: catalyzes the formation of 2-hydroxy-3-oxopropanoate (tartronate semialdehyde) from two molecules of glyoxylate
●	PFLU1804	1.89733		Product: hypothetical protein
●	PFLU1805	-0.00536096	-0.176803	Product: TetR family transcriptional regulator
●	PFLU1806	-0.603396		Product: hypothetical protein
●	PFLU1807	-1.10744		Product: hypothetical protein
●	PFLU1808	-0.490645		Product: putative lipoprotein
●	PFLU1809	-0.401394	-0.251768	Product: hypothetical protein
●	PFLU1810	-0.408638		Product: hypothetical protein
●	PFLU1811	-0.334571		Product: putative glucans synthase
●	PFLU1812	-0.169512		Product: putative glycine betaine-binding protein
●	PFLU1813	1.77911		Product: hypothetical protein
●	PFLU1814	1.31847		Gene: actP; Product: acetate permease; Note: member of the sodium:solute symporter family; cotranscribed with the acs gene which encodes acetyl coenzyme A synthase; mutations affect acetate uptake
●	PFLU1815	0.334491	0.0794079	Gene: gltA; Product: type II citrate synthase; Note: type II enzyme; in Escherichia coli this enzyme forms a trimer of dimers which is allosterically inhibited by NADH and competitively inhibited by alpha-ketoglutarate; allosteric inhibition is lost when Cys206 is chemically modified which also affects hexamer formation; forms oxaloacetate and acetyl-CoA and water from citrate and coenzyme A; fun…
●	PFLU1816	0.958792	-0.697099	Gene: sdhC; Product: succinate dehydrogenase cytochrome b556 subunit
●	PFLU1817	1.01694		Product: putative succinate dehydrogenase hydrophobic membrane anchor protein
●	PFLU1818	1.01097	0.243435	Gene: sdhA; Product: succinate dehydrogenase flavoprotein subunit; Note: part of four member succinate dehydrogenase enzyme complex that forms a trimeric complex (trimer of tetramers); SdhA/B are the catalytic subcomplex and can exhibit succinate dehydrogenase activity in the absence of SdhC/D which are the membrane components and form cytochrome b556; SdhC binds ubiquinone; oxidizes succinate to…
●	PFLU1819	0.720491	0.0937692	Gene: sdhB; Product: succinate dehydrogenase iron-sulfur subunit; Note: part of four member succinate dehydrogenase enzyme complex that forms a trimeric complex (trimer of tetramers); SdhA/B are the catalytic subcomplex and can exhibit succinate dehydrogenase activity in the absence of SdhC/D which are the membrane components and form cytochrome b556; SdhC binds ubiquinone; oxidizes succinate to …
●	PFLU1820	0.194807		Gene: sucA; Product: 2-oxoglutarate dehydrogenase E1 component; Note: SucA; E1 component of the oxoglutarate dehydrogenase complex which catalyzes the formation of succinyl-CoA from 2-oxoglutarate; SucA catalyzes the reaction of 2-oxoglutarate with dihydrolipoamide succinyltransferase-lipoate to form dihydrolipoamide succinyltransferase-succinyldihydrolipoate and carbon dioxide
●	PFLU1821	0.227595		Gene: sucB; Product: dihydrolipoamide succinyltransferase; Note: component of 2-oxoglutarate dehydrogenase complex; catalyzes the transfer of succinyl coenzyme A to form succinyl CoA as part of the conversion of 2-oxoglutarate to succinyl-CoA
●	PFLU1822	0.0564068	-0.0708785	Gene: lpd; Product: dihydrolipoamide dehydrogenase; Note: E3 component of pyruvate and 2-oxoglutarate dehydrogenase complex; catalyzes the oxidation of dihydrolipoamide to lipoamide
●	PFLU1823	-0.231856		Gene: sucC; Product: succinyl-CoA synthetase subunit beta; Note: catalyzes the interconversion of succinyl-CoA and succinate
●	PFLU1824	-0.31457		Gene: sucD; Product: succinyl-CoA synthetase subunit alpha; Note: Catalyzes the only substrate-level phosphorylation in the TCA cycle
●	PFLU1825	-1.10759		Gene: brnQ; Product: branched-chain amino acid transporter II carrier protein
●	PFLU1826	0.0651877		Product: hypothetical protein
●	PFLU1827	-0.219749	-2.94766	Product: putative lipoprotein
●	PFLU1828	0.81152		Product: hypothetical protein
●	PFLU1829	1.27704		Product: hypothetical protein
●	PFLU1830	-0.217124	0.129183	Gene: htpG; Product: heat shock protein 90; Note: molecular chaperone
●	PFLU1831	0.00806353	-0.137996	Product: putative hydrolase
●	PFLU1832	0.0786476	0.675094	Product: putative pirin-like protein
●	PFLU1833	0.466977	-0.135671	Product: hypothetical protein
●	PFLU1834	0.300448		Product: putative exported hydrolase
●	PFLU1835	-0.332695	0.0496634	Gene: fabB; Product: 3-oxoacyl-(acyl carrier protein) synthase I; Note: FabB, beta-Ketoacyl-ACP synthase I, KASI; catalyzes a condensation reaction in fatty acid biosynthesis: addition of an acyl acceptor of two carbons from malonyl-ACP; required for the elongation of short-chain unsaturated acyl-ACP
●	PFLU1836	-0.27342	-0.390382	Gene: fabA; Product: 3-hydroxydecanoyl-(acyl carrier protein) dehydratase; Note: catalyzes the dehydration of (3R)-3-hydroxydecanoyl-ACP to 2,3-decenoyl-ACP or 3,4-decenoyl-ACP
●	PFLU1837	-0.73936		Product: putative two-component system sensor kinase
●	PFLU1838	-0.817535	-0.176138	Product: hypothetical protein
●	PFLU1839	-0.447036		Product: TonB-dependent exported receptor
●	PFLU1840	-0.474753	-0.295209	Gene: gpsA; Product: NAD(P)H-dependent glycerol-3-phosphate dehydrogenase; Note: [NAD(P)+]; catalyzes the NAD(P)H-dependent reduction of glycerol 3-phosphate to glycerone phosphate
●	PFLU1841	0.147964	-2.3398	Product: hypothetical protein
●	PFLU1842	-0.0173454	-0.0445216	Product: putative phosphohistidine phosphatase
●	PFLU1843	-0.0237286		Product: putative AMP-binding protein
●	PFLU1844	0.704697		Product: putative thioesterase
●	PFLU1845	0.664933		Product: putative hydrolase
●	PFLU1846	0.584213		Product: putative hydrolase
●	PFLU1847	0.249019		Product: putative lipoprotein
●	PFLU1848	-0.132643		Product: hypothetical protein
●	PFLU1849	0.104175		Product: putative two-component system sensor kinase
●	PFLU1850	-0.443945	0.454671	Product: putative two-component system response regulator
●	PFLU1851	-0.407778	-0.0225603	Gene: pyrF; Product: orotidine 5'-phosphate decarboxylase; Note: type 1 subfamily; involved in last step of pyrimidine biosynthesis; converts orotidine 5'-phosphate to UMP and carbon dioxide; OMP decarboxylase; OMPDCase; OMPdecase
●	PFLU1852	0.772997		Product: putative dehydrogenase
●	PFLU1853	0.0870746		Product: short chain dehydrogenase
●	PFLU1854	-0.538938		Product: GntR family transcriptional regulator
●	PFLU1855	-0.308385	-1.66597	Product: putative methyl-accepting chemotaxis protein
●	PFLU1856	-0.414344	-0.672296	Product: putative hydrolase
●	PFLU1858	0.0730107	-1.16294	Product: hypothetical protein
●	PFLU1859	1.51982		Product: hypothetical protein; Note: also similar to the doswnstream CDS PFLU1860, (580 aa); E(): 1.7e-154; 70.639% identity in 579 aa overlap
●	PFLU1860	-1.00425		Product: hypothetical protein; Note: also similar to the upstream CDS PFLU1859, (579 aa); E(): 7.3e-155; 70.639% identity in 579 aa overlap
●	PFLU1861	0.950915		Product: hypothetical protein
●	PFLU1862	2.5757	2.72598	Product: hypothetical protein
●	PFLU1863	0.516946		Product: LysR family transcriptional regulator
●	PFLU1864	-0.240449	-0.0973389	Product: hypothetical protein
●	PFLU1865	-0.294974		Gene: fadE; Product: acyl-CoA dehydrogenase; Note: functions in fatty acid oxidation; converts acyl-CoA and FAD to FADH2 and delta2-enoyl-CoA
●	PFLU1866	0.855684		Product: hypothetical protein
●	PFLU1867	0.751519	0.80398	Product: putative glutathione S-transferase family protein
●	PFLU1868	0.306119	0.337503	Product: putative ABC transporter ATP-binding protein
●	PFLU1869	0.280918		Product: putative ABC transporter membrane protein
●	PFLU1870	0.306192	0.0433011	Product: TetR family transcriptional regulator
●	PFLU1871	0.91106		Product: putative ABC transporter membrane protein
●	PFLU1872	-0.186008	0.119121	Product: hypothetical protein
●	PFLU1873	0.358957		Product: putative ABC transporter membrane protein
●	PFLU1874	-0.0157166		Product: putative transporter-like acyltransferase protein
●	PFLU1875	-0.633562		Gene: sugE; Product: quaternary ammonium compound-resistance protein
●	PFLU1876	-0.397998		Product: putative transporter-like membrane protein
●	PFLU1877	-0.595501	-0.222985	Gene: rdgC; Product: recombination associated protein; Note: Required for efficient pilin antigenic variation
●	PFLU1878	-0.193509		Product: putative integrase
●	PFLU1879	-0.508051	-0.328529	Product: hypothetical protein
●	PFLU1880	-0.478744	-0.14622	Product: hypothetical protein
●	PFLU1881	-0.259658	-0.28091	Product: hypothetical protein
●	PFLU1881A	-0.340023	-0.116042	Product: hypothetical protein
●	PFLU1883	-0.265596		Product: hypothetical protein
●	PFLU1884	-0.392944		Product: putative transposase; Note: also similar to PFLU5306, (114 aa); E(): 6.6e-30; 72.917% identity in 96 aa overlap
●	PFLU1885	-0.153274		Product: hypothetical protein
●	PFLU1886	-0.00647856		Product: hypothetical protein
●	PFLU1887	-0.2326		Product: putative transposase subunit A
●	PFLU1888	-0.264589		Product: putative transposase subunit B
●	PFLU1890	-0.634287		Product: hypothetical protein
●	PFLU1891	-0.495823		Product: putative cytochrome C oxidase (monoheme and diheme subunits)
●	PFLU1892	-0.524333		Product: putative cytochrome C subunit protein
●	PFLU1893	-0.538376	-0.116042	Product: hypothetical protein
●	PFLU1894	-0.391661		Product: hypothetical protein
●	PFLU1895	-0.611898	-0.906055	Product: putative cytochrome C dehydrogenase-like protein
●	PFLU1896	-1.16057		Product: hypothetical protein
●	PFLU1897	-0.0648788		Product: LysR family transcriptional regulator
●	PFLU1898	-0.624083		Product: putative transporter-like membrane protein
●	PFLU1899	0.245611		Product: hypothetical protein
●	PFLU1900	-0.454794		Product: putative cytochrome D oxidase subunit I
●	PFLU1901	-0.23745		Product: putative cytochrome D oxidase subunit II
●	PFLU1902	-0.200322	0.0298891	Gene: ppa; Product: inorganic pyrophosphatase
●	PFLU1903	-0.116072	0.173803	Gene: eno; Product: phosphopyruvate hydratase; Note: enolase; catalyzes the formation of phosphoenolpyruvate from 2-phospho-D-glycerate in glycolysis
●	PFLU1903A	-0.793783		Product: hypothetical protein
●	PFLU1905	-0.274684		Product: hypothetical protein
●	PFLU1906	-1.13897		Product: hypothetical protein
●	PFLU1907	-0.969215		Product: hypothetical protein
●	PFLU1908	-1.0449		Product: putative chloride transporter-like membrane protein
●	PFLU1909	0.0521689	-0.0500706	Product: hypothetical protein
●	PFLU1910	-0.667253		Product: putative transposase
●	PFLU1911	-0.0874198		Product: putative transposase
●	PFLU1912	-0.149585		Product: putative RNA-directed DNA polymerase
●	PFLU1913	-0.622909		Product: hypothetical protein
●	PFLU1914	0.282392		Product: hypothetical protein
●	PFLU1915	0.328244		Product: hypothetical protein
●	PFLU1916	0.102771	-0.0970895	Product: hypothetical protein
●	PFLU1917	-1.87647		Product: putative traC-like DNA primase; Note: similarity reduced to the N-terminal region of the Escherichia coli database match
●	PFLU1918	0.444731		Product: hypothetical protein
●	PFLU1919	0.0216228		Product: hypothetical protein
●	PFLU1920	-0.15227		Product: hypothetical protein
●	PFLU1921	-0.0132387		Product: hypothetical protein
●	PFLU1922	-0.562801		Product: hypothetical protein
●	PFLU1923	0.820768		Product: hypothetical protein
●	PFLU1924	-0.199051	0.590924	Product: putative HTH-type regulatory protein
●	PFLU1925	0.427383		Product: hypothetical protein
●	PFLU1927	0.497138		Product: hypothetical protein
●	PFLU1928	-0.437285		Product: putative lipoprotein
●	PFLU1929	0.398022		Product: hypothetical protein
●	PFLU1930	-0.182768		Product: hypothetical protein
●	PFLU1931	0.0298589		Product: hypothetical protein
●	PFLU1932	0.554039		Product: hypothetical protein
●	PFLU1933	-7.59092		Product: hypothetical protein
●	PFLU1934	4.94375		Product: hypothetical protein
●	PFLU1935	7.01294		Product: hypothetical protein
●	PFLU1937	0.168542		Product: hypothetical protein
[truncated: 4,045 more rows]
